# Supplementary material for: Embryonic liver developmental trajectory revealed by single-cell RNA sequencing in the Foxa2eGFP mouse
Source: Commun Biol. 2020 Nov 3;3:642. doi: 10.1038/s42003-020-01364-8 (PMC7642341; doi:10.1038/s42003-020-01364-8)
Supplement: Supplementary file 4 — Supplementary Data 1 [file 42003_2020_1364_MOESM4_ESM.xlsx]

## Sheet: Supplementary Data 1
Cells statistic information
	Total	Qualified	Foxa2_EGFP >0	Foxa2_EGFP >1
E7.5	96	61 (64.89%)	29 (47.54%)	19 (31.15%)
E8.5	94	73 (77.66%)	65 (89.04%)	60 (82.19%)
E9.5	84	66 (78.57%)	61 (92.42%)	53 (80.30%)
E10.5	80	60 (75%)	47 (78.33%)	46 (76.67%)
E10.0	74	56 (75.68%)	53 (94.64%)	45 (80.36%)
E11.5	65	51 (78.46%)	37 (72.55%)	36 (70.59%)
E12.5	94	89 (94.68%)	76 (85.39%)	71 (79.78%)
E12.5_B2	94	90 (95.74%)	66 (73.33%)	64 (71.11%)
E13.5	94	85 (90.43%)	70 (82.35%)	67 (78.82%)
E13.5_B2	94	61 (64.89%)	36 (59.02%)	32 (52.46%)
E14.5	94	78 (82.98%)	59 (75.64%)	46 (58.97%)
E14.5_GFPn	96	13 (13.54%)	0 (0%)	0 (0%)
E14.5_GFPp	94	74 (78.72%)	48 (64.86%)	39 (52.7%)
E15.5	95	66 (69.47%)	27 (40.91%)	23 (34.85%)
Total	1246	922 (74.00%)	674 (73.10%)	601 (65.18%)
(Qualified standard: Mapped reads > 1M; Detected genes (RPKM>1) > 6000)
