# Supplementary material for: Embryonic liver developmental trajectory revealed by single-cell RNA sequencing in the Foxa2eGFP mouse
Source: Commun Biol. 2020 Nov 3;3:642. doi: 10.1038/s42003-020-01364-8 (PMC7642341; doi:10.1038/s42003-020-01364-8)
Supplement: Supplementary file 5 — Supplementary Data 2 [file 42003_2020_1364_MOESM5_ESM.xlsx]

## Sheet: Supplementary Data 2
Differentially expressed genes (DEGs) between DE-derived gut and VE-derived gut
•	lb:lower bound, mle:maximum likelihood estimate, ub: upper bound of the 95
•	ce: conservative estimate of expression-fold change (equals to the min(abs(c(lb, ub))), or 0 if the CI crosses the 0
•	Z: uncorrected Z-score of expression difference
•	cZ: expression difference Z-score corrected for multiple hypothesis testing using Holm procedure
•	Genes highly expressed in the DE-derived gut presented positive value of ce, Z and cZ.
	lb	mle	ub	ce	Z	cZ	GeneName	Description	Location	Family
ENSMUSG00000000805	-5.21917	-3.20267	-2.31304	-2.31304	-7.16081	-5.77894	Car4	carbonic anhydrase 4	Plasma Membrane	enzyme
ENSMUSG00000061808	-11.0611	-8.09564	-5.66398	-5.66398	-7.16085	-5.77894	Ttr	transthyretin	Extracellular Space	transporter
ENSMUSG00000037379	-7.8584	-6.76119	-5.48606	-5.48606	-6.03963	-4.42483	Spon2	spondin 2	Extracellular Space	other
ENSMUSG00000018822	-10.6163	-9.37078	-6.55361	-6.55361	-5.96338	-4.41371	Sfrp5	secreted frizzled related protein 5	Plasma Membrane	transmembrane receptor
ENSMUSG00000033831	-9.16319	-8.06598	-4.00334	-4.00334	-5.94825	-4.41371	Fgb	fibrinogen beta chain	Extracellular Space	other
ENSMUSG00000019900	-8.30322	-7.32462	-5.96052	-5.96052	-5.83864	-4.30841	Rfx6	regulatory factor X6	Nucleus	enzyme
ENSMUSG00000025075	-8.86665	-7.65082	-5.75294	-5.75294	-5.66187	-4.13766	Habp2	hyaluronan binding protein 2	Extracellular Space	peptidase
ENSMUSG00000037370	-9.04458	-8.15495	-4.47781	-4.47781	-5.67347	-4.13766	Enpp1	ectonucleotide pyrophosphatase/phosphodiesterase 1	Plasma Membrane	enzyme
ENSMUSG00000028583	-6.1088	-4.50746	-2.84682	-2.84682	-5.50895	-3.95924	Pdpn	podoplanin	Plasma Membrane	other
ENSMUSG00000026380	-8.03633	-7.05774	-5.1302	-5.1302	-5.46799	-3.92893	Tfcp2l1	transcription factor CP2 like 1	Nucleus	transcription regulator
ENSMUSG00000054932	-10.3197	-7.50255	-4.06265	-4.06265	-5.42975	-3.90005	Afp	alpha fetoprotein	Extracellular Space	transporter
ENSMUSG00000024621	-7.71013	-6.79085	-5.21917	-5.21917	-5.37605	-3.86491	Csf1r	colony stimulating factor 1 receptor	Plasma Membrane	kinase
ENSMUSG00000061751	-5.96052	-3.29163	-2.10546	-2.10546	-5.37386	-3.86491	Kalrn	kalirin RhoGEF kinase	Cytoplasm	kinase
ENSMUSG00000028024	-8.27356	-7.35428	-5.57502	-5.57502	-5.30131	-3.78461	Enpep	glutamyl aminopeptidase	Plasma Membrane	peptidase
ENSMUSG00000015627	-7.50255	-6.61292	-4.29988	-4.29988	-5.12015	-3.55253	Gata5	GATA binding protein 5	Nucleus	transcription regulator
ENSMUSG00000024140	-7.82875	-6.64257	-4.29988	-4.29988	-5.08881	-3.52583	Epas1	endothelial PAS domain protein 1	Nucleus	transcription regulator
ENSMUSG00000026295	-8.00667	-5.48606	-3.85507	-3.85507	-5.02629	-3.46983	Spp2	secreted phosphoprotein 2	Extracellular Space	other
ENSMUSG00000039385	-8.98527	-8.00667	-4.06265	-4.06265	-5.02805	-3.46983	Cdh6	cadherin 6	Plasma Membrane	other
ENSMUSG00000074457	-7.17635	-6.25707	-3.94403	-3.94403	-4.9947	-3.44014	S100a16	S100 calcium binding protein A16	Nucleus	other
ENSMUSG00000026175	-7.62117	-6.55361	-3.88472	-3.88472	-4.92279	-3.36638	Vil1	villin 1	Cytoplasm	other
ENSMUSG00000049154	-6.46465	-5.51571	-3.58818	-3.58818	-4.92764	-3.36638	Fam183b	family with sequence similarity 183, member B	Extracellular Space	other
ENSMUSG00000021944	-7.62117	-6.79085	-4.50746	-4.50746	-4.89582	-3.35094	Gata4	GATA binding protein 4	Nucleus	transcription regulator
ENSMUSG00000059481	-8.59976	-6.79085	-4.32954	-4.32954	-4.89399	-3.35094	Plg	plasminogen	Extracellular Space	peptidase
ENSMUSG00000024386	-7.94737	-6.37569	-3.7661	-3.7661	-4.80853	-3.25347	Proc	protein C, inactivator of coagulation factors Va and VIIIa	Extracellular Space	peptidase
ENSMUSG00000033577	-8.06598	-7.02808	-4.47781	-4.47781	-4.81297	-3.25347	Myo6	myosin VI	Cytoplasm	other
ENSMUSG00000020609	-9.34112	-5.30813	-4.18126	-4.18126	-4.73357	-3.17457	Apob	apolipoprotein B	Extracellular Space	transporter
ENSMUSG00000074217	-6.67223	-5.7826	-3.08405	-3.08405	-4.73271	-3.17457	2210011C24Rik	RIKEN cDNA 2210011C24 gene	Other	other
ENSMUSG00000024503	-5.93087	-4.21092	-2.25373	-2.25373	-4.71362	-3.16086	Spink3	serine peptidase inhibitor, Kazal type 1	Extracellular Space	other
ENSMUSG00000022790	-6.76119	-5.81225	-3.23232	-3.23232	-4.6917	-3.15824	Igsf11	immunoglobulin superfamily member 11	Plasma Membrane	other
ENSMUSG00000036832	-9.19285	-7.71013	-3.7661	-3.7661	-4.69431	-3.15824	Lpar3	lysophosphatidic acid receptor 3	Plasma Membrane	G-protein coupled receptor
ENSMUSG00000043013	-7.4729	-6.55361	-3.88472	-3.88472	-4.70124	-3.15824	Onecut1	one cut homeobox 1	Nucleus	transcription regulator
ENSMUSG00000021876	-8.45149	-7.41359	-3.97368	-3.97368	-4.66863	-3.14308	Rnase4	ribonuclease A family member 4	Extracellular Space	enzyme
ENSMUSG00000031621	-7.20601	-6.31638	-3.23232	-3.23232	-4.5731	-3.0499	Isx	intestine specific homeobox	Nucleus	transcription regulator
ENSMUSG00000030208	-6.73154	-5.60467	-3.52887	-3.52887	-4.46465	-2.92036	Emp1	epithelial membrane protein 1	Plasma Membrane	other
ENSMUSG00000020785	-7.26532	-5.96052	-2.34269	-2.34269	-4.441	-2.90013	Camkk1	calcium/calmodulin dependent protein kinase kinase 1	Cytoplasm	kinase
ENSMUSG00000024391	-8.89631	-6.34603	-4.03299	-4.03299	-4.42732	-2.88709	Apom	apolipoprotein M	Plasma Membrane	transporter
ENSMUSG00000059456	-7.02808	-5.99018	-2.93578	-2.93578	-4.40178	-2.85657	Ptk2b	protein tyrosine kinase 2 beta	Cytoplasm	kinase
ENSMUSG00000061947	-6.67223	-5.72329	-3.17302	-3.17302	-4.38586	-2.84654	Serpina10	serpin family A member 10	Extracellular Space	other
ENSMUSG00000001943	-6.07914	-3.82541	-2.28339	-2.28339	-4.37309	-2.83429	Vsig2	V-set and immunoglobulin domain containing 2	Plasma Membrane	other
ENSMUSG00000045064	-6.37569	-5.4564	-1.95719	-1.95719	-4.29447	-2.73107	Zc2hc1c	zinc finger C2HC-type containing 1C	Other	other
ENSMUSG00000029103	-3.73645	-2.63924	-1.45306	-1.45306	-4.25927	-2.68495	Lrpap1	LDL receptor related protein associated protein 1	Plasma Membrane	other
ENSMUSG00000002847	-5.93087	-4.89297	-2.402	-2.402	-4.23759	-2.65875	Pla1a	phospholipase A1 member A	Extracellular Space	enzyme
ENSMUSG00000024990	-10.2308	-9.37078	-3.41025	-3.41025	-4.16357	-2.56545	Rbp4	retinol binding protein 4	Extracellular Space	other
ENSMUSG00000035407	-6.4943	-4.7447	-1.92753	-1.92753	-4.16745	-2.56545	Kank4	KN motif and ankyrin repeat domains 4	Cytoplasm	other
ENSMUSG00000091705	-6.55361	-5.07089	-2.84682	-2.84682	-4.10847	-2.49334	H2-Q2	major histocompatibility complex, class I, A	Plasma Membrane	other
ENSMUSG00000028076	-6.52396	-5.4564	-2.87647	-2.87647	-4.10418	-2.49271	Cd1d1	CD1d molecule	Plasma Membrane	other
ENSMUSG00000066366	-7.76944	-5.54536	-2.0165	-2.0165	-4.09569	-2.49133	Serpina1a	serpin family A member 1	Extracellular Space	other
ENSMUSG00000011256	-6.70188	-5.18951	-3.20267	-3.20267	-4.0023	-2.37813	Adam19	ADAM metallopeptidase domain 19	Plasma Membrane	peptidase
ENSMUSG00000022150	-5.51571	-3.79576	-1.80892	-1.80892	-3.94311	-2.31936	Dab2	DAB2, clathrin adaptor protein	Plasma Membrane	other
ENSMUSG00000034574	-7.08739	-6.25707	-2.84682	-2.84682	-3.91732	-2.28386	Daam1	dishevelled associated activator of morphogenesis 1	Cytoplasm	other
ENSMUSG00000037440	-8.21426	-7.50255	-2.0758	-2.0758	-3.87782	-2.26027	Vnn1	vanin 1	Plasma Membrane	enzyme
ENSMUSG00000027249	-6.67223	-5.66398	-2.43166	-2.43166	-3.87073	-2.2537	F2	coagulation factor II, thrombin	Extracellular Space	peptidase
ENSMUSG00000017493	-5.10055	-3.35094	-1.48272	-1.48272	-3.83782	-2.21068	Igfbp4	insulin like growth factor binding protein 4	Extracellular Space	other
ENSMUSG00000026399	-8.33287	-7.26532	-2.55027	-2.55027	-3.80038	-2.17324	Cd55	CD55 molecule (Cromer blood group)	Plasma Membrane	other
ENSMUSG00000049858	-6.90946	-2.99509	-1.54203	-1.54203	-3.74991	-2.10516	Suox	sulfite oxidase	Cytoplasm	enzyme
ENSMUSG00000069833	-7.56186	-6.73154	-1.92753	-1.92753	-3.71093	-2.05514	Ahnak	AHNAK nucleoprotein	Nucleus	other
ENSMUSG00000035376	-4.47781	-2.87647	-1.3641	-1.3641	-3.69747	-2.04535	Hacd2	3-hydroxyacyl-CoA dehydratase 2	Cytoplasm	phosphatase
ENSMUSG00000041075	-7.62117	-3.94403	-1.63099	-1.63099	-3.67601	-2.0185	Fzd7	frizzled class receptor 7	Plasma Membrane	G-protein coupled receptor
ENSMUSG00000068874	-5.93087	-3.91437	-1.0379	-1.0379	-3.66118	-2.00631	Selenbp1	selenium binding protein 1	Cytoplasm	other
ENSMUSG00000021806	-4.0923	-2.25373	-1.00825	-1.00825	-3.62421	-1.95475	Nid2	nidogen 2	Extracellular Space	other
ENSMUSG00000029735	-6.99843	-5.72329	-3.02474	-3.02474	-3.62266	-1.95475	Tpk1	thiamin pyrophosphokinase 1	Cytoplasm	kinase
ENSMUSG00000024781	-3.3806	-2.22408	-1.0379	-1.0379	-3.60567	-1.93443	Lipa	lipase A, lysosomal acid type	Cytoplasm	enzyme
ENSMUSG00000029634	-7.32462	-6.64257	-1.54203	-1.54203	-3.58729	-1.91162	Rnf6	ring finger protein 6	Nucleus	transcription regulator
ENSMUSG00000028158	-6.34603	-4.00334	-1.83857	-1.83857	-3.5293	-1.84836	Mttp	microsomal triglyceride transfer protein	Cytoplasm	transporter
ENSMUSG00000026726	-6.58327	-5.15986	-2.43166	-2.43166	-3.50918	-1.82762	Cubn	cubilin	Plasma Membrane	transmembrane receptor
ENSMUSG00000019998	-4.68539	-2.25373	-1.00825	-1.00825	-3.49266	-1.8081	Stx7	syntaxin 7	Plasma Membrane	transporter
ENSMUSG00000021850	-7.97702	-7.08739	-2.22408	-2.22408	-3.45908	-1.76851	1700011H14Rik	coiled-coil domain containing 198	Other	other
ENSMUSG00000043683	-5.81225	-4.35919	-1.48272	-1.48272	-3.44909	-1.75488	Fem1a	fem-1 homolog A	Nucleus	transcription regulator
ENSMUSG00000006538	-6.61292	-5.60467	-2.28339	-2.28339	-3.44032	-1.75018	Ihh	indian hedgehog	Extracellular Space	enzyme
ENSMUSG00000017781	-6.46465	-5.30813	-1.80892	-1.80892	-3.44168	-1.75018	Pitpna	phosphatidylinositol transfer protein alpha	Cytoplasm	transporter
ENSMUSG00000009563	-4.83366	-2.75785	-1.15652	-1.15652	-3.42926	-1.73798	Tor2a	torsin family 2 member A	Extracellular Space	other
ENSMUSG00000030849	-7.35428	-6.4943	-1.57168	-1.57168	-3.41565	-1.72915	Fgfr2	fibroblast growth factor receptor 2	Plasma Membrane	kinase
ENSMUSG00000027082	-8.27356	-4.89297	-1.92753	-1.92753	-3.3901	-1.69694	Tfpi	tissue factor pathway inhibitor	Extracellular Space	other
ENSMUSG00000021583	-6.58327	-5.39709	-1.21583	-1.21583	-3.3525	-1.64119	Erap1	endoplasmic reticulum aminopeptidase 1	Extracellular Space	peptidase
ENSMUSG00000020679	-7.73979	-6.93912	-1.60133	-1.60133	-3.34424	-1.63067	Hnf1b	HNF1 homeobox B	Nucleus	transcription regulator
ENSMUSG00000023022	-5.39709	-2.96544	-1.24548	-1.24548	-3.27855	-1.53971	Lima1	LIM domain and actin binding 1	Cytoplasm	other
ENSMUSG00000031216	-7.65082	-6.43499	-1.92753	-1.92753	-3.27926	-1.53971	Stard8	StAR related lipid transfer domain containing 8	Cytoplasm	other
ENSMUSG00000038668	-5.72329	-2.90613	-1.18617	-1.18617	-3.27715	-1.53971	Lpar1	lysophosphatidic acid receptor 1	Plasma Membrane	G-protein coupled receptor
ENSMUSG00000026880	-7.26532	-6.22741	-2.04615	-2.04615	-3.27186	-1.53339	Stom	stomatin	Plasma Membrane	other
ENSMUSG00000026866	-6.40534	-4.53712	-1.15652	-1.15652	-3.25218	-1.51053	Kynu	kynureninase	Cytoplasm	enzyme
ENSMUSG00000024486	-7.26532	-6.28672	-1.95719	-1.95719	-3.24474	-1.50022	Hbegf	heparin binding EGF like growth factor	Extracellular Space	growth factor
ENSMUSG00000063354	-5.24882	-2.93578	-1.09721	-1.09721	-3.22726	-1.47782	Slc39a4	solute carrier family 39 member 4	Plasma Membrane	transporter
ENSMUSG00000026235	-6.85016	-3.3806	-1.54203	-1.54203	-3.22383	-1.47699	Epha4	EPH receptor A4	Plasma Membrane	kinase
ENSMUSG00000041058	-5.90122	-4.0923	-1.42341	-1.42341	-3.221	-1.47563	Wwp1	WW domain containing E3 ubiquitin protein ligase 1	Cytoplasm	enzyme
ENSMUSG00000048706	-7.94737	-7.08739	-2.81716	-2.81716	-3.20926	-1.46334	Lurap1l	leucine rich adaptor protein 1 like	Other	other
ENSMUSG00000013418	-7.62117	-6.79085	-1.77926	-1.77926	-3.20126	-1.45175	B4galnt2	beta-1,4-N-acetyl-galactosaminyltransferase 2	Cytoplasm	enzyme
ENSMUSG00000026401	-6.01983	-4.59642	-2.0165	-2.0165	-3.19546	-1.45125	Daf2	CD55 molecule (Cromer blood group)	Plasma Membrane	other
ENSMUSG00000040152	-6.43499	-5.27847	-1.30479	-1.30479	-3.17516	-1.41879	Thbs1	thrombospondin 1	Extracellular Space	other
ENSMUSG00000028497	-7.17635	-6.1088	-2.19442	-2.19442	-3.08556	-1.27422	Hacd4	3-hydroxyacyl-CoA dehydratase 4	Cytoplasm	enzyme
ENSMUSG00000030847	-5.84191	-3.4399	-1.18617	-1.18617	-3.08073	-1.27099	Bag3	BCL2 associated athanogene 3	Cytoplasm	other
ENSMUSG00000061731	-6.31638	-3.02474	-1.0379	-1.0379	-3.08156	-1.27099	Ext1	exostosin glycosyltransferase 1	Cytoplasm	enzyme
ENSMUSG00000030559	-5.99018	-3.79576	-1.66064	-1.66064	-3.06452	-1.24269	Rab38	RAB38, member RAS oncogene family	Cytoplasm	enzyme
ENSMUSG00000021953	-7.73979	-6.52396	-2.43166	-2.43166	-3.05286	-1.22608	Tdh	L-threonine dehydrogenase	Cytoplasm	enzyme
ENSMUSG00000043154	-5.60467	-4.50746	-1.60133	-1.60133	-3.03993	-1.20686	Ppp2r3a	protein phosphatase 2 regulatory subunit B''alpha	Nucleus	phosphatase
ENSMUSG00000027777	-6.73154	-5.42675	-2.13511	-2.13511	-3.02912	-1.19167	Schip1	schwannomin interacting protein 1	Cytoplasm	other
ENSMUSG00000041757	-7.38393	-6.43499	-1.30479	-1.30479	-3.02368	-1.18396	Plekha6	pleckstrin homology domain containing, family A member 6	Other	other
ENSMUSG00000007034	-7.32462	-6.43499	-2.37235	-2.37235	-2.99384	-1.1457	Slc44a4	solute carrier family 44 member 4	Plasma Membrane	transporter
ENSMUSG00000049922	-6.76119	-2.81716	-1.0379	-1.0379	-2.97584	-1.12735	Slc35c1	solute carrier family 35 member C1	Cytoplasm	transporter
ENSMUSG00000017344	-8.00667	-7.26532	-1.0379	-1.0379	-2.9533	-1.09652	Vtn	vitronectin	Extracellular Space	other
ENSMUSG00000027978	-7.59151	-4.77435	-1.74961	-1.74961	-2.93648	-1.07466	Prss12	serine protease 12	Extracellular Space	peptidase
ENSMUSG00000000385	-8.837	-4.62608	-1.15652	-1.15652	-2.89159	-0.998722	Tmprss2	transmembrane serine protease 2	Plasma Membrane	peptidase
ENSMUSG00000035504	-8.06598	-7.26532	-1.00825	-1.00825	-2.87817	-0.992645	Reep6	receptor accessory protein 6	Plasma Membrane	other
ENSMUSG00000038224	-8.24391	-7.38393	-1.95719	-1.95719	-2.883	-0.992645	Serpinf2	serpin family F member 2	Extracellular Space	other
ENSMUSG00000031714	-7.32462	-3.7661	-1.30479	-1.30479	-2.86485	-0.97412	Gab1	GRB2 associated binding protein 1	Cytoplasm	kinase
ENSMUSG00000031681	-6.96877	-5.90122	-1.83857	-1.83857	-2.8445	-0.942379	Smad1	SMAD family member 1	Nucleus	transcription regulator
ENSMUSG00000020080	-8.12529	-3.70679	-1.30479	-1.30479	-2.83622	-0.930392	Hkdc1	hexokinase domain containing 1	Cytoplasm	kinase
ENSMUSG00000032083	-8.74803	-4.98193	-1.74961	-1.74961	-2.8016	-0.883851	Apoa1	apolipoprotein A1	Extracellular Space	transporter
ENSMUSG00000034258	-8.03633	-7.11704	-1.66064	-1.66064	-2.72794	-0.780157	Mfsd7c	feline leukemia virus subgroup C cellular receptor family member 2	Plasma Membrane	transporter
ENSMUSG00000096054	-6.37569	-4.83366	-1.33445	-1.33445	-2.72203	-0.772458	Syne1	spectrin repeat containing nuclear envelope protein 1	Nucleus	other
ENSMUSG00000034854	-6.37569	-5.30813	-1.51237	-1.51237	-2.70934	-0.763966	Mfsd12	major facilitator superfamily domain containing 12	Cytoplasm	other
ENSMUSG00000039878	-7.35428	-4.32954	-1.92753	-1.92753	-2.71084	-0.763966	Slc39a5	solute carrier family 39 member 5	Plasma Membrane	transporter
ENSMUSG00000022747	-6.79085	-5.93087	-1.15652	-1.15652	-2.70329	-0.755392	St3gal6	ST3 beta-galactoside alpha-2,3-sialyltransferase 6	Cytoplasm	enzyme
ENSMUSG00000063652	-5.30813	-3.41025	-1.15652	-1.15652	-2.69502	-0.739293	Slc22a21	solute carrier family 22 (organic cation transporter), member 21	Cytoplasm	transporter
ENSMUSG00000001604	-7.41359	-6.55361	-1.6903	-1.6903	-2.69105	-0.732902	Tcea3	transcription elongation factor A3	Nucleus	transcription regulator
ENSMUSG00000038267	-6.4943	-5.48606	-1.51237	-1.51237	-2.67473	-0.700766	Slc22a23	solute carrier family 22 member 23	Other	transporter
ENSMUSG00000050212	-6.46465	-5.51571	-1.09721	-1.09721	-2.67126	-0.69542	Eva1b	eva-1 homolog B	Other	other
ENSMUSG00000029130	-6.58327	-4.29988	-1.09721	-1.09721	-2.66526	-0.686841	Rnf32	ring finger protein 32	Cytoplasm	other
ENSMUSG00000049690	-5.69364	-4.21092	-1.18617	-1.18617	-2.66097	-0.682184	Nckap5	NCK associated protein 5	Other	other
ENSMUSG00000023067	-7.44324	-6.58327	-1.71995	-1.71995	-2.63711	-0.64852	Cdkn1a	cyclin dependent kinase inhibitor 1A	Nucleus	kinase
ENSMUSG00000027669	-7.32462	-6.31638	-1.3641	-1.3641	-2.62884	-0.638482	Gnb4	G protein subunit beta 4	Plasma Membrane	enzyme
ENSMUSG00000000253	-6.52396	-5.27847	-1.21583	-1.21583	-2.59359	-0.582975	Gmpr	guanosine monophosphate reductase	Cytoplasm	enzyme
ENSMUSG00000054737	-6.61292	-5.39709	-2.0165	-2.0165	-2.58349	-0.566308	Zfp182	zinc finger protein 182	Nucleus	transcription regulator
ENSMUSG00000025790	-7.02808	-5.93087	-1.42341	-1.42341	-2.57384	-0.563533	Slco3a1	solute carrier organic anion transporter family member 3A1	Plasma Membrane	transporter
ENSMUSG00000037949	-6.96877	-5.96052	-1.15652	-1.15652	-2.56883	-0.553871	Ano10	anoctamin 10	Plasma Membrane	ion channel
ENSMUSG00000028357	-7.82875	-6.52396	-1.3641	-1.3641	-2.55375	-0.533414	Kif12	kinesin family member 12	Cytoplasm	other
ENSMUSG00000019872	-6.87981	-5.96052	-1.00825	-1.00825	-2.54488	-0.522148	Smpdl3a	sphingomyelin phosphodiesterase acid like 3A	Extracellular Space	enzyme
ENSMUSG00000039670	-5.93087	-4.77435	-1.15652	-1.15652	-2.54264	-0.522148	Oxld1	oxidoreductase like domain containing 1	Cytoplasm	other
ENSMUSG00000031362	-6.37569	-5.30813	-1.09721	-1.09721	-2.51682	-0.491003	Xlr4c	X-linked lymphocyte-regulated 4A	Other	other
ENSMUSG00000029484	-6.55361	-5.54536	-1.12687	-1.12687	-2.47994	-0.446636	Anxa3	annexin A3	Cytoplasm	enzyme
ENSMUSG00000031788	-6.99843	-5.81225	-1.09721	-1.09721	-2.48034	-0.446636	Kifc3	kinesin family member C3	Cytoplasm	enzyme
ENSMUSG00000021678	-6.4943	-5.42675	-1.24548	-1.24548	-2.4622	-0.414501	F2rl1	F2R like trypsin receptor 1	Plasma Membrane	G-protein coupled receptor
ENSMUSG00000031398	1.27514	5.27847	6.13845	1.27514	2.42683	0.341695	Plxna3	plexin A3	Plasma Membrane	transmembrane receptor
ENSMUSG00000047141	1.18617	4.92262	5.84191	1.18617	2.53709	0.513833	Zfp654	zinc finger protein 654	Other	other
ENSMUSG00000027238	1.27514	4.83366	5.84191	1.27514	2.5634	0.545709	Frmd5	FERM domain containing 5	Plasma Membrane	other
ENSMUSG00000075334	1.33445	6.52396	7.35428	1.33445	2.56367	0.545709	Rprm	reprimo, TP53 dependent G2 arrest mediator homolog	Cytoplasm	other
ENSMUSG00000050973	1.00825	4.804	5.63433	1.00825	2.57717	0.563533	Gdpgp1	GDP-D-glucose phosphorylase 1	Cytoplasm	enzyme
ENSMUSG00000001151	1.21583	4.95228	6.04949	1.21583	2.58644	0.570871	Pcnt	pericentrin (kendrin)	Cytoplasm	other
ENSMUSG00000096528	1.15652	4.18126	5.4564	1.15652	2.61672	0.622806	G430049J08Rik	-	Other	other
ENSMUSG00000020027	1.06756	5.93087	6.73154	1.06756	2.62773	0.638482	Socs2	suppressor of cytokine signaling 2	Cytoplasm	other
ENSMUSG00000025507	1.21583	5.84191	6.55361	1.21583	2.63792	0.64852	Pidd1	p53-induced death domain protein 1	Cytoplasm	other
ENSMUSG00000027387	1.33445	5.4564	6.40534	1.33445	2.64907	0.665461	Zc3h8	zinc finger CCCH-type containing 8	Nucleus	transcription regulator
ENSMUSG00000030284	1.09721	5.72329	6.4943	1.09721	2.67854	0.706897	Creld1	cysteine rich with EGF like domains 1	Other	other
ENSMUSG00000051306	1.66064	5.51571	6.43499	1.66064	2.70994	0.763966	Usp42	ubiquitin specific peptidase 42	Nucleus	peptidase
ENSMUSG00000057228	1.39375	5.84191	6.55361	1.39375	2.72146	0.772458	Aadat	aminoadipate aminotransferase	Cytoplasm	enzyme
ENSMUSG00000025352	1.48272	4.804	5.93087	1.48272	2.72729	0.780157	Gdf11	growth differentiation factor 11	Extracellular Space	growth factor
ENSMUSG00000038593	1.21583	4.0923	5.07089	1.21583	2.733	0.784863	Tctn1	tectonic family member 1	Extracellular Space	other
ENSMUSG00000049680	1.51237	4.95228	5.84191	1.51237	2.73519	0.785882	Urgcp	upregulator of cell proliferation	Cytoplasm	other
ENSMUSG00000055884	1.27514	5.96052	6.79085	1.27514	2.74664	0.804435	Fancm	FA complementation group M	Nucleus	enzyme
ENSMUSG00000018001	1.3641	4.77435	6.04949	1.3641	2.75027	0.809761	Cyth3	cytohesin 3	Cytoplasm	other
ENSMUSG00000033762	1.30479	5.07089	5.90122	1.30479	2.75694	0.821818	Recql4	RecQ like helicase 4	Nucleus	enzyme
ENSMUSG00000030309	1.42341	4.7447	5.75294	1.42341	2.76541	0.832858	Caprin2	caprin family member 2	Cytoplasm	other
ENSMUSG00000047342	1.71995	5.63433	6.34603	1.71995	2.79539	0.873173	Zfp286	zinc finger protein 286A	Nucleus	transcription regulator
ENSMUSG00000041975	1.66064	4.18126	5.72329	1.66064	2.80634	0.883851	Mettl8	methyltransferase like 8	Other	enzyme
ENSMUSG00000025408	1.21583	4.06265	5.69364	1.21583	2.83368	0.927771	Ddit3	DNA damage inducible transcript 3	Nucleus	transcription regulator
ENSMUSG00000001497	1.6903	6.07914	6.93912	1.6903	2.85516	0.956519	Pax9	paired box 9	Nucleus	transcription regulator
ENSMUSG00000005718	2.22408	4.65573	5.87156	2.22408	2.88343	0.992645	Tfap4	transcription factor AP-4	Nucleus	transcription regulator
ENSMUSG00000039081	1.66064	4.06265	5.48606	1.66064	2.87773	0.992645	Zfp503	zinc finger protein 503	Nucleus	other
ENSMUSG00000029641	1.09721	3.70679	6.52396	1.09721	2.89991	1.01315	Rasl11a	RAS like family 11 member A	Nucleus	other
ENSMUSG00000055629	1.98684	5.15986	5.99018	1.98684	2.92019	1.04925	B4galnt4	beta-1,4-N-acetyl-galactosaminyltransferase 4	Extracellular Space	enzyme
ENSMUSG00000039910	1.0379	2.7282	7.11704	1.0379	2.96503	1.11726	Cited2	Cbp/p300 interacting transactivator with Glu/Asp rich carboxy-terminal domain 2	Nucleus	transcription regulator
ENSMUSG00000019960	1.60133	6.55361	7.94737	1.60133	2.96986	1.11862	Dusp6	dual specificity phosphatase 6	Cytoplasm	phosphatase
ENSMUSG00000022367	2.0165	6.31638	7.35428	2.0165	2.98303	1.13296	Has2	hyaluronan synthase 2	Plasma Membrane	enzyme
ENSMUSG00000030499	2.19442	5.21917	6.07914	2.19442	2.98395	1.13296	Kctd15	potassium channel tetramerization domain containing 15	Other	ion channel
ENSMUSG00000044674	1.6903	5.04124	6.43499	1.6903	2.98791	1.13682	Fzd1	frizzled class receptor 1	Plasma Membrane	G-protein coupled receptor
ENSMUSG00000031393	2.10546	5.1302	6.04949	2.10546	3.01169	1.17225	Mecp2	methyl-CpG binding protein 2	Nucleus	transcription regulator
ENSMUSG00000051367	2.31304	6.1088	6.99843	2.31304	3.03767	1.20545	Six1	SIX homeobox 1	Nucleus	transcription regulator
ENSMUSG00000020642	1.42341	5.93087	6.76119	1.42341	3.06072	1.23836	Rnf144a	ring finger protein 144A	Nucleus	enzyme
ENSMUSG00000048878	1.51237	4.65573	5.87156	1.51237	3.09247	1.28139	Hexim1	hexamethylene bisacetamide inducible 1	Nucleus	transcription regulator
ENSMUSG00000059921	2.55027	5.21917	6.61292	2.55027	3.15158	1.38107	Unc5c	unc-5 netrin receptor C	Plasma Membrane	transmembrane receptor
ENSMUSG00000040312	2.04615	4.50746	5.51571	2.04615	3.25342	1.51053	Cchcr1	coiled-coil alpha-helical rod protein 1	Cytoplasm	other
ENSMUSG00000024427	2.402	5.60467	6.55361	2.402	3.28579	1.54233	Spry4	sprouty RTK signaling antagonist 4	Plasma Membrane	other
ENSMUSG00000017724	2.75785	4.95228	5.99018	2.75785	3.29836	1.5616	Etv4	ETS variant 4	Nucleus	transcription regulator
ENSMUSG00000010051	1.30479	3.32129	5.15986	1.30479	3.3247	1.60519	Hyal1	hyaluronoglucosaminidase 1	Cytoplasm	enzyme
ENSMUSG00000013089	1.18617	3.0544	5.60467	1.18617	3.33695	1.62359	Etv5	ETS variant 5	Nucleus	transcription regulator
ENSMUSG00000024420	2.34269	4.98193	5.99018	2.34269	3.34281	1.63067	Zfp521	zinc finger protein 521	Nucleus	transcription regulator
ENSMUSG00000021846	1.51237	3.4399	5.33778	1.51237	3.37222	1.6724	Peli2	pellino E3 ubiquitin protein ligase family member 2	Cytoplasm	kinase
ENSMUSG00000075271	2.52062	4.56677	5.93087	2.52062	3.39797	1.70729	Ttc30a1	tetratricopeptide repeat domain 30A	Extracellular Space	other
ENSMUSG00000018648	1.51237	4.59642	5.48606	1.51237	3.41445	1.72915	Dusp14	dual specificity phosphatase 14	Other	phosphatase
ENSMUSG00000050447	2.37235	4.83366	5.90122	2.37235	3.41853	1.72957	Lypd6	LY6/PLAUR domain containing 6	Extracellular Space	other
ENSMUSG00000050668	2.49097	5.27847	6.22741	2.49097	3.42603	1.7358	Gpatch11	G-patch domain containing 11	Nucleus	other
ENSMUSG00000029211	1.39375	4.0923	5.96052	1.39375	3.44641	1.75375	Gabra4	gamma-aminobutyric acid type A receptor alpha4 subunit	Plasma Membrane	ion channel
ENSMUSG00000040723	2.63924	5.39709	6.58327	2.63924	3.4802	1.79439	Rcsd1	RCSD domain containing 1	Other	other
ENSMUSG00000091337	1.27514	3.85507	5.87156	1.27514	3.49034	1.80772	Eid1	EP300 interacting inhibitor of differentiation 1	Nucleus	transcription regulator
ENSMUSG00000020021	1.57168	4.4185	5.48606	1.57168	3.50906	1.82762	Fgd6	FYVE, RhoGEF and PH domain containing 6	Cytoplasm	other
ENSMUSG00000021118	1.57168	4.71504	5.69364	1.57168	3.5084	1.82762	Plek2	pleckstrin 2	Plasma Membrane	other
ENSMUSG00000020486	1.39375	3.97368	5.66398	1.39375	3.53971	1.85849	4-Sep	septin 4	Cytoplasm	enzyme
ENSMUSG00000038550	1.63099	5.07089	6.01983	1.63099	3.54542	1.86389	Ciart	circadian associated repressor of transcription	Nucleus	other
ENSMUSG00000042258	1.54203	3.46956	8.15495	1.54203	3.56682	1.88509	Isl1	ISL LIM homeobox 1	Nucleus	transcription regulator
ENSMUSG00000030347	2.25373	5.01159	6.34603	2.25373	3.57323	1.89196	D6Wsu163e	chromosome 12 open reading frame 4	Cytoplasm	other
ENSMUSG00000036902	2.402	5.21917	6.01983	2.402	3.64933	1.99084	Neto2	neuropilin and tolloid like 2	Plasma Membrane	other
ENSMUSG00000033174	1.6903	4.32954	5.7826	1.6903	3.66433	2.00746	Mgll	monoglyceride lipase	Plasma Membrane	enzyme
ENSMUSG00000002107	2.84682	5.04124	6.07914	2.84682	3.7086	2.05514	Celf2	CUGBP Elav-like family member 2	Nucleus	other
ENSMUSG00000031478	2.66889	5.33778	6.25707	2.66889	3.70988	2.05514	Nek3	NIMA related kinase 3	Nucleus	kinase
ENSMUSG00000028179	2.75785	4.86331	5.93087	2.75785	3.72437	2.06803	Cth	cystathionine gamma-lyase	Cytoplasm	enzyme
ENSMUSG00000022022	3.17302	5.66398	6.4943	3.17302	3.77054	2.13286	Mtrf1	mitochondrial translation release factor 1	Cytoplasm	translation regulator
ENSMUSG00000054046	1.92753	4.89297	5.87156	1.92753	3.76977	2.13286	Klk13	kallikrein related peptidase 13	Extracellular Space	peptidase
ENSMUSG00000016262	2.63924	5.04124	6.13845	2.63924	3.80261	2.17324	Sertad4	SERTA domain containing 4	Other	other
ENSMUSG00000031665	1.24548	2.63924	5.36744	1.24548	3.80222	2.17324	Sall1	spalt like transcription factor 1	Nucleus	transcription regulator
ENSMUSG00000096847	3.14336	4.92262	6.67223	3.14336	3.8117	2.17807	Tmem151b	transmembrane protein 151B	Other	other
ENSMUSG00000054727	2.37235	5.33778	6.37569	2.37235	3.83165	2.2054	1700013H16Rik	RIKEN cDNA 1700013H16 gene	Nucleus	other
ENSMUSG00000004113	2.84682	5.10055	6.07914	2.84682	3.85563	2.23439	Cacna1b	calcium voltage-gated channel subunit alpha1 B	Plasma Membrane	ion channel
ENSMUSG00000039201	2.63924	5.4564	6.4943	2.63924	3.88124	2.26027	Tbc1d25	TBC1 domain family member 25	Other	other
ENSMUSG00000040289	3.46956	6.22741	7.05774	3.46956	3.87796	2.26027	Hey1	hes related family bHLH transcription factor with YRPW motif 1	Nucleus	transcription regulator
ENSMUSG00000071679	2.19442	4.98193	5.90122	2.19442	3.88007	2.26027	Zcchc16	retrotransposon Gag like 4	Other	other
ENSMUSG00000026482	2.57993	5.57502	6.37569	2.57993	3.90056	2.27723	Rgl1	ral guanine nucleotide dissociation stimulator like 1	Cytoplasm	other
ENSMUSG00000040040	3.08405	5.1302	6.13845	3.08405	3.90889	2.28059	Ift88	intraflagellar transport 88	Cytoplasm	other
ENSMUSG00000048216	2.37235	5.21917	6.25707	2.37235	3.95459	2.33225	Gpr85	G protein-coupled receptor 85	Plasma Membrane	G-protein coupled receptor
ENSMUSG00000020277	1.06756	2.19442	3.23232	1.06756	3.96136	2.3377	Pfkl	phosphofructokinase, liver type	Cytoplasm	kinase
ENSMUSG00000026360	2.87647	5.18951	6.01983	2.87647	3.97898	2.35097	Rgs2	regulator of G protein signaling 2	Nucleus	other
ENSMUSG00000038930	2.46131	4.68539	5.96052	2.46131	3.97656	2.35097	Rccd1	RCC1 domain containing 1	Other	other
ENSMUSG00000066392	2.60958	4.68539	6.58327	2.60958	4.00083	2.37813	Nrxn3	neurexin III	Plasma Membrane	other
ENSMUSG00000038010	2.81716	5.01159	5.93087	2.81716	4.01298	2.38607	Ccdc138	coiled-coil domain containing 138	Other	other
ENSMUSG00000001986	3.29163	5.33778	6.25707	3.29163	4.02708	2.40242	Gria3	glutamate ionotropic receptor AMPA type subunit 3	Plasma Membrane	ion channel
ENSMUSG00000070822	2.99509	5.42675	6.55361	2.99509	4.05781	2.43872	Zscan18	zinc finger and SCAN domain containing 18	Other	other
ENSMUSG00000003955	1.3641	2.60958	4.15161	1.3641	4.09961	2.49156	Fam162a	family with sequence similarity 162 member A	Cytoplasm	other
ENSMUSG00000041396	3.29163	5.33778	6.13845	3.29163	4.12783	2.517	Mettl18	methyltransferase like 18	Other	other
ENSMUSG00000025161	1.09721	2.10546	3.08405	1.09721	4.16946	2.56545	Slc16a3	solute carrier family 16 member 3	Plasma Membrane	transporter
ENSMUSG00000002486	3.49921	5.24882	6.34603	3.49921	4.32224	2.76587	Tchp	trichoplein keratin filament binding	Cytoplasm	other
ENSMUSG00000020363	1.89788	3.58818	7.56186	1.89788	4.38887	2.84654	Gfpt2	glutamine-fructose-6-phosphate transaminase 2	Cytoplasm	enzyme
ENSMUSG00000044220	3.97368	8.30322	9.19285	3.97368	4.45057	2.90704	Nkx2-3	NK2 homeobox 3	Nucleus	transcription regulator
ENSMUSG00000019789	3.85507	6.16811	6.90946	3.85507	4.48985	2.94967	Hey2	hes related family bHLH transcription factor with YRPW motif 2	Nucleus	transcription regulator
ENSMUSG00000015579	3.82541	7.44324	8.12529	3.82541	4.56968	3.0499	Nkx2-5	NK2 homeobox 5	Nucleus	transcription regulator
ENSMUSG00000032380	3.94403	6.25707	7.29497	3.94403	4.58305	3.05367	Dapk2	death associated protein kinase 2	Cytoplasm	kinase
ENSMUSG00000000127	4.15161	5.63433	6.40534	4.15161	4.59633	3.06475	Fer	FER tyrosine kinase	Cytoplasm	kinase
ENSMUSG00000023092	1.3641	2.37235	3.4399	1.3641	4.62565	3.09858	Fhl1	four and a half LIM domains 1	Cytoplasm	other
ENSMUSG00000021848	4.32954	6.70188	7.4729	4.32954	4.66115	3.14092	Otx2	orthodenticle homeobox 2	Nucleus	transcription regulator
ENSMUSG00000039239	1.80892	3.4399	5.42675	1.80892	4.66972	3.14308	Tgfb2	transforming growth factor beta 2	Extracellular Space	growth factor
ENSMUSG00000026208	4.35919	6.40534	7.17635	4.35919	4.73034	3.17457	Des	desmin	Cytoplasm	other
