# Supplementary material for: Embryonic liver developmental trajectory revealed by single-cell RNA sequencing in the Foxa2eGFP mouse
Source: Commun Biol. 2020 Nov 3;3:642. doi: 10.1038/s42003-020-01364-8 (PMC7642341; doi:10.1038/s42003-020-01364-8)
Supplement: Supplementary file 6 — Supplementary Data 3 [file 42003_2020_1364_MOESM6_ESM.xlsx]

## Sheet: Supplementary Data 3
Differentially expressed genes (DEGs) between DE-derived gut and PS
•	lb:lower bound, mle:maximum likelihood estimate, ub: upper bound of the 95
•	ce: conservative estimate of expression-fold change (equals to the min(abs(c(lb, ub))), or 0 if the CI crosses the 0
•	Z: uncorrected Z-score of expression difference
•	cZ: expression difference Z-score corrected for multiple hypothesis testing using Holm procedure
•	Genes highly expressed in the DE-derived gut presented positive value of ce, Z and cZ.
	lb	mle	ub	ce	Z	cZ	GeneName	Description	Location	Family
ENSMUSG00000001435	2.74631	4.0161	5.55167	2.74631	7.16073	6.05197	Col18a1	collagen type XVIII alpha 1 chain	Extracellular Space	other
ENSMUSG00000003153	1.47651	2.30335	3.51409	1.47651	7.16081	6.05197	Slc2a3	solute carrier family 2 member 3	Plasma Membrane	transporter
ENSMUSG00000020176	2.18523	2.98255	3.75033	2.18523	7.16081	6.05197	Grb10	growth factor receptor bound protein 10	Cytoplasm	other
ENSMUSG00000020644	3.07114	4.45906	6.2604	3.07114	7.13489	6.05197	Id2	inhibitor of DNA binding 2	Nucleus	transcription regulator
ENSMUSG00000023092	4.16375	5.8765	8.15033	4.16375	7.16081	6.05197	Fhl1	four and a half LIM domains 1	Cytoplasm	other
ENSMUSG00000026185	8.1208	9.6859	10.3651	8.1208	7.16081	6.05197	Igfbp5	insulin like growth factor binding protein 5	Extracellular Space	other
ENSMUSG00000042258	6.76241	7.8255	8.62281	6.76241	7.16073	6.05197	Isl1	ISL LIM homeobox 1	Nucleus	transcription regulator
ENSMUSG00000042712	2.00805	2.71678	3.39597	2.00805	7.16081	6.05197	Wbp5	transcription elongation factor A like 9	Other	other
ENSMUSG00000046432	1.71275	2.33288	2.86443	1.71275	7.16063	6.05197	Ngfrap1	brain expressed X-linked 3	Cytoplasm	other
ENSMUSG00000048583	3.86845	5.25637	7.61879	3.86845	7.14162	6.05197	Igf2	insulin like growth factor 2	Extracellular Space	growth factor
ENSMUSG00000055653	2.33288	2.89396	3.75033	2.33288	7.16081	6.05197	Gpc3	glypican 3	Plasma Membrane	other
ENSMUSG00000078566	2.48053	3.57315	5.40402	2.48053	7.16038	6.05197	Bnip3	BCL2 interacting protein 3	Cytoplasm	other
ENSMUSG00000047501	6.08322	7.4416	8.38657	6.08322	7.11395	6.05133	Cldn4	claudin 4	Plasma Membrane	transmembrane receptor
ENSMUSG00000022816	2.18523	3.15973	4.78389	2.18523	6.85997	5.77922	Fstl1	follistatin like 1	Extracellular Space	other
ENSMUSG00000089901	2.451	4.19328	5.81744	2.451	6.85774	5.77922	Gm8113		Other	other
ENSMUSG00000018604	5.90603	7.70738	8.50469	5.90603	6.76424	5.69392	Tbx3	T-box 3	Nucleus	transcription regulator
ENSMUSG00000025608	1.65369	2.59866	4.16375	1.65369	6.37808	5.26449	Podxl	podocalyxin-like	Plasma Membrane	other
ENSMUSG00000048376	1.77181	2.62819	4.22281	1.77181	6.36193	5.25207	F2r	coagulation factor II thrombin receptor	Plasma Membrane	G-protein coupled receptor
ENSMUSG00000026193	2.1557	3.39597	4.57718	2.1557	6.34463	5.24429	Fn1	fibronectin 1	Extracellular Space	enzyme
ENSMUSG00000017311	5.75838	7.53019	8.85905	5.75838	6.26401	5.15726	Pyy	peptide YY	Extracellular Space	other
ENSMUSG00000029086	2.92349	4.07516	6.88053	2.92349	6.26157	5.15726	Prom1	prominin 1	Plasma Membrane	other
ENSMUSG00000036030	1.59463	2.5396	3.36644	1.59463	6.15726	5.04348	Prtg	protogenin	Extracellular Space	other
ENSMUSG00000017491	4.90201	6.23087	7.11677	4.90201	6.15141	5.04213	Rarb	retinoic acid receptor beta	Nucleus	ligand-dependent nuclear receptor
ENSMUSG00000068876	2.21476	3.24832	4.87248	2.21476	6.05901	4.93595	Cgn	cingulin	Plasma Membrane	other
ENSMUSG00000027560	4.9906	6.23087	7.08724	4.9906	6.03196	4.90864	Dok5	docking protein 5	Plasma Membrane	other
ENSMUSG00000032320	1.47651	2.33288	3.48456	1.47651	5.96131	4.8281	Rcn2	reticulocalbin 2	Cytoplasm	other
ENSMUSG00000027239	1.15168	1.77181	2.39194	1.15168	5.93103	4.80169	Mdk	midkine	Extracellular Space	growth factor
ENSMUSG00000018593	1.94899	3.18926	4.48859	1.94899	5.8034	4.66055	Sparc	secreted protein acidic and cysteine rich	Extracellular Space	other
ENSMUSG00000021994	4.4	7.05771	8.20939	4.4	5.76154	4.61396	Wnt5a	Wnt family member 5A	Extracellular Space	cytokine
ENSMUSG00000031351	4.51812	6.02416	6.73288	4.51812	5.74933	4.60371	Zfp185	zinc finger protein 185	Nucleus	other
ENSMUSG00000026276	1.44698	2.27382	3.15973	1.44698	5.71955	4.57171	Sept2	septin 2	Cytoplasm	enzyme
ENSMUSG00000039239	2.8349	4.90201	7.64832	2.8349	5.70102	4.55347	Tgfb2	transforming growth factor beta 2	Extracellular Space	growth factor
ENSMUSG00000015579	4.07516	7.32348	8.09127	4.07516	5.68263	4.53975	Nkx2-5	NK2 homeobox 5	Nucleus	transcription regulator
ENSMUSG00000057193	2.33288	4.10469	7.11677	2.33288	5.64967	4.51192	Slc44a2	solute carrier family 44 member 2	Extracellular Space	transporter
ENSMUSG00000028645	1.38792	2.18523	2.92349	1.38792	5.62473	4.4933	Slc2a1	solute carrier family 2 member 1	Plasma Membrane	transporter
ENSMUSG00000044186	4.04563	5.5812	6.58523	4.04563	5.59595	4.46555	Nkx2-6	NK2 homeobox 6	Nucleus	transcription regulator
ENSMUSG00000032366	1.35839	2.48053	3.33691	1.35839	5.59253	4.46513	Tpm1	tropomyosin 1, alpha	Plasma Membrane	other
ENSMUSG00000022887	4.07516	5.52214	6.61476	4.07516	5.54681	4.41608	Masp1	mannan-binding lectin serine peptidase 1	Extracellular Space	peptidase
ENSMUSG00000060572	1.97852	3.21879	5.43355	1.97852	5.53026	4.40285	Mfap2	microfibril associated protein 2	Extracellular Space	other
ENSMUSG00000019789	3.80939	6.11275	6.93959	3.80939	5.48595	4.36521	Hey2	hes related family bHLH transcription factor with YRPW motif 2	Nucleus	transcription regulator
ENSMUSG00000044220	4.37047	8.29798	9.24294	4.37047	5.45398	4.32893	Nkx2-3	NK2 homeobox 3	Nucleus	transcription regulator
ENSMUSG00000017466	3.7208	5.61073	6.31946	3.7208	5.45048	4.32785	Timp2	TIMP metallopeptidase inhibitor 2	Extracellular Space	other
ENSMUSG00000034112	3.80939	6.20134	7.08724	3.80939	5.41721	4.29616	Atp2c2	ATPase secretory pathway Ca2+ transporting 2	Cytoplasm	enzyme
ENSMUSG00000038463	3.60268	5.78791	6.5557	3.60268	5.37064	4.24452	Olfml2b	olfactomedin like 2B	Extracellular Space	other
ENSMUSG00000027954	2.39194	3.77986	7.91409	2.39194	5.3195	4.18387	Efna1	ephrin A1	Plasma Membrane	other
ENSMUSG00000057615	3.66174	5.93557	6.73288	3.66174	5.30301	4.16934	Ldoc1	LDOC1, regulator of NFKB signaling	Nucleus	other
ENSMUSG00000036275	1.44698	2.30335	3.27785	1.44698	5.29429	4.16438	9530068E07Rik	chromosome 5 open reading frame 15	Other	other
ENSMUSG00000017057	3.33691	5.78791	6.70335	3.33691	5.25418	4.12567	Il13ra1	interleukin 13 receptor subunit alpha 1	Plasma Membrane	transmembrane receptor
ENSMUSG00000028943	4.07516	5.64026	6.37852	4.07516	5.25648	4.12567	Espn	espin	Cytoplasm	other
ENSMUSG00000029669	2.51006	3.89798	5.61073	2.51006	5.24975	4.12297	Tspan12	tetraspanin 12	Plasma Membrane	other
ENSMUSG00000025810	4.07516	7.61879	8.74093	4.07516	5.22128	4.09012	Nrp1	neuropilin 1	Plasma Membrane	transmembrane receptor
ENSMUSG00000020183	2.62819	4.6953	6.23087	2.62819	5.21529	4.08536	Cpm	carboxypeptidase M	Plasma Membrane	peptidase
ENSMUSG00000020032	3.95704	5.52214	6.70335	3.95704	5.20141	4.07082	Nuak1	NUAK family kinase 1	Nucleus	kinase
ENSMUSG00000055629	3.1302	5.40402	6.2604	3.1302	5.19936	4.07082	B4galnt4	beta-1,4-N-acetyl-galactosaminyltransferase 4	Extracellular Space	enzyme
ENSMUSG00000057530	2.21476	3.75033	5.81744	2.21476	5.18883	4.06028	Ece1	endothelin converting enzyme 1	Plasma Membrane	peptidase
ENSMUSG00000031075	3.1302	5.46308	6.52617	3.1302	5.14903	4.01296	Ano1	anoctamin 1	Plasma Membrane	ion channel
ENSMUSG00000018906	2.56913	6.34899	7.17583	2.56913	5.12143	3.98846	P4ha2	prolyl 4-hydroxylase subunit alpha 2	Cytoplasm	transporter
ENSMUSG00000020911	1.97852	4.25235	6.49664	1.97852	5.12116	3.98846	Krt19	keratin 19	Cytoplasm	other
ENSMUSG00000022048	1.24027	2.12617	3.07114	1.24027	5.12255	3.98846	Dpysl2	dihydropyrimidinase like 2	Cytoplasm	enzyme
ENSMUSG00000022426	3.36644	5.46308	6.40805	3.36644	5.11928	3.98846	Josd1	Josephin domain containing 1	Other	other
ENSMUSG00000039601	3.36644	5.75838	6.5557	3.36644	5.12655	3.98846	Rcan2	regulator of calcineurin 2	Other	other
ENSMUSG00000028456	2.95302	5.37449	6.17181	2.95302	5.10652	3.97704	Unc13b	unc-13 homolog B	Cytoplasm	other
ENSMUSG00000020160	3.92751	5.2859	6.64429	3.92751	5.09848	3.96976	Meis1	Meis homeobox 1	Nucleus	transcription regulator
ENSMUSG00000038319	2.95302	5.25637	6.37852	2.95302	5.09616	3.96929	Kcnh2	potassium voltage-gated channel subfamily H member 2	Plasma Membrane	ion channel
ENSMUSG00000035967	3.54362	4.54765	6.76241	3.54362	5.08064	3.95218	Ddx26b	integrator complex subunit 6 like	Nucleus	other
ENSMUSG00000063632	1.29933	2.1557	2.92349	1.29933	5.07304	3.94739	Sox11	SRY-box 11	Nucleus	transcription regulator
ENSMUSG00000001552	1.71275	2.98255	4.9906	1.71275	5.06741	3.94266	Jup	junction plakoglobin	Plasma Membrane	other
ENSMUSG00000027820	3.7208	5.34496	6.34899	3.7208	5.04252	3.91597	Mme	membrane metalloendopeptidase	Plasma Membrane	peptidase
ENSMUSG00000070473	3.36644	5.16778	6.17181	3.36644	5.03583	3.91214	Cldn3	claudin 3	Plasma Membrane	transmembrane receptor
ENSMUSG00000030654	1.00403	1.74228	2.5396	1.00403	5.03144	3.90886	Arl6ip1	ADP ribosylation factor like GTPase 6 interacting protein 1	Cytoplasm	other
ENSMUSG00000026305	1.68322	2.89396	4.54765	1.68322	5.01938	3.89591	Lrrfip1	LRR binding FLII interacting protein 1	Cytoplasm	transcription regulator
ENSMUSG00000036902	2.62819	5.40402	6.17181	2.62819	5.01048	3.88692	Neto2	neuropilin and tolloid like 2	Plasma Membrane	other
ENSMUSG00000002980	1.74228	3.39597	4.72483	1.74228	4.99874	3.8787	Bcam	basal cell adhesion molecule (Lutheran blood group)	Plasma Membrane	transmembrane receptor
ENSMUSG00000052516	2.65772	5.5812	6.40805	2.65772	4.98651	3.86543	Robo2	roundabout guidance receptor 2	Plasma Membrane	transmembrane receptor
ENSMUSG00000022797	1.35839	2.39194	3.36644	1.35839	4.93266	3.80373	Tfrc	transferrin receptor	Plasma Membrane	transporter
ENSMUSG00000040652	1.38792	2.36241	3.33691	1.38792	4.92879	3.80096	Oaz2	ornithine decarboxylase antizyme 2	Cytoplasm	other
ENSMUSG00000046822	2.92349	5.02013	5.8765	2.92349	4.85742	3.72068	Slc39a3	solute carrier family 39 member 3	Plasma Membrane	transporter
ENSMUSG00000036853	3.15973	5.04966	6.14228	3.15973	4.85439	3.71889	Mcoln3	mucolipin 3	Plasma Membrane	ion channel
ENSMUSG00000028527	1.53557	2.65772	4.54765	1.53557	4.84985	3.71514	Ak4	adenylate kinase 4	Cytoplasm	kinase
ENSMUSG00000031616	2.5396	5.22684	6.2604	2.5396	4.83824	3.7064	Ednra	endothelin receptor type A	Plasma Membrane	transmembrane receptor
ENSMUSG00000034059	2.30335	4.48859	5.75838	2.30335	4.82377	3.68993	Ypel4	yippee like 4	Nucleus	other
ENSMUSG00000002265	1.06309	1.91946	2.65772	1.06309	4.81866	3.68736	Peg3	paternally expressed 3	Nucleus	kinase
ENSMUSG00000047986	3.83892	5.61073	6.34899	3.83892	4.81251	3.68147	Palm3	paralemmin 3	Other	other
ENSMUSG00000048728	2.00805	4.96107	5.78791	2.00805	4.76299	3.62507	Zfp454	zinc finger protein 454	Nucleus	transcription regulator
ENSMUSG00000032060	3.10067	5.40402	6.31946	3.10067	4.75966	3.62352	Cryab	crystallin alpha B	Nucleus	other
ENSMUSG00000032172	2.36241	4.93154	6.05369	2.36241	4.74974	3.61459	Olfm2	olfactomedin 2	Cytoplasm	other
ENSMUSG00000039405	2.89396	4.78389	5.99463	2.89396	4.7413	3.60565	Prss23	serine protease 23	Extracellular Space	peptidase
ENSMUSG00000035775	1.88993	4.4	5.78791	1.88993	4.73396	3.59994	Krt20	keratin 20	Cytoplasm	other
ENSMUSG00000018476	1.15168	2.00805	2.95302	1.15168	4.72885	3.59524	Kdm6b	lysine demethylase 6B	Extracellular Space	enzyme
ENSMUSG00000041782	4.54765	6.70335	7.64832	4.54765	4.71719	3.58211	Lad1	ladinin 1	Extracellular Space	other
ENSMUSG00000033860	2.86443	5.22684	6.02416	2.86443	4.70841	3.57447	Fgg	fibrinogen gamma chain	Extracellular Space	other
ENSMUSG00000066392	2.74631	4.48859	6.34899	2.74631	4.70219	3.56829	Nrxn3	neurexin III	Plasma Membrane	other
ENSMUSG00000015619	2.5396	6.99865	8.03221	2.5396	4.69505	3.56092	Gata3	GATA binding protein 3	Nucleus	transcription regulator
ENSMUSG00000035835	2.03758	4.04563	6.76241	2.03758	4.67834	3.54122	Lppr3	phospholipid phosphatase related 3	Other	phosphatase
ENSMUSG00000070436	1.06309	1.8604	2.62819	1.06309	4.67674	3.54093	Serpinh1	serpin family H member 1	Extracellular Space	other
ENSMUSG00000032374	1.41745	2.5396	4.31141	1.41745	4.67271	3.53752	Plod2	procollagen-lysine,2-oxoglutarate 5-dioxygenase 2	Cytoplasm	enzyme
ENSMUSG00000034687	3.36644	5.02013	5.99463	3.36644	4.65765	3.51989	Fras1	Fraser extracellular matrix complex subunit 1	Extracellular Space	other
ENSMUSG00000066687	2.86443	5.07919	6.08322	2.86443	4.61355	3.46996	Zbtb16	zinc finger and BTB domain containing 16	Nucleus	transcription regulator
ENSMUSG00000074925	2.56913	4.78389	5.64026	2.56913	4.60289	3.45854	Ptar1	protein prenyltransferase alpha subunit repeat containing 1	Other	other
ENSMUSG00000033487	1.71275	3.21879	5.64026	1.71275	4.59536	3.4533	Fndc3a	fibronectin type III domain containing 3A	Cytoplasm	other
ENSMUSG00000026343	1.71275	3.92751	5.8765	1.71275	4.57626	3.43363	Gpr39	G protein-coupled receptor 39	Plasma Membrane	G-protein coupled receptor
ENSMUSG00000028082	3.33691	5.31543	6.34899	3.33691	4.56809	3.42638	Sh3d19	SH3 domain containing 19	Plasma Membrane	other
ENSMUSG00000010080	2.5396	4.72483	5.90603	2.5396	4.51323	3.36335	Epn3	epsin 3	Cytoplasm	other
ENSMUSG00000026600	1.18121	2.21476	3.33691	1.18121	4.5096	3.36025	Soat1	sterol O-acyltransferase 1	Cytoplasm	enzyme
ENSMUSG00000039234	3.95704	6.93959	7.70738	3.95704	4.49527	3.34643	Sec24d	SEC24 homolog D, COPII coat complex component	Cytoplasm	transporter
ENSMUSG00000036968	1.21074	2.24429	4.10469	1.21074	4.48871	3.33948	Cnpy4	canopy FGF signaling regulator 4	Other	other
ENSMUSG00000071679	2.27382	4.9906	5.8765	2.27382	4.48301	3.33522	Zcchc16	retrotransposon Gag like 4	Other	other
ENSMUSG00000004885	2.00805	3.7208	6.02416	2.00805	4.44953	3.29466	Crabp2	cellular retinoic acid binding protein 2	Cytoplasm	transporter
ENSMUSG00000021413	1.09262	2.03758	3.33691	1.09262	4.44701	3.29451	Prpf4b	pre-mRNA processing factor 4B	Nucleus	kinase
ENSMUSG00000027315	1.32886	2.65772	4.28188	1.32886	4.44216	3.29126	Spint1	serine peptidase inhibitor, Kunitz type 1	Extracellular Space	other
ENSMUSG00000023150	1.00403	1.74228	2.451	1.00403	4.43375	3.28335	Ivns1abp	influenza virus NS1A binding protein	Nucleus	other
ENSMUSG00000039952	1.12215	2.06711	3.01208	1.12215	4.43086	3.2811	Dag1	dystroglycan 1	Plasma Membrane	transmembrane receptor
ENSMUSG00000042359	2.68725	4.63624	6.52617	2.68725	4.42499	3.27645	Osbpl6	oxysterol binding protein like 6	Cytoplasm	transporter
ENSMUSG00000033174	1.29933	4.0161	5.84697	1.29933	4.42328	3.27572	Mgll	monoglyceride lipase	Plasma Membrane	enzyme
ENSMUSG00000040998	3.45503	6.79194	7.67785	3.45503	4.40594	3.26193	Npnt	nephronectin	Plasma Membrane	other
ENSMUSG00000027210	1.88993	7.20536	7.64832	1.88993	4.39683	3.25581	Meis2	Meis homeobox 2	Nucleus	transcription regulator
ENSMUSG00000007613	1.18121	2.18523	3.54362	1.18121	4.39174	3.25057	Tgfbr1	transforming growth factor beta receptor 1	Plasma Membrane	kinase
ENSMUSG00000019943	1.35839	2.51006	3.7208	1.35839	4.38964	3.24926	Atp2b1	ATPase plasma membrane Ca2+ transporting 1	Plasma Membrane	transporter
ENSMUSG00000030800	1.35839	2.56913	5.78791	1.35839	4.37942	3.23899	Prss8	serine protease 8	Extracellular Space	peptidase
ENSMUSG00000045201	2.451	5.07919	6.17181	2.451	4.37855	3.23899	Lrrc3b	leucine rich repeat containing 3B	Other	other
ENSMUSG00000038366	1.21074	2.30335	3.66174	1.21074	4.37074	3.23017	Lasp1	LIM and SH3 protein 1	Cytoplasm	transporter
ENSMUSG00000042515	1.44698	2.68725	4.63624	1.44698	4.36537	3.22454	Mum1l1	MUM1 like 1	Cytoplasm	other
ENSMUSG00000059921	2.71678	4.4	6.31946	2.71678	4.35809	3.2164	Unc5c	unc-5 netrin receptor C	Plasma Membrane	transmembrane receptor
ENSMUSG00000038903	2.27382	4.93154	5.84697	2.27382	4.35236	3.21165	Ccdc68	coiled-coil domain containing 68	Other	other
ENSMUSG00000031242	2.48053	5.25637	6.02416	2.48053	4.34427	3.20242	2610002M06Rik	RIKEN cDNA 2610002M06 gene	Cytoplasm	other
ENSMUSG00000060681	2.8349	6.08322	6.79194	2.8349	4.33739	3.19477	Slc9a6	solute carrier family 9 member A6	Plasma Membrane	transporter
ENSMUSG00000022037	3.15973	6.64429	7.67785	3.15973	4.33108	3.18785	Clu	clusterin	Cytoplasm	other
ENSMUSG00000032363	1.24027	3.69127	5.49261	1.24027	4.32678	3.18357	Adamts7	ADAM metallopeptidase with thrombospondin type 1 motif 7	Extracellular Space	peptidase
ENSMUSG00000042372	1.03356	3.57315	5.40402	1.03356	4.30939	3.16343	Dmrt3	doublesex and mab-3 related transcription factor 3	Nucleus	transcription regulator
ENSMUSG00000067889	3.83892	6.05369	6.91006	3.83892	4.3058	3.16089	Sptbn2	spectrin beta, non-erythrocytic 2	Cytoplasm	other
ENSMUSG00000071771	1.09262	2.62819	4.72483	1.09262	4.30539	3.16089	Rhox4b	reproductive homeobox 4B	Nucleus	transcription regulator
ENSMUSG00000037062	1.12215	2.00805	2.86443	1.12215	4.29046	3.14257	Sh3glb1	SH3 domain containing GRB2 like, endophilin B1	Cytoplasm	enzyme
ENSMUSG00000094945	1.03356	2.86443	4.93154	1.03356	4.26197	3.10764	Rhox4a2
ENSMUSG00000021665	3.04161	5.93557	7.05771	3.04161	4.25541	3.10115	Hexb	hexosaminidase subunit beta	Cytoplasm	enzyme
ENSMUSG00000020674	1.06309	2.06711	3.36644	1.06309	4.25065	3.09668	Pxdn	peroxidasin	Extracellular Space	enzyme
ENSMUSG00000023830	1.09262	2.09664	3.1302	1.09262	4.23884	3.08571	Igf2r	insulin like growth factor 2 receptor	Plasma Membrane	transmembrane receptor
ENSMUSG00000019916	1.09262	2.1557	3.24832	1.09262	4.22529	3.07234	P4ha1	prolyl 4-hydroxylase subunit alpha 1	Cytoplasm	enzyme
ENSMUSG00000025351	1.12215	2.18523	3.24832	1.12215	4.20789	3.05054	Cd63	CD63 molecule	Plasma Membrane	other
ENSMUSG00000087153	1.09262	2.09664	3.7208	1.09262	4.19754	3.04068	Gm6483	cadherin 11 pseudogene	Other	other
ENSMUSG00000043252	2.1557	5.02013	6.08322	2.1557	4.19278	3.03694	Tmem64	transmembrane protein 64	Cytoplasm	other
ENSMUSG00000059878	1.06309	2.06711	3.10067	1.06309	4.1873	3.03221	Zfp422	zinc finger protein 22	Nucleus	transcription regulator
ENSMUSG00000037465	1.44698	2.95302	5.07919	1.44698	4.17014	3.0132	Klf10	Kruppel like factor 10	Nucleus	transcription regulator
ENSMUSG00000040249	1.29933	2.56913	5.02013	1.29933	4.1692	3.0132	Lrp1	LDL receptor related protein 1	Plasma Membrane	transmembrane receptor
ENSMUSG00000054814	1.47651	2.56913	4.87248	1.47651	4.16706	3.01161	Usp46	ubiquitin specific peptidase 46	Plasma Membrane	peptidase
ENSMUSG00000027303	3.33691	5.64026	6.46711	3.33691	4.15531	3.00094	Ptpra	protein tyrosine phosphatase, receptor type A	Plasma Membrane	phosphatase
ENSMUSG00000035863	1.24027	2.451	4.37047	1.24027	4.15539	3.00094	Palm	paralemmin	Plasma Membrane	other
ENSMUSG00000028032	1.15168	2.24429	3.63221	1.15168	4.13632	2.97932	Papss1	3'-phosphoadenosine 5'-phosphosulfate synthase 1	Cytoplasm	enzyme
ENSMUSG00000020695	2.51006	4.10469	5.93557	2.51006	4.1228	2.96373	Mrc2	mannose receptor C type 2	Plasma Membrane	transmembrane receptor
ENSMUSG00000030659	1.91946	3.75033	7.05771	1.91946	4.12136	2.96303	Nucb2	nucleobindin 2	Nucleus	other
ENSMUSG00000026944	1.83087	4.25235	5.55167	1.83087	4.11022	2.95179	Abca2	ATP binding cassette subfamily A member 2	Plasma Membrane	transporter
ENSMUSG00000058881	2.74631	5.13825	6.17181	2.74631	4.10848	2.95067	Zfp516	zinc finger protein 516	Nucleus	transcription regulator
ENSMUSG00000014177	1.15168	2.36241	4.42953	1.15168	4.10061	2.94255	Tvp23b	trans-golgi network vesicle protein 23 homolog B	Other	other
ENSMUSG00000049791	2.80537	6.23087	6.93959	2.80537	4.09878	2.94129	Fzd4	frizzled class receptor 4	Plasma Membrane	G-protein coupled receptor
ENSMUSG00000028759	1.00403	1.88993	2.80537	1.00403	4.09557	2.93819	Hp1bp3	heterochromatin protein 1 binding protein 3	Nucleus	other
ENSMUSG00000022475	1.50604	4.45906	5.5812	1.50604	4.08979	2.93637	Hdac7	histone deacetylase 7	Nucleus	transcription regulator
ENSMUSG00000036661	1.91946	4.25235	5.40402	1.91946	4.09116	2.93637	Dennd3	DENN domain containing 3	Cytoplasm	other
ENSMUSG00000060260	1.80134	4.51812	5.64026	1.80134	4.09054	2.93637	Pwwp2b	PWWP domain containing 2B	Nucleus	other
ENSMUSG00000095403	1.00403	1.91946	2.95302	1.00403	4.09091	2.93637	Gm21092	cadherin 11 pseudogene	Other	other
ENSMUSG00000021366	3.15973	5.49261	6.43758	3.15973	4.08198	2.92825	Hivep1	human immunodeficiency virus type I enhancer binding protein 1	Nucleus	transcription regulator
ENSMUSG00000025776	2.62819	4.81342	6.05369	2.62819	4.07966	2.92632	Crispld1	cysteine rich secretory protein LCCL domain containing 1	Cytoplasm	other
ENSMUSG00000069378	2.39194	5.13825	5.99463	2.39194	4.06956	2.91394	Prdm6	PR/SET domain 6	Nucleus	transcription regulator
ENSMUSG00000017723	1.15168	2.39194	3.80939	1.15168	4.06028	2.90498	Wfdc2	WAP four-disulfide core domain 2	Extracellular Space	other
ENSMUSG00000028664	2.33288	5.5812	6.46711	2.33288	4.05333	2.89681	Ephb2	EPH receptor B2	Plasma Membrane	kinase
ENSMUSG00000033149	1.09262	2.1557	3.4255	1.09262	4.03431	2.8747	Phldb2	pleckstrin homology like domain family B member 2	Cytoplasm	other
ENSMUSG00000036580	1.12215	2.18523	3.33691	1.12215	4.0266	2.86758	Spg20	spastic paraplegia 20, spartin (Troyer syndrome) homolog (human)	Plasma Membrane	other
ENSMUSG00000040111	2.95302	5.02013	6.64429	2.95302	4.02542	2.86729	Gramd1b	GRAM domain containing 1B	Other	other
ENSMUSG00000028776	2.42147	5.2859	6.23087	2.42147	4.01283	2.85485	Tinagl1	tubulointerstitial nephritis antigen like 1	Extracellular Space	transporter
ENSMUSG00000062591	1.15168	2.33288	4.07516	1.15168	4.00764	2.85121	Tubb4a	tubulin beta 4A class IVa	Cytoplasm	other
ENSMUSG00000007039	1.06309	2.21476	3.89798	1.06309	3.99804	2.84159	Ddah2	dimethylarginine dimethylaminohydrolase 2	Cytoplasm	enzyme
ENSMUSG00000032733	2.92349	5.37449	6.28993	2.92349	3.98397	2.82372	Snx33	sorting nexin 33	Cytoplasm	other
ENSMUSG00000061048	1.88993	3.75033	8.03221	1.88993	3.97873	2.81884	Cdh3	cadherin 3	Plasma Membrane	other
ENSMUSG00000037995	1.2698	2.65772	4.84295	1.2698	3.97255	2.81269	Igsf9	immunoglobulin superfamily member 9	Plasma Membrane	other
ENSMUSG00000037989	1.62416	4.13422	5.46308	1.62416	3.94892	2.78508	Wnk2	WNK lysine deficient protein kinase 2	Cytoplasm	kinase
ENSMUSG00000050732	1.18121	2.36241	3.66174	1.18121	3.94186	2.7766	Vamp8	vesicle associated membrane protein 8	Plasma Membrane	transporter
ENSMUSG00000039154	2.74631	4.75436	5.78791	2.74631	3.92464	2.75964	Shd	Src homology 2 domain containing transforming protein D	Cytoplasm	other
ENSMUSG00000041653	2.24429	4.19328	6.34899	2.24429	3.91972	2.75408	Pnpla3	patatin like phospholipase domain containing 3	Cytoplasm	enzyme
ENSMUSG00000041215	1.03356	2.1557	3.69127	1.03356	3.89405	2.7266	Yeats2	YEATS domain containing 2	Nucleus	transcription regulator
ENSMUSG00000030747	1.24027	2.36241	4.4	1.24027	3.88835	2.72087	Dgat2	diacylglycerol O-acyltransferase 2	Cytoplasm	enzyme
ENSMUSG00000071855	1.38792	3.36644	4.87248	1.38792	3.85632	2.68348	Ccdc112	coiled-coil domain containing 112	Extracellular Space	other
ENSMUSG00000020312	2.1557	4.9906	5.84697	2.1557	3.85081	2.67901	Shc2	SHC adaptor protein 2	Cytoplasm	other
ENSMUSG00000021831	1.50604	2.92349	4.75436	1.50604	3.84968	2.67901	Ero1l	endoplasmic reticulum oxidoreductase 1 alpha	Cytoplasm	enzyme
ENSMUSG00000017756	1.41745	3.21879	6.40805	1.41745	3.84698	2.67791	Slc12a7	solute carrier family 12 member 7	Plasma Membrane	transporter
ENSMUSG00000031995	1.38792	2.86443	5.52214	1.38792	3.84253	2.67386	St14	suppression of tumorigenicity 14	Plasma Membrane	peptidase
ENSMUSG00000023043	1.06309	2.36241	4.37047	1.06309	3.8177	2.64491	Krt18	keratin 18	Cytoplasm	other
ENSMUSG00000022837	1.24027	2.8349	4.37047	1.24027	3.80569	2.63246	Iqcb1	IQ motif containing B1	Extracellular Space	other
ENSMUSG00000015189	1.88993	5.84697	6.61476	1.88993	3.79737	2.62499	Casd1	CAS1 domain containing 1	Cytoplasm	enzyme
ENSMUSG00000025161	1.03356	2.12617	2.92349	1.03356	3.78765	2.6156	Slc16a3	solute carrier family 16 member 3	Plasma Membrane	transporter
ENSMUSG00000028173	1.03356	2.21476	3.4255	1.03356	3.76565	2.58925	Wls	wntless Wnt ligand secretion mediator	Cytoplasm	other
ENSMUSG00000022483	2.09664	7.55972	8.17986	2.09664	3.74572	2.56565	Col2a1	collagen type II alpha 1 chain	Extracellular Space	other
ENSMUSG00000022367	2.33288	6.2604	7.26442	2.33288	3.7031	2.52199	Has2	hyaluronan synthase 2	Plasma Membrane	enzyme
ENSMUSG00000028413	1.21074	2.68725	4.22281	1.21074	3.70099	2.52001	B4galt1	beta-1,4-galactosyltransferase 1	Cytoplasm	enzyme
ENSMUSG00000040272	1.47651	4.60671	5.55167	1.47651	3.69577	2.51465	Accs	1-aminocyclopropane-1-carboxylate synthase homolog (inactive)	Other	enzyme
ENSMUSG00000035877	2.89396	5.34496	6.52617	2.89396	3.67795	2.49551	Zhx3	zinc fingers and homeoboxes 3	Nucleus	transcription regulator
ENSMUSG00000010830	1.74228	4.34094	5.84697	1.74228	3.67207	2.48825	Kdelr3	KDEL endoplasmic reticulum protein retention receptor 3	Cytoplasm	transporter
ENSMUSG00000034055	1.94899	4.51812	5.9651	1.94899	3.6692	2.48518	Phka1	phosphorylase kinase regulatory subunit alpha 1	Cytoplasm	kinase
ENSMUSG00000039960	1.68322	5.55167	6.52617	1.68322	3.64506	2.45615	Rhou	ras homolog family member U	Cytoplasm	enzyme
ENSMUSG00000059316	2.42147	4.57718	5.9651	2.42147	3.63595	2.44527	Slc27a4	solute carrier family 27 member 4	Plasma Membrane	transporter
ENSMUSG00000025352	2.48053	4.66577	5.75838	2.48053	3.62243	2.42911	Gdf11	growth differentiation factor 11	Extracellular Space	growth factor
ENSMUSG00000032353	1.44698	6.17181	6.70335	1.44698	3.60897	2.41482	Tmed3	transmembrane p24 trafficking protein 3	Cytoplasm	transporter
ENSMUSG00000029781	1.03356	2.21476	3.7208	1.03356	3.60048	2.41015	Fkbp9	FK506 binding protein 9	Cytoplasm	enzyme
ENSMUSG00000067276	2.86443	7.1463	8.97717	2.86443	3.60162	2.41015	Capn6	calpain 6	Cytoplasm	peptidase
ENSMUSG00000024665	1.06309	2.65772	4.31141	1.06309	3.5941	2.403	Fads2	fatty acid desaturase 2	Plasma Membrane	enzyme
ENSMUSG00000031274	2.62819	5.69932	6.46711	2.62819	3.58884	2.3965	Col4a5	collagen type IV alpha 5 chain	Extracellular Space	other
ENSMUSG00000035678	2.03758	4.10469	5.61073	2.03758	3.56826	2.37378	Tnfsf9	tumor necrosis factor (ligand) superfamily, member 9	Plasma Membrane	other
ENSMUSG00000038280	2.8349	5.10872	5.99463	2.8349	3.56426	2.36903	Ostm1	osteopetrosis associated transmembrane protein 1	Cytoplasm	other
ENSMUSG00000055320	1.15168	2.48053	4.75436	1.15168	3.53597	2.33526	Tead1	TEA domain transcription factor 1	Nucleus	transcription regulator
ENSMUSG00000032231	2.80537	6.11275	7.17583	2.80537	3.53199	2.3305	Anxa2	annexin A2	Plasma Membrane	other
ENSMUSG00000035403	2.18523	6.05369	6.88053	2.18523	3.52274	2.31964	Crb2	crumbs 2, cell polarity complex component	Extracellular Space	other
ENSMUSG00000024598	1.21074	2.89396	4.60671	1.21074	3.52069	2.31887	Fbn2	fibrillin 2	Extracellular Space	other
ENSMUSG00000020099	1.59463	5.25637	6.2604	1.59463	3.51813	2.31611	Unc5b	unc-5 netrin receptor B	Plasma Membrane	transmembrane receptor
ENSMUSG00000022329	1.15168	2.92349	6.52617	1.15168	3.5175	2.31609	Stk3	serine/threonine kinase 3	Cytoplasm	kinase
ENSMUSG00000023232	1.32886	6.08322	6.79194	1.32886	3.51164	2.31212	Serinc2	serine incorporator 2	Plasma Membrane	transporter
ENSMUSG00000053093	2.03758	4.13422	6.11275	2.03758	3.49947	2.29913	Myh7	myosin heavy chain 7	Cytoplasm	enzyme
ENSMUSG00000073295	1.2698	3.01208	6.5557	1.2698	3.4923	2.29236	Nudt11	nudix hydrolase 11	Cytoplasm	phosphatase
ENSMUSG00000027217	1.44698	4.19328	6.31946	1.44698	3.48027	2.27703	Tspan18	tetraspanin 18	Other	other
ENSMUSG00000025082	2.65772	5.02013	5.90603	2.65772	3.45012	2.24239	Vwa2	von Willebrand factor A domain containing 2	Extracellular Space	other
ENSMUSG00000038732	2.06711	5.84697	6.99865	2.06711	3.44504	2.23764	Mboat1	membrane bound O-acyltransferase domain containing 1	Cytoplasm	enzyme
ENSMUSG00000019975	1.2698	3.27785	5.07919	1.2698	3.43403	2.22522	Ikbip	IKBKB interacting protein	Cytoplasm	other
ENSMUSG00000057315	1.47651	6.20134	6.88053	1.47651	3.4333	2.22501	Arhgap24	Rho GTPase activating protein 24	Cytoplasm	other
ENSMUSG00000021196	2.56913	5.81744	6.88053	2.56913	3.42918	2.21995	Pfkp	phosphofructokinase, platelet	Cytoplasm	kinase
ENSMUSG00000060512	2.1557	6.2604	6.93959	2.1557	3.40934	2.19726	0610040J01Rik	chromosome 4 open reading frame 19	Nucleus	other
ENSMUSG00000031740	1.35839	3.54362	7.73691	1.35839	3.40785	2.19654	Mmp2	matrix metallopeptidase 2	Extracellular Space	peptidase
ENSMUSG00000044365	1.68322	5.02013	5.99463	1.68322	3.39605	2.18418	Cxxc4	CXXC finger protein 4	Cytoplasm	other
ENSMUSG00000028194	1.03356	2.51006	4.13422	1.03356	3.37641	2.16048	Ddah1	dimethylarginine dimethylaminohydrolase 1	Cytoplasm	enzyme
ENSMUSG00000070576	1.35839	3.45503	6.40805	1.35839	3.36203	2.14937	Mn1	MN1 proto-oncogene, transcriptional regulator	Nucleus	other
ENSMUSG00000021597	1.29933	3.04161	5.07919	1.29933	3.35651	2.14381	Ankrd32	SMC5-SMC6 complex localization factor 1	Nucleus	transcription regulator
ENSMUSG00000009876	1.62416	5.9651	7.05771	1.62416	3.35471	2.14246	Cox4i2	cytochrome c oxidase subunit 4I2	Cytoplasm	enzyme
ENSMUSG00000033233	2.42147	4.66577	6.02416	2.42147	3.34937	2.13666	Trim45	tripartite motif containing 45	Cytoplasm	other
ENSMUSG00000039623	1.62416	3.80939	5.25637	1.62416	3.34676	2.13403	Ap5z1	adaptor related protein complex 5 subunit zeta 1	Nucleus	other
ENSMUSG00000047557	2.09664	5.75838	6.5557	2.09664	3.33839	2.12393	Lxn	latexin	Cytoplasm	other
ENSMUSG00000034613	1.97852	5.64026	6.46711	1.97852	3.33477	2.11946	Ppm1h	protein phosphatase, Mg2+/Mn2+ dependent 1H	Nucleus	phosphatase
ENSMUSG00000040856	1.68322	4.16375	5.66979	1.68322	3.31653	2.09454	Dlk1	delta like non-canonical Notch ligand 1	Extracellular Space	other
ENSMUSG00000021065	1.06309	2.71678	6.14228	1.06309	3.30453	2.08022	Fut8	fucosyltransferase 8	Cytoplasm	enzyme
ENSMUSG00000029838	2.74631	5.10872	6.20134	2.74631	3.29876	2.07494	Ptn	pleiotrophin	Extracellular Space	growth factor
ENSMUSG00000025855	2.33288	5.61073	6.40805	2.33288	3.29401	2.07037	Prkar1b	protein kinase cAMP-dependent type I regulatory subunit beta	Cytoplasm	kinase
ENSMUSG00000031965	2.451	6.20134	6.96912	2.451	3.2842	2.06379	Tbx20	T-box 20	Nucleus	transcription regulator
ENSMUSG00000021690	2.03758	4.78389	5.81744	2.03758	3.27695	2.0563	Jmy	junction mediating and regulatory protein, p53 cofactor	Nucleus	transcription regulator
ENSMUSG00000001507	1.18121	2.80537	7.64832	1.18121	3.26357	2.03978	Itga3	integrin subunit alpha 3	Plasma Membrane	other
ENSMUSG00000002668	1.09262	5.46308	6.08322	1.09262	3.22853	2.00047	Dennd1c	DENN domain containing 1C	Cytoplasm	other
ENSMUSG00000036687	2.1557	5.61073	6.49664	2.1557	3.22187	1.99291	Tmem184a	transmembrane protein 184A	Cytoplasm	other
ENSMUSG00000021371	1.62416	5.52214	6.37852	1.62416	3.22063	1.99184	Mcur1	mitochondrial calcium uniporter regulator 1	Cytoplasm	other
ENSMUSG00000021709	1.29933	5.49261	6.17181	1.29933	3.20618	1.97874	Erbb2ip	erbb2 interacting protein	Cytoplasm	other
ENSMUSG00000041734	1.97852	4.51812	5.61073	1.97852	3.19713	1.96981	Kirrel	kirre like nephrin family adhesion molecule 1	Plasma Membrane	other
ENSMUSG00000018166	1.44698	6.2604	7.20536	1.44698	3.18519	1.95508	Erbb3	erb-b2 receptor tyrosine kinase 3	Plasma Membrane	kinase
ENSMUSG00000040322	1.29933	3.24832	6.79194	1.29933	3.17662	1.94532	Slc25a24	solute carrier family 25 member 24	Cytoplasm	transporter
ENSMUSG00000010025	1.88993	5.43355	6.31946	1.88993	3.17557	1.94449	Aldh3a2	aldehyde dehydrogenase 3 family member A2	Cytoplasm	enzyme
ENSMUSG00000040297	1.12215	3.48456	5.13825	1.12215	3.16607	1.93623	Suco	SUN domain containing ossification factor	Other	other
ENSMUSG00000026208	2.59866	6.34899	7.20536	2.59866	3.14602	1.91076	Des	desmin	Cytoplasm	other
ENSMUSG00000031209	1.03356	2.74631	6.851	1.03356	3.14379	1.90816	Heph	hephaestin	Plasma Membrane	transporter
ENSMUSG00000020642	1.21074	5.69932	6.46711	1.21074	3.11616	1.88192	Rnf144a	ring finger protein 144A	Nucleus	enzyme
ENSMUSG00000029999	1.47651	5.46308	6.20134	1.47651	3.11666	1.88192	Tgfa	transforming growth factor alpha	Extracellular Space	growth factor
ENSMUSG00000041594	1.03356	3.01208	6.28993	1.03356	3.10944	1.87329	Tmtc4	transmembrane and tetratricopeptide repeat containing 4	Other	other
ENSMUSG00000079042	1.03356	3.01208	4.9906	1.03356	3.10117	1.863	Apela	apelin receptor early endogenous ligand	Extracellular Space	other
ENSMUSG00000032020	1.88993	5.52214	6.28993	1.88993	3.09753	1.85895	Ubash3b	ubiquitin associated and SH3 domain containing B	Other	enzyme
ENSMUSG00000029032	1.65369	5.66979	6.52617	1.65369	3.091	1.85127	Arhgef16	Rho guanine nucleotide exchange factor 16	Cytoplasm	other
ENSMUSG00000016494	1.62416	4.04563	5.2859	1.62416	3.07403	1.83135	Cd34	CD34 molecule	Plasma Membrane	other
ENSMUSG00000048502	1.74228	4.51812	5.61073	1.74228	3.06612	1.82379	Duxbl1	double homeobox B-like 1	Nucleus	other
ENSMUSG00000027583	1.38792	5.72885	6.46711	1.38792	3.0552	1.81671	Zbtb46	zinc finger and BTB domain containing 46	Nucleus	transcription regulator
ENSMUSG00000028766	1.80134	5.93557	6.70335	1.80134	3.05176	1.81435	Alpl	alkaline phosphatase, liver/bone/kidney	Plasma Membrane	phosphatase
ENSMUSG00000041889	1.18121	5.69932	6.49664	1.18121	3.04715	1.81078	Shisa4	shisa family member 4	Other	other
ENSMUSG00000035629	1.2698	3.75033	5.43355	1.2698	3.0421	1.80519	1700021K19Rik	RUN and cysteine rich domain containing beclin 1 interacting protein	Cytoplasm	other
ENSMUSG00000029729	1.80134	5.07919	6.08322	1.80134	3.03386	1.79341	Zkscan1	zinc finger with KRAB and SCAN domains 1	Nucleus	transcription regulator
ENSMUSG00000046761	2.1557	5.40402	6.20134	2.1557	3.0308	1.79013	Fam83h	family with sequence similarity 83 member H	Other	other
ENSMUSG00000068130	1.2698	4.48859	5.52214	1.2698	3.02422	1.78219	Zfp442	zinc finger protein 442	Other	other
ENSMUSG00000035498	1.00403	6.14228	6.79194	1.00403	3.01519	1.77454	Cdcp1	CUB domain containing protein 1	Plasma Membrane	other
ENSMUSG00000038679	2.03758	5.55167	6.49664	2.03758	3.0122	1.77201	Trps1	transcriptional repressor GATA binding 1	Nucleus	transcription regulator
ENSMUSG00000027520	1.38792	5.02013	6.02416	1.38792	3.00591	1.76402	Zdbf2	zinc finger DBF-type containing 2	Other	other
ENSMUSG00000072623	1.15168	3.54362	5.25637	1.15168	2.99796	1.75504	Zfp9	zinc finger protein 25	Nucleus	transcription regulator
ENSMUSG00000022305	1.32886	5.9651	6.64429	1.32886	2.98657	1.74315	Lrp12	LDL receptor related protein 12	Plasma Membrane	transmembrane receptor
ENSMUSG00000090919	1.12215	6.05369	6.58523	1.12215	2.97529	1.7304	Pabpc4l	poly(A) binding protein cytoplasmic 4 like	Other	other
ENSMUSG00000024451	1.5651	4.28188	5.55167	1.5651	2.96906	1.72351	Arap3	ArfGAP with RhoGAP domain, ankyrin repeat and PH domain 3	Cytoplasm	other
ENSMUSG00000030551	1.65369	5.46308	6.61476	1.65369	2.96575	1.72042	Nr2f2	nuclear receptor subfamily 2 group F member 2	Nucleus	ligand-dependent nuclear receptor
ENSMUSG00000028786	2.30335	6.11275	7.02818	2.30335	2.96302	1.71757	Tmem54	transmembrane protein 54	Other	other
ENSMUSG00000078350	1.91946	4.96107	5.84697	1.91946	2.96261	1.71757	Smim1	small integral membrane protein 1 (Vel blood group)	Cytoplasm	other
ENSMUSG00000074282	1.32886	4.63624	5.64026	1.32886	2.9582	1.71277	Zfp94	zinc finger protein 94	Other	other
ENSMUSG00000028545	1.03356	5.61073	6.31946	1.03356	2.95453	1.70931	Bend5	BEN domain containing 5	Cytoplasm	other
ENSMUSG00000030064	1.06309	4.04563	6.43758	1.06309	2.9536	1.70929	Frmd4b	FERM domain containing 4B	Cytoplasm	other
ENSMUSG00000034463	1.88993	5.5812	6.73288	1.88993	2.94951	1.70824	Scara3	scavenger receptor class A member 3	Plasma Membrane	transmembrane receptor
ENSMUSG00000015312	1.83087	4.81342	5.69932	1.83087	2.94066	1.69749	Gadd45b	growth arrest and DNA damage inducible beta	Cytoplasm	other
ENSMUSG00000034614	1.53557	4.96107	6.17181	1.53557	2.93833	1.69479	Pik3ip1	phosphoinositide-3-kinase interacting protein 1	Cytoplasm	other
ENSMUSG00000044921	1.62416	4.31141	5.46308	1.62416	2.93806	1.69479	Rassf9	Ras association domain family member 9	Cytoplasm	transporter
ENSMUSG00000048970	1.00403	2.89396	6.2604	1.00403	2.93448	1.68994	C1galt1c1	C1GALT1 specific chaperone 1	Cytoplasm	other
ENSMUSG00000001665	1.59463	5.46308	6.2604	1.59463	2.91148	1.66257	Gstt3	glutathione S-transferase, theta 3	Other	enzyme
ENSMUSG00000031712	2.09664	6.02416	6.79194	2.09664	2.90975	1.6615	Il15	interleukin 15	Extracellular Space	cytokine
ENSMUSG00000021057	1.03356	3.39597	6.61476	1.03356	2.90045	1.65096	Akap5	A-kinase anchoring protein 5	Plasma Membrane	other
ENSMUSG00000006586	1.65369	5.10872	6.43758	1.65369	2.89328	1.64573	Runx1t1	RUNX1 translocation partner 1	Nucleus	transcription regulator
ENSMUSG00000031434	1.00403	4.57718	5.81744	1.00403	2.89186	1.6445	Morc4	MORC family CW-type zinc finger 4	Nucleus	other
ENSMUSG00000035992	1.65369	4.22281	5.5812	1.65369	2.8897	1.64302	Fnip1	folliculin interacting protein 1	Cytoplasm	other
ENSMUSG00000041605	1.03356	5.69932	6.49664	1.03356	2.88916	1.64281	5730559C18Rik	innate immunity activator	Other	other
ENSMUSG00000018474	1.83087	4.57718	5.5812	1.83087	2.87468	1.626	Chd3	chromodomain helicase DNA binding protein 3	Nucleus	enzyme
ENSMUSG00000031557	1.18121	6.91006	7.70738	1.18121	2.86586	1.61603	Plekha2	pleckstrin homology domain containing A2	Cytoplasm	other
ENSMUSG00000052915	1.06309	3.45503	5.22684	1.06309	2.86048	1.61036	Msl1	male specific lethal 1 homolog	Nucleus	other
ENSMUSG00000053113	1.24027	5.5812	6.34899	1.24027	2.84196	1.59051	Socs3	suppressor of cytokine signaling 3	Cytoplasm	phosphatase
ENSMUSG00000038205	1.00403	5.84697	6.58523	1.00403	2.83014	1.57785	Prkab2	protein kinase AMP-activated non-catalytic subunit beta 2	Cytoplasm	kinase
ENSMUSG00000056383	1.21074	3.77986	5.34496	1.21074	2.82913	1.57718	AI987944	expressed sequence AI987944	Other	other
ENSMUSG00000001870	1.35839	3.98657	5.40402	1.35839	2.82491	1.5724	Ltbp1	latent transforming growth factor beta binding protein 1	Extracellular Space	other
ENSMUSG00000035476	1.29933	5.34496	6.34899	1.29933	2.81931	1.56546	Tab3	TGF-beta activated kinase 1 (MAP3K7) binding protein 3	Cytoplasm	other
ENSMUSG00000039086	1.59463	5.43355	6.17181	1.59463	2.81412	1.55974	Ss18l1	SS18L1, nBAF chromatin remodeling complex subunit	Nucleus	transcription regulator
ENSMUSG00000041117	1.00403	4.34094	5.37449	1.00403	2.81424	1.55974	Ccdc8	coiled-coil domain containing 8	Plasma Membrane	other
ENSMUSG00000031273	1.41745	5.55167	6.61476	1.41745	2.81092	1.55534	Col4a6	collagen type IV alpha 6 chain	Extracellular Space	other
ENSMUSG00000039395	1.15168	4.57718	5.72885	1.15168	2.81037	1.55507	Mreg	melanoregulin	Cytoplasm	other
ENSMUSG00000021638	1.15168	5.93557	6.67382	1.15168	2.79779	1.54074	Ocln	occludin	Plasma Membrane	other
ENSMUSG00000089876	1.53557	5.25637	5.99463	1.53557	2.76298	1.49482	Tmem102
ENSMUSG00000028414	1.15168	4.04563	5.49261	1.15168	2.76202	1.4939	Fktn	fukutin	Extracellular Space	other
ENSMUSG00000015452	1.59463	4.75436	5.69932	1.59463	2.75749	1.48911	Ager	advanced glycosylation end-product specific receptor	Plasma Membrane	transmembrane receptor
ENSMUSG00000020282	1.29933	5.02013	6.46711	1.29933	2.75646	1.48806	Rhbdf1	rhomboid 5 homolog 1	Cytoplasm	other
ENSMUSG00000021706	1.2698	4.75436	6.05369	1.2698	2.7521	1.48367	Zfyve16	zinc finger FYVE-type containing 16	Nucleus	transporter
ENSMUSG00000049307	1.38792	5.78791	6.52617	1.38792	2.75181	1.48367	Fut4	fucosyltransferase 4	Cytoplasm	enzyme
ENSMUSG00000030917	1.24027	5.31543	6.28993	1.24027	2.74693	1.48081	Tmem159	transmembrane protein 159	Other	other
ENSMUSG00000072675	1.47651	3.92751	5.5812	1.47651	2.74009	1.47273	Duxbl2	double homeobox B-like 1	Nucleus	other
ENSMUSG00000047821	1.71275	5.75838	6.64429	1.71275	2.73683	1.47109	Trim16	tripartite motif containing 16	Cytoplasm	transcription regulator
ENSMUSG00000030691	1.47651	5.78791	6.67382	1.47651	2.72733	1.46179	Fchsd2	FCH and double SH3 domains 2	Other	other
ENSMUSG00000072672	1.68322	4.78389	5.75838	1.68322	2.72407	1.45834	Duxbl3	double homeobox B-like 1	Nucleus	other
ENSMUSG00000094595	1.29933	4.34094	5.31543	1.29933	2.7169	1.4504	Fsbp	fibrinogen silencer binding protein	Nucleus	other
ENSMUSG00000029059	1.38792	4.78389	5.69932	1.38792	2.71227	1.44705	Fam213b	family with sequence similarity 213 member B	Cytoplasm	enzyme
ENSMUSG00000020246	1.03356	5.16778	6.20134	1.03356	2.70059	1.43725	Hcfc2	host cell factor C2	Nucleus	transcription regulator
ENSMUSG00000039131	1.15168	4.28188	5.66979	1.15168	2.69916	1.43676	Gipc2	GIPC PDZ domain containing family member 2	Cytoplasm	other
ENSMUSG00000047242	1.38792	4.96107	5.99463	1.38792	2.69608	1.43374	Taf9b	TATA-box binding protein associated factor 9b	Nucleus	transcription regulator
ENSMUSG00000078452	1.32886	4.96107	5.93557	1.32886	2.69614	1.43374	Raet1d	retinoic acid early transcript 1E	Plasma Membrane	other
ENSMUSG00000039007	1.41745	5.66979	6.40805	1.41745	2.69555	1.43347	Cpq	carboxypeptidase Q	Extracellular Space	peptidase
ENSMUSG00000017390	1.29933	5.19731	6.14228	1.29933	2.69053	1.43002	Aldoc	aldolase, fructose-bisphosphate C	Cytoplasm	enzyme
ENSMUSG00000026042	1.38792	5.16778	6.23087	1.38792	2.69156	1.43002	Col5a2	collagen type V alpha 2 chain	Extracellular Space	other
ENSMUSG00000030606	1.68322	4.87248	5.99463	1.68322	2.67652	1.41035	Hapln3	hyaluronan and proteoglycan link protein 3	Extracellular Space	other
ENSMUSG00000003812	1.03356	3.57315	5.5812	1.03356	2.67505	1.40911	Dnase2a	deoxyribonuclease 2, lysosomal	Cytoplasm	enzyme
ENSMUSG00000042156	1.50604	5.02013	5.9651	1.50604	2.6646	1.39678	Dzip1	DAZ interacting zinc finger protein 1	Cytoplasm	other
ENSMUSG00000096847	1.06309	4.37047	6.02416	1.06309	2.65524	1.38569	Tmem151b	transmembrane protein 151B	Other	other
ENSMUSG00000050503	1.41745	4.66577	5.5812	1.41745	2.63839	1.36351	Fbxl22	F-box and leucine-rich repeat protein 22	Other	enzyme
ENSMUSG00000021236	1.24027	5.02013	6.14228	1.24027	2.63642	1.36089	Entpd5	ectonucleoside triphosphate diphosphohydrolase 5	Cytoplasm	enzyme
ENSMUSG00000056124	1.00403	4.22281	6.34899	1.00403	2.63013	1.35479	B4galt6	beta-1,4-galactosyltransferase 6	Cytoplasm	enzyme
ENSMUSG00000038225	1.15168	4.66577	5.78791	1.15168	2.62082	1.3489	Primpol	primase and DNA directed polymerase	Extracellular Space	enzyme
ENSMUSG00000068923	1.00403	4.22281	5.72885	1.00403	2.60032	1.32871	Syt11	synaptotagmin 11	Cytoplasm	transporter
ENSMUSG00000028337	1.2698	4.60671	5.5812	1.2698	2.59887	1.32743	Coro2a	coronin 2A	Cytoplasm	other
ENSMUSG00000031227	1.09262	4.93154	5.99463	1.09262	2.58978	1.31882	Magee1	MAGE family member E1	Plasma Membrane	other
ENSMUSG00000025076	1.12215	4.60671	5.55167	1.12215	2.58338	1.31297	Casp7	caspase 7	Cytoplasm	peptidase
ENSMUSG00000043153	1.12215	4.42953	5.61073	1.12215	2.56873	1.29811	Ispd	isoprenoid synthase domain containing	Cytoplasm	enzyme
ENSMUSG00000025529	1.21074	5.49261	6.28993	1.21074	2.53993	1.26476	Zfp711	zinc finger protein 711	Nucleus	transcription regulator
ENSMUSG00000027584	1.35839	5.37449	6.2604	1.35839	2.52935	1.25559	Oprl1	opioid related nociceptin receptor 1	Plasma Membrane	G-protein coupled receptor
ENSMUSG00000027222	1.21074	4.63624	5.55167	1.21074	2.52168	1.24881	Pex16	peroxisomal biogenesis factor 16	Cytoplasm	other
ENSMUSG00000040511	1.12215	4.19328	5.43355	1.12215	2.51187	1.23917	Pvr	poliovirus receptor	Plasma Membrane	other
ENSMUSG00000021453	1.09262	4.9906	5.78791	1.09262	2.4996	1.22658	Gadd45g	growth arrest and DNA damage inducible gamma	Nucleus	other
ENSMUSG00000000753	1.15168	4.60671	6.14228	1.15168	2.47929	1.20811	Serpinf1	serpin family F member 1	Extracellular Space	other
ENSMUSG00000026678	1.41745	6.52617	7.64832	1.41745	2.46602	1.19765	Rgs5	regulator of G protein signaling 5	Plasma Membrane	other
ENSMUSG00000073968	1.06309	5.46308	6.37852	1.06309	2.4435	1.17387	Trim68	tripartite motif containing 68	Cytoplasm	enzyme
ENSMUSG00000037625	1.00403	4.66577	7.53019	1.00403	2.35848	1.09527	Cldn11	claudin 11	Plasma Membrane	other
ENSMUSG00000040726	-6.79194	-5.72885	-1.06309	-1.06309	-2.40171	-1.13706	Hesx1	HESX homeobox 1	Nucleus	transcription regulator
ENSMUSG00000029648	-6.76241	-5.78791	-1.00403	-1.00403	-2.42908	-1.16136	Flt1	fms related tyrosine kinase 1	Plasma Membrane	kinase
ENSMUSG00000026497	-7.05771	-6.31946	-1.2698	-1.2698	-2.49242	-1.21813	Mixl1	Mix paired-like homeobox	Nucleus	transcription regulator
ENSMUSG00000052133	-5.90603	-5.19731	-1.15168	-1.15168	-2.52839	-1.25452	Sema5b	semaphorin 5B	Plasma Membrane	other
ENSMUSG00000030844	-5.34496	-4.13422	-1.18121	-1.18121	-2.55878	-1.28555	Rgs10	regulator of G protein signaling 10	Cytoplasm	other
ENSMUSG00000027500	-5.43355	-4.63624	-1.09262	-1.09262	-2.58024	-1.30944	Stmn2	stathmin 2	Plasma Membrane	other
ENSMUSG00000003436	-7.41207	-6.2604	-1.53557	-1.53557	-2.58776	-1.31635	Dll3	delta like canonical Notch ligand 3	Extracellular Space	other
ENSMUSG00000001542	-5.31543	-3.89798	-1.29933	-1.29933	-2.59706	-1.32556	Ell2	elongation factor for RNA polymerase II 2	Nucleus	transcription regulator
ENSMUSG00000042675	-5.19731	-4.04563	-1.15168	-1.15168	-2.63152	-1.35574	Ypel3	yippee like 3	Other	other
ENSMUSG00000051427	-5.04966	-3.4255	-1.09262	-1.09262	-2.66457	-1.39678	Ccdc157	coiled-coil domain containing 157	Other	other
ENSMUSG00000022763	-5.40402	-4.0161	-1.03356	-1.03356	-2.71339	-1.44716	Aifm3	apoptosis inducing factor, mitochondria associated 3	Cytoplasm	enzyme
ENSMUSG00000046598	-6.23087	-5.34496	-1.44698	-1.44698	-2.71465	-1.44765	Bdh1	3-hydroxybutyrate dehydrogenase 1	Cytoplasm	enzyme
ENSMUSG00000017453	-4.87248	-3.57315	-1.03356	-1.03356	-2.73029	-1.46418	Pipox	pipecolic acid and sarcosine oxidase	Cytoplasm	enzyme
ENSMUSG00000006958	-7.4416	-6.46711	-1.8604	-1.8604	-2.74802	-1.48081	Chrd	chordin	Extracellular Space	other
ENSMUSG00000045573	-7.64832	-6.52617	-1.94899	-1.94899	-2.7487	-1.4811	Penk	proenkephalin	Extracellular Space	other
ENSMUSG00000010136	-6.76241	-4.31141	-1.77181	-1.77181	-2.76069	-1.49267	Pifo	primary cilia formation	Cytoplasm	other
ENSMUSG00000026833	-5.46308	-4.04563	-1.38792	-1.38792	-2.7824	-1.52072	Olfm1	olfactomedin 1	Cytoplasm	other
ENSMUSG00000024678	-6.14228	-5.37449	-1.77181	-1.77181	-2.81664	-1.56188	Ms4a4d	membrane-spanning 4-domains, subfamily A, member 4B	Plasma Membrane	other
ENSMUSG00000011256	-6.58523	-5.9651	-1.32886	-1.32886	-2.85654	-1.60708	Adam19	ADAM metallopeptidase domain 19	Plasma Membrane	peptidase
ENSMUSG00000066440	-5.40402	-4.60671	-1.80134	-1.80134	-2.85742	-1.60785	Zfyve26	zinc finger FYVE-type containing 26	Cytoplasm	other
ENSMUSG00000038192	-11.4282	-8.7114	-2.77584	-2.77584	-2.88591	-1.63965	Cer1	cerberus 1, DAN family BMP antagonist	Extracellular Space	cytokine
ENSMUSG00000024987	-8.38657	-7.05771	-1.15168	-1.15168	-2.88767	-1.64175	Cyp26a1	cytochrome P450 family 26 subfamily A member 1	Cytoplasm	enzyme
ENSMUSG00000035305	-6.49664	-5.55167	-1.50604	-1.50604	-2.89306	-1.64573	Ror1	receptor tyrosine kinase like orphan receptor 1	Plasma Membrane	kinase
ENSMUSG00000032184	-5.90603	-5.07919	-1.88993	-1.88993	-2.90011	-1.65096	Lysmd2	LysM domain containing 2	Other	other
ENSMUSG00000025386	-4.57718	-3.63221	-1.24027	-1.24027	-2.91995	-1.67271	Pde6g	phosphodiesterase 6G	Cytoplasm	enzyme
ENSMUSG00000031523	-6.02416	-5.2859	-1.12215	-1.12215	-2.9884	-1.74447	Dlc1	DLC1 Rho GTPase activating protein	Cytoplasm	other
ENSMUSG00000072944	-5.52214	-4.6953	-1.8604	-1.8604	-3.00522	-1.76402	Nup62cl	nucleoporin 62 C-terminal like	Other	other
ENSMUSG00000041134	-5.16778	-4.4	-1.88993	-1.88993	-3.05016	-1.81392	Cyyr1	cysteine and tyrosine rich 1	Other	other
ENSMUSG00000046791	-5.72885	-4.9906	-2.09664	-2.09664	-3.06083	-1.81873	2410016O06Rik	ribosomal oxygenase 1	Nucleus	enzyme
ENSMUSG00000095098	-5.02013	-4.10469	-1.80134	-1.80134	-3.08461	-1.84465	Ccdc85b	coiled-coil domain containing 85B	Cytoplasm	other
ENSMUSG00000015659	-5.43355	-4.63624	-1.97852	-1.97852	-3.13189	-1.8976	Serac1	serine active site containing 1	Extracellular Space	other
ENSMUSG00000051851	-5.34496	-4.31141	-2.24429	-2.24429	-3.14044	-1.90532	Cxx1c	retrotransposon Gag like 8C	Plasma Membrane	other
ENSMUSG00000021765	-6.43758	-4.84295	-2.09664	-2.09664	-3.14161	-1.90635	Fst	follistatin	Extracellular Space	other
ENSMUSG00000101972	-4.6953	-3.80939	-1.53557	-1.53557	-3.16323	-1.93345	Hist1h3i	histone cluster 1 H3 family member f	Nucleus	other
ENSMUSG00000026872	-4.9906	-3.86845	-1.8604	-1.8604	-3.19519	-1.96767	Zeb2	zinc finger E-box binding homeobox 2	Nucleus	transcription regulator
ENSMUSG00000026124	-6.93959	-5.90603	-1.38792	-1.38792	-3.19773	-1.96981	Cfc1	cripto, FRL-1, cryptic family 1	Extracellular Space	other
ENSMUSG00000046634	-5.72885	-4.75436	-2.36241	-2.36241	-3.23917	-2.01385	Pkd1l1	polycystin 1 like 1, transient receptor potential channel interacting	Plasma Membrane	ion channel
ENSMUSG00000020902	-6.52617	-5.81744	-1.80134	-1.80134	-3.24664	-2.02105	Ntn1	netrin 1	Extracellular Space	other
ENSMUSG00000027358	-7.29395	-6.5557	-2.42147	-2.42147	-3.31135	-2.08858	Bmp2	bone morphogenetic protein 2	Extracellular Space	growth factor
ENSMUSG00000050010	-4.84295	-3.57315	-1.18121	-1.18121	-3.36484	-2.15025	Shisa3	shisa family member 3	Other	other
ENSMUSG00000071719	-5.22684	-3.86845	-1.32886	-1.32886	-3.36704	-2.15181	Tmem28	family with sequence similarity 155 member B	Plasma Membrane	transmembrane receptor
ENSMUSG00000027349	-5.34496	-3.69127	-1.24027	-1.24027	-3.39104	-2.17966	Fam98b	family with sequence similarity 98 member B	Nucleus	enzyme
ENSMUSG00000027676	-5.37449	-4.13422	-1.53557	-1.53557	-3.40154	-2.19099	Ccdc39	coiled-coil domain containing 39	Cytoplasm	other
ENSMUSG00000024565	-5.5812	-4.42953	-2.12617	-2.12617	-3.40256	-2.19163	Sall3	spalt like transcription factor 3	Nucleus	transcription regulator
ENSMUSG00000031119	-7.47113	-2.1557	-1.00403	-1.00403	-3.40711	-2.19654	Gpc4	glypican 4	Plasma Membrane	transmembrane receptor
ENSMUSG00000037683	-5.2859	-4.31141	-1.29933	-1.29933	-3.40712	-2.19654	Armc3	armadillo repeat containing 3	Cytoplasm	other
ENSMUSG00000028519	-6.67382	-6.17181	-1.24027	-1.24027	-3.41181	-2.19916	Dab1	DAB1, reelin adaptor protein	Cytoplasm	other
ENSMUSG00000060487	-5.34496	-4.28188	-2.21476	-2.21476	-3.53821	-2.33754	Samd5	sterile alpha motif domain containing 5	Other	other
ENSMUSG00000050555	-5.07919	-3.89798	-1.50604	-1.50604	-3.55593	-2.35883	Hyls1	HYLS1, centriolar and ciliogenesis associated	Nucleus	other
ENSMUSG00000055254	-5.61073	-4.4	-2.451	-2.451	-3.55577	-2.35883	Ntrk2	neurotrophic receptor tyrosine kinase 2	Plasma Membrane	kinase
ENSMUSG00000020140	-5.55167	-4.16375	-2.30335	-2.30335	-3.56832	-2.37378	Lgr5	leucine rich repeat containing G protein-coupled receptor 5	Plasma Membrane	transmembrane receptor
ENSMUSG00000036885	-6.34899	-5.66979	-1.8604	-1.8604	-3.57137	-2.37583	Arhgef26	Rho guanine nucleotide exchange factor 26	Plasma Membrane	other
ENSMUSG00000075304	-7.91409	-3.07114	-1.38792	-1.38792	-3.57098	-2.37583	Sp5	Sp5 transcription factor	Nucleus	transcription regulator
ENSMUSG00000044338	-7.38254	-4.90201	-2.27382	-2.27382	-3.59688	-2.406	Aplnr	apelin receptor	Plasma Membrane	G-protein coupled receptor
ENSMUSG00000071398	-5.84697	-4.4	-2.51006	-2.51006	-3.60592	-2.41257	2410004P03Rik	chromosome 2 open reading frame 50	Other	other
ENSMUSG00000025020	-5.22684	-4.07516	-1.80134	-1.80134	-3.6134	-2.42012	Slit1	slit guidance ligand 1	Extracellular Space	other
ENSMUSG00000035849	-4.93154	-3.95704	-1.53557	-1.53557	-3.62328	-2.42937	Krt222	keratin 222	Other	other
ENSMUSG00000026672	-4.93154	-3.89798	-1.09262	-1.09262	-3.68398	-2.50202	Optn	optineurin	Cytoplasm	other
ENSMUSG00000033308	-5.49261	-4.42953	-1.5651	-1.5651	-3.70386	-2.52199	Dpyd	dihydropyrimidine dehydrogenase	Cytoplasm	enzyme
ENSMUSG00000022389	-5.61073	-4.6953	-2.451	-2.451	-3.73516	-2.5559	Tef	TEF, PAR bZIP transcription factor	Nucleus	transcription regulator
ENSMUSG00000024304	-6.99865	-6.23087	-2.24429	-2.24429	-3.74102	-2.56205	Cdh2	cadherin 2	Plasma Membrane	other
ENSMUSG00000037868	-5.72885	-3.77986	-2.18523	-2.18523	-3.74217	-2.56269	Egr2	early growth response 2	Nucleus	transcription regulator
ENSMUSG00000027562	-5.13825	-2.71678	-1.24027	-1.24027	-3.78167	-2.60872	Car2	carbonic anhydrase 2	Cytoplasm	enzyme
ENSMUSG00000039419	-5.55167	-4.0161	-2.21476	-2.21476	-3.81092	-2.63863	Cntnap2	contactin associated protein like 2	Plasma Membrane	other
ENSMUSG00000037716	-5.84697	-4.90201	-2.27382	-2.27382	-3.81614	-2.64378	Ccdc33	coiled-coil domain containing 33	Cytoplasm	other
ENSMUSG00000034227	-5.31543	-4.22281	-1.83087	-1.83087	-3.82662	-2.65613	Foxj1	forkhead box J1	Nucleus	transcription regulator
ENSMUSG00000047446	-5.64026	-4.0161	-1.53557	-1.53557	-3.83503	-2.66461	Arl4a	ADP ribosylation factor like GTPase 4A	Nucleus	enzyme
ENSMUSG00000053684	-4.63624	-3.60268	-1.15168	-1.15168	-3.85005	-2.67901	BC048403	chromosome 12 open reading frame 66	Plasma Membrane	other
ENSMUSG00000041498	-4.90201	-4.0161	-1.83087	-1.83087	-3.92942	-2.76188	Kif14	kinesin family member 14	Cytoplasm	enzyme
ENSMUSG00000021944	-5.37449	-4.28188	-2.68725	-2.68725	-4.01002	-2.8533	Gata4	GATA binding protein 4	Nucleus	transcription regulator
ENSMUSG00000024530	-5.34496	-3.80939	-2.1557	-2.1557	-4.01426	-2.8554	Slmo1	PRELI domain containing 3A	Cytoplasm	transporter
ENSMUSG00000062327	-7.8255	-6.02416	-2.56913	-2.56913	-4.01595	-2.85568	T	T-box transcription factor T	Nucleus	transcription regulator
ENSMUSG00000051184	-5.16778	-4.13422	-2.27382	-2.27382	-4.17522	-3.01741	Zfp524	zinc finger protein 524	Other	other
ENSMUSG00000024039	-5.93557	-4.57718	-2.65772	-2.65772	-4.1882	-3.03221	Cbs	cystathionine-beta-synthase	Cytoplasm	enzyme
ENSMUSG00000039634	-5.69932	-4.51812	-2.56913	-2.56913	-4.19826	-3.04068	Zfp189	zinc finger protein 189	Nucleus	transcription regulator
ENSMUSG00000062939	-5.2859	-4.42953	-1.47651	-1.47651	-4.20142	-3.04325	Stat4	signal transducer and activator of transcription 4	Nucleus	transcription regulator
ENSMUSG00000039126	-4.87248	-3.95704	-1.65369	-1.65369	-4.23351	-3.08192	Prune2	prune homolog 2	Cytoplasm	other
ENSMUSG00000031847	-5.43355	-4.42953	-1.68322	-1.68322	-4.23614	-3.08409	1700030J22Rik	chromosome 16 open reading frame 46	Nucleus	other
ENSMUSG00000000861	-5.52214	-4.42953	-2.71678	-2.71678	-4.31694	-3.17201	Bcl11a	B cell CLL/lymphoma 11A	Nucleus	transcription regulator
ENSMUSG00000031342	-6.02416	-5.19731	-3.21879	-3.21879	-4.38828	-3.24889	Gpm6b	glycoprotein M6B	Plasma Membrane	other
ENSMUSG00000037279	-5.69932	-4.54765	-2.21476	-2.21476	-4.40365	-3.2604	Ovol2	ovo like zinc finger 2	Nucleus	transcription regulator
ENSMUSG00000024409	-5.84697	-4.07516	-1.8604	-1.8604	-4.40621	-3.26193	Psors1c2	psoriasis susceptibility 1 candidate 2	Extracellular Space	other
ENSMUSG00000031160	-6.93959	-6.05369	-3.54362	-3.54362	-4.42202	-3.27557	Eras	ES cell expressed Ras	Plasma Membrane	enzyme
ENSMUSG00000026824	-5.07919	-4.10469	-2.00805	-2.00805	-4.42939	-3.28069	Kcnj3	potassium voltage-gated channel subfamily J member 3	Plasma Membrane	ion channel
ENSMUSG00000076441	-5.31543	-4.51812	-2.48053	-2.48053	-4.44352	-3.29149	Ass1	argininosuccinate synthase 1	Cytoplasm	enzyme
ENSMUSG00000028680	-5.52214	-4.63624	-2.80537	-2.80537	-4.44745	-3.29451	Plk3	polo like kinase 3	Nucleus	kinase
ENSMUSG00000029162	-5.25637	-4.42953	-2.74631	-2.74631	-4.48335	-3.33522	Khk	ketohexokinase	Cytoplasm	kinase
ENSMUSG00000022429	-5.61073	-4.75436	-2.18523	-2.18523	-4.4973	-3.34747	Dmc1	DNA meiotic recombinase 1	Nucleus	enzyme
ENSMUSG00000015843	-6.49664	-4.90201	-3.21879	-3.21879	-4.54924	-3.40687	Rxrg	retinoid X receptor gamma	Nucleus	ligand-dependent nuclear receptor
ENSMUSG00000003657	-5.66979	-4.78389	-2.451	-2.451	-4.57889	-3.43536	Calb2	calbindin 2	Cytoplasm	other
ENSMUSG00000055401	-5.40402	-4.48859	-2.36241	-2.36241	-4.57927	-3.43536	Fbxo6	F-box protein 6	Cytoplasm	enzyme
ENSMUSG00000056367	-5.81744	-4.90201	-2.74631	-2.74631	-4.6251	-3.48316	Actr3b	ARP3 actin related protein 3 homolog B	Cytoplasm	other
ENSMUSG00000061802	-5.72885	-4.84295	-2.59866	-2.59866	-4.62511	-3.48316	Armc4	armadillo repeat containing 4	Extracellular Space	other
ENSMUSG00000019880	-5.66979	-4.42953	-2.74631	-2.74631	-4.73442	-3.59994	Rspo3	R-spondin 3	Extracellular Space	kinase
ENSMUSG00000038065	-5.75838	-5.02013	-3.39597	-3.39597	-4.76236	-3.62507	Mturn	maturin, neural progenitor differentiation regulator homolog (Xenopus)	Other	other
ENSMUSG00000024697	-5.61073	-4.66577	-2.89396	-2.89396	-4.8092	-3.6811	Gna14	G protein subunit alpha 14	Plasma Membrane	enzyme
ENSMUSG00000032577	-5.75838	-4.60671	-2.86443	-2.86443	-4.81898	-3.68736	Mapkapk3	mitogen-activated protein kinase-activated protein kinase 3	Nucleus	kinase
ENSMUSG00000030851	-5.66979	-4.93154	-2.92349	-2.92349	-4.83959	-3.7064	Ldhc	lactate dehydrogenase C	Cytoplasm	enzyme
ENSMUSG00000037171	-6.91006	-4.25235	-3.07114	-3.07114	-4.84628	-3.71262	Nodal	nodal growth differentiation factor	Extracellular Space	growth factor
ENSMUSG00000006442	-3.24832	-2.18523	-1.24027	-1.24027	-4.87159	-3.73667	Srm	spermidine synthase	Cytoplasm	enzyme
ENSMUSG00000058806	-5.93557	-4.78389	-3.07114	-3.07114	-4.87459	-3.7384	Col13a1	collagen type XIII alpha 1 chain	Plasma Membrane	other
ENSMUSG00000032415	-5.90603	-5.07919	-3.27785	-3.27785	-4.90636	-3.77671	Ube2cbp	ubiquitin protein ligase E3D	Other	other
ENSMUSG00000068302	-6.37852	-4.54765	-3.48456	-3.48456	-4.92327	-3.79607	Noto	notochord homeobox	Other	other
ENSMUSG00000033837	-7.79597	-2.59866	-1.62416	-1.62416	-4.93899	-3.80963	Foxh1	forkhead box H1	Nucleus	transcription regulator
ENSMUSG00000030630	-5.72885	-4.93154	-3.18926	-3.18926	-4.95751	-3.83094	Fah	fumarylacetoacetate hydrolase	Cytoplasm	enzyme
ENSMUSG00000039001	-2.42147	-1.65369	-1.00403	-1.00403	-5.00531	-3.88261	Rps21	ribosomal protein S21	Cytoplasm	other
ENSMUSG00000032446	-7.17583	-6.52617	-3.7208	-3.7208	-5.03852	-3.91323	Eomes	eomesodermin	Nucleus	transcription regulator
ENSMUSG00000031162	-6.851	-5.22684	-3.51409	-3.51409	-5.07614	-3.94891	Gata1	GATA binding protein 1	Nucleus	transcription regulator
ENSMUSG00000060019	-2.48053	-1.71275	-1.06309	-1.06309	-5.10622	-3.97704	Gm10073	ribosomal protein, large, P1 pseudogene	Other	other
ENSMUSG00000018698	-10.0698	-9.50872	-4.31141	-4.31141	-5.25414	-4.12567	Lhx1	LIM homeobox 1	Nucleus	transcription regulator
ENSMUSG00000023800	-6.31946	-5.46308	-3.98657	-3.98657	-5.29969	-4.16817	Tiam2	T cell lymphoma invasion and metastasis 2	Cytoplasm	enzyme
ENSMUSG00000021913	-6.37852	-5.46308	-4.34094	-4.34094	-5.4079	-4.28772	Ogdhl	oxoglutarate dehydrogenase like	Other	enzyme
ENSMUSG00000034336	-7.26442	-6.46711	-4.25235	-4.25235	-5.41913	-4.29616	Ina	internexin neuronal intermediate filament protein alpha	Cytoplasm	other
ENSMUSG00000021018	-3.21879	-2.18523	-1.35839	-1.35839	-5.43881	-4.31662	Polr2h	RNA polymerase II subunit H	Nucleus	enzyme
ENSMUSG00000020407	-5.46308	-3.45503	-1.8604	-1.8604	-5.50077	-4.37682	Upp1	uridine phosphorylase 1	Cytoplasm	enzyme
ENSMUSG00000029337	-8.97717	-8.47516	-2.33288	-2.33288	-5.50759	-4.38182	Fgf5	fibroblast growth factor 5	Extracellular Space	growth factor
ENSMUSG00000061524	-6.11275	-5.43355	-4.51812	-4.51812	-5.53753	-4.40825	Zic2	Zic family member 2	Nucleus	transcription regulator
ENSMUSG00000034892	-2.33288	-1.68322	-1.09262	-1.09262	-5.61336	-4.48319	Rps29	ribosomal protein S29	Cytoplasm	other
ENSMUSG00000067860	-7.70738	-7.05771	-5.84697	-5.84697	-5.66103	-4.52173	Zic3	Zic family member 3	Nucleus	transcription regulator
ENSMUSG00000025219	-7.94362	-7.29395	-5.93557	-5.93557	-5.88176	-4.75162	Fgf8	fibroblast growth factor 8	Extracellular Space	growth factor
ENSMUSG00000019970	-6.99865	-6.23087	-4.84295	-4.84295	-5.91513	-4.78738	Sgk1	serum/glucocorticoid regulated kinase 1	Cytoplasm	kinase
ENSMUSG00000041703	-6.851	-6.11275	-5.10872	-5.10872	-5.93468	-4.80169	Zic5	Zic family member 5	Nucleus	transcription regulator
ENSMUSG00000051354	-7.53019	-6.70335	-5.43355	-5.43355	-6.17415	-5.05799	Samd3	sterile alpha motif domain containing 3	Other	other
ENSMUSG00000012848	-2.39194	-1.80134	-1.24027	-1.24027	-6.34445	-5.24429	Rps5	ribosomal protein S5	Cytoplasm	other
ENSMUSG00000071235	-8.26845	-7.76644	-4.07516	-4.07516	-6.7231	-5.65302	Vrtn	vertebrae development associated	Other	other
ENSMUSG00000024406	-7.97315	-6.99865	-5.9651	-5.9651	-6.76748	-5.69392	Pou5f1	POU class 5 homeobox 1	Nucleus	transcription regulator
ENSMUSG00000032494	-9.95167	-9.0067	-7.11677	-7.11677	-7.15986	-6.05197	Tdgf1	teratocarcinoma-derived growth factor 1	Extracellular Space	growth factor
ENSMUSG00000035202	-2.98255	-2.27382	-1.65369	-1.65369	-7.1261	-6.05197	Lars2	leucyl-tRNA synthetase 2, mitochondrial	Cytoplasm	enzyme
