# Supplementary material for: Embryonic liver developmental trajectory revealed by single-cell RNA sequencing in the Foxa2eGFP mouse
Source: Commun Biol. 2020 Nov 3;3:642. doi: 10.1038/s42003-020-01364-8 (PMC7642341; doi:10.1038/s42003-020-01364-8)
Supplement: Supplementary file 7 — Supplementary Data 4 [file 42003_2020_1364_MOESM7_ESM.xlsx]

## Sheet: Supplementary Data 4
Cell state feature genes list
Hepatic_gene	Epithelial_gene	Mesenchymal_gene	Stem_Gene
Alb	Epcam	Vim	Fzd7
Ttr	Cdh1	S100a4	Klf4
Afp	Ocln	Acta2	Tbx3
Apoc1	Tjp1	Fn1	Tpt1
Apoc2	Tjp2	Cdh2	Rif1
Apoa4	Tjp3	Col1a1	Med28
Apoa2	Col4a1	Col1a2	Med27
Apob	Col4a2	Col3a1	Med30
Apoa1	Col4a3		Nanog
Apod	Col4a4		Rtf1
Apoe	Col4a5		Leo1
Apof	Col4a6		Padi4
Apoc4	Cldn1		Stag2
Apoc3	Cldn10		Ctr9
Apoa5	Cldn11		Esrrb
Apoh	Cldn12		Med14
Apol6	Cldn13		Nkap
Apom	Cldn14		Mettl14
Apoo	Cldn15		Zcchc11
F11	Cldn16		Setd1a
F2rl2	Cldn17		Panct2
F12	Cldn18		Pramel7
F2rl3	Cldn19		Ctnnb1
F10	Cldn2		Ddx6
F13a1	Cldn20		Pou5f1
F8	Cldn22		Phf19
F9	Cldn23		Eif4enif1
F7	Cldn24		Pelo
F13b	Cldn3		Mtf2
Fgg	Cldn34a		Sox2
Fga	Cldn34b1		Stat3
F5	Cldn34b2		Tcl1
Fgb	Cldn34b3		Setd6
F3	Cldn34b4		Prdm16
F2	Cldn34c1		Trim8
F2r	Cldn34c4		Arid1a
Gsta1	Cldn34d		Sall4
Gsta2	Cldn4		Zfp358
Gsta3	Cldn5		Dicer1
Gsta4	Cldn6		Miat
Gstt1	Cldn7		Prdm14
Gstt2	Cldn8		Bmpr1a
Gstm5	Cldn9		Smc3
Gstm1	Cldnd1		Eif4e
Gstm2	Cldnd2		Npm1
Gstm3	Krt1		Smarca4
Gstm4	Krt10		Tfap2c
Gstk1	Krt12		Med7
Gstz1	Krt13		Lsm1
Gsto2	Krt14		Dis3l2
Gsto1	Krt15		Fgf4
Gstp1	Krt16		Fgfr1
Serpina10	Krt17		Med10
Serpina11	Krt18		Mettl3
Serpina12	Krt19		Dppa2
Serpinh1	Krt2		Med15
Serpina9	Krt20		Med21
Serpina7	Krt222		Med24
Serpine2	Krt23		Smc1a
Serpine3	Krt24		Tet1
Serpina6	Krt25		Paf1
Serpina5	Krt26		Med6
Serpine1	Krt27		Med17
Serpinc1	Krt28		Apc
Serpinb10	Krt31		Eomes
Serpinb11	Krt32		Lif
Serpinb12	Krt33a		Nodal
Serpinb13	Krt33b		Med12
Serping1	Krt34		Nipbl
Serpini1	Krt35		Lin28a
Serpini2	Krt36		Cdc73
Serpinb9	Krt39
Serpinf1	Krt4
Serpinf2	Krt40
Serpinb5	Krt42
Serpinb8	Krt5
Serpinb7	Krt6a
Serpinb2	Krt6b
Serpind1	Krt7
	Krt71
	Krt72
	Krt73
	Krt74
	Krt75
	Krt76
	Krt77
	Krt78
	Krt79
	Krt8
	Krt80
	Krt81
	Krt82
	Krt83
	Krt84
	Krt85
	Krt86
	Krt9
