# Supplementary material for: Embryonic liver developmental trajectory revealed by single-cell RNA sequencing in the Foxa2eGFP mouse
Source: Commun Biol. 2020 Nov 3;3:642. doi: 10.1038/s42003-020-01364-8 (PMC7642341; doi:10.1038/s42003-020-01364-8)
Supplement: Supplementary file 8 — Supplementary Data 5 [file 42003_2020_1364_MOESM8_ESM.xlsx]

## Sheet: Supplementary Data 5
Differentially expressed genes (DEGs) between gallbladder primordium and gut tube
•	lb:lower bound, mle:maximum likelihood estimate, ub: upper bound of the 95
•	ce: conservative estimate of expression-fold change (equals to the min(abs(c(lb, ub))), or 0 if the CI crosses the 0
•	Z: uncorrected Z-score of expression difference
•	cZ: expression difference Z-score corrected for multiple hypothesis testing using Holm procedure
•	Genes highly expressed in the GBP presented positive value of ce, Z and cZ.
	lb	mle	ub	ce	Z	cZ	GeneName	Description	Location	Family
ENSMUSG00000067276	-7.61901	-4.5714	-3.55554	-3.55554	-7.16081	-5.92167	Capn6	calpain 6	Cytoplasm	peptidase
ENSMUSG00000035451	-7.43974	-6.69277	-5.37812	-5.37812	-7.05797	-5.82564	Foxa1	forkhead box A1	Nucleus	transcription regulator
ENSMUSG00000032366	-3.58542	-2.6293	-1.76283	-1.76283	-6.50024	-5.24147	Tpm1	tropomyosin 1, alpha	Plasma Membrane	other
ENSMUSG00000048387	-7.7684	-6.84217	-5.25861	-5.25861	-6.1691	-4.87437	Osr1	odd-skipped related transciption factor 1	Nucleus	kinase
ENSMUSG00000075394	-6.69277	-5.8263	-4.87019	-4.87019	-6.17257	-4.87437	Hoxc4	homeobox C4	Nucleus	transcription regulator
ENSMUSG00000039911	-5.19885	-4.36225	-3.37627	-3.37627	-6.00054	-4.68808	Spsb1	splA/ryanodine receptor domain and SOCS box containing 1	Cytoplasm	enzyme
ENSMUSG00000005220	-6.09521	-5.01958	-3.94396	-3.94396	-5.9722	-4.66408	Corin	corin, serine peptidase	Plasma Membrane	peptidase
ENSMUSG00000043924	-5.07934	-4.18298	-3.16712	-3.16712	-5.89984	-4.59454	Ncmap	non-compact myelin associated protein	Plasma Membrane	other
ENSMUSG00000048450	-6.12508	-4.54153	-3.31651	-3.31651	-5.88822	-4.59004	Msx1	msh homeobox 1	Nucleus	transcription regulator
ENSMUSG00000006538	-5.8263	-5.04946	-4.15311	-4.15311	-5.85026	-4.56116	Ihh	indian hedgehog	Extracellular Space	enzyme
ENSMUSG00000026639	-6.60314	-5.8263	-4.60128	-4.60128	-5.85629	-4.56116	Lamb3	laminin subunit beta 3	Extracellular Space	transporter
ENSMUSG00000042258	-6.60314	-5.49764	-4.48177	-4.48177	-5.82812	-4.54249	Isl1	ISL LIM homeobox 1	Nucleus	transcription regulator
ENSMUSG00000079445	-6.09521	-5.16897	-4.09335	-4.09335	-5.79271	-4.52237	B3gnt7	UDP-GlcNAc:betaGal beta-1,3-N-acetylglucosaminyltransferase 7	Cytoplasm	enzyme
ENSMUSG00000001496	-6.2446	-4.51165	-3.79456	-3.79456	-5.71638	-4.46077	Nkx2-1	NK2 homeobox 1	Nucleus	transcription regulator
ENSMUSG00000025921	-7.23059	-6.2446	-4.90007	-4.90007	-5.71469	-4.46077	Rdh10	retinol dehydrogenase 10	Nucleus	enzyme
ENSMUSG00000037621	-5.19885	-4.39213	-3.34639	-3.34639	-5.71249	-4.46077	Atoh8	atonal bHLH transcription factor 8	Nucleus	transcription regulator
ENSMUSG00000046157	-4.90007	-3.97383	-2.74882	-2.74882	-5.71278	-4.46077	Tmem229b	transmembrane protein 229B	Other	other
ENSMUSG00000057069	-6.78241	-5.52751	-4.48177	-4.48177	-5.70989	-4.46077	Ero1lb	endoplasmic reticulum oxidoreductase 1 beta	Cytoplasm	enzyme
ENSMUSG00000066026	-6.60314	-5.85618	-4.39213	-4.39213	-5.72447	-4.46077	Dhrs3	dehydrogenase/reductase 3	Cytoplasm	enzyme
ENSMUSG00000075707	-5.46776	-4.63116	-3.55554	-3.55554	-5.69016	-4.44233	Dio3	iodothyronine deiodinase 3	Plasma Membrane	enzyme
ENSMUSG00000026765	-6.03545	-4.87019	-3.82444	-3.82444	-5.67717	-4.43221	Lypd6b	LY6/PLAUR domain containing 6B	Other	other
ENSMUSG00000028023	-7.11107	-5.43788	-4.54153	-4.54153	-5.65901	-4.42104	Pitx2	paired like homeodomain 2	Nucleus	transcription regulator
ENSMUSG00000090439	-4.90007	-3.97383	-2.7787	-2.7787	-5.65877	-4.42104	Gm17455	chromosome 10 open reading frame 105	Other	other
ENSMUSG00000019909	-5.37812	-4.27262	-3.22687	-3.22687	-5.65078	-4.41674	Fam162b	family with sequence similarity 162 member B	Other	other
ENSMUSG00000030200	-4.9897	-4.09335	-3.25675	-3.25675	-5.62225	-4.38645	Bcl2l14	BCL2 like 14	Cytoplasm	other
ENSMUSG00000022485	-5.07934	-4.18298	-3.0476	-3.0476	-5.58482	-4.35492	Hoxc5	homeobox C5	Nucleus	transcription regulator
ENSMUSG00000024485	-4.9897	-4.06347	-3.197	-3.197	-5.58433	-4.35492	Slc4a9	solute carrier family 4 member 9	Plasma Membrane	transporter
ENSMUSG00000050052	-5.79642	-5.01958	-3.67505	-3.67505	-5.58135	-4.35492	Tdrp	testis development related protein	Cytoplasm	other
ENSMUSG00000031621	-5.73666	-4.7208	-3.79456	-3.79456	-5.53672	-4.30502	Isx	intestine specific homeobox	Nucleus	transcription regulator
ENSMUSG00000084174	-5.55739	-4.45189	-3.197	-3.197	-5.51826	-4.28667	Sycn	syncollin	Extracellular Space	other
ENSMUSG00000031028	-5.37812	-4.48177	-3.55554	-3.55554	-5.50506	-4.27623	Tub	tubby bipartite transcription factor	Cytoplasm	transcription regulator
ENSMUSG00000031952	-4.92995	-3.97383	-2.89821	-2.89821	-5.50235	-4.27623	Chst5	carbohydrate sulfotransferase 6	Cytoplasm	enzyme
ENSMUSG00000026399	-5.8263	-4.66104	-3.55554	-3.55554	-5.48523	-4.25928	Cd55	CD55 molecule (Cromer blood group)	Plasma Membrane	other
ENSMUSG00000027004	-4.81043	-3.97383	-2.83845	-2.83845	-5.47989	-4.25715	Frzb	frizzled related protein	Extracellular Space	other
ENSMUSG00000024897	-5.07934	-3.85432	-2.7787	-2.7787	-5.43836	-4.21358	Apba1	amyloid beta precursor protein binding family A member 1	Cytoplasm	transporter
ENSMUSG00000007021	-5.13909	-4.12323	-3.16712	-3.16712	-5.42982	-4.20715	Syngr3	synaptogyrin 3	Plasma Membrane	other
ENSMUSG00000001288	-5.49764	-4.69092	-3.55554	-3.55554	-5.42317	-4.20303	Rarg	retinoic acid receptor gamma	Nucleus	ligand-dependent nuclear receptor
ENSMUSG00000029646	-5.34824	-4.42201	-3.52566	-3.52566	-5.40621	-4.18995	Cdx2	caudal type homeobox 2	Nucleus	transcription regulator
ENSMUSG00000060260	-5.76654	-4.87019	-3.76469	-3.76469	-5.40741	-4.18995	Pwwp2b	PWWP domain containing 2B	Nucleus	other
ENSMUSG00000033278	-5.34824	-4.33238	-3.16712	-3.16712	-5.40086	-4.18727	Ptprm	protein tyrosine phosphatase, receptor type M	Plasma Membrane	phosphatase
ENSMUSG00000025491	-6.03545	-2.68906	-1.67319	-1.67319	-5.3902	-4.1823	Ifitm1	interferon induced transmembrane protein 1	Other	other
ENSMUSG00000026986	-4.5714	-3.67505	-2.27076	-2.27076	-5.38622	-4.1823	Hnmt	histamine N-methyltransferase	Cytoplasm	enzyme
ENSMUSG00000039114	-4.9897	-4.27262	-3.28663	-3.28663	-5.38453	-4.1823	Nrn1	neuritin 1	Cytoplasm	other
ENSMUSG00000040624	-5.25861	-4.15311	-3.01772	-3.01772	-5.38821	-4.1823	Plekhg1	pleckstrin homology and RhoGEF domain containing G1	Extracellular Space	other
ENSMUSG00000049929	-5.19885	-4.39213	-3.25675	-3.25675	-5.3768	-4.1774	Lpar4	lysophosphatidic acid receptor 4	Plasma Membrane	transmembrane receptor
ENSMUSG00000054667	-5.61715	-4.90007	-3.64517	-3.64517	-5.37056	-4.17575	Irs4	insulin receptor substrate 4	Other	other
ENSMUSG00000102742	-5.16897	-3.8842	-2.92809	-2.92809	-5.36594	-4.17349	Pcdhga11	protocadherin gamma subfamily A, 11	Plasma Membrane	other
ENSMUSG00000036568	-5.22873	-4.39213	-3.40614	-3.40614	-5.35413	-4.16213	Gltscr1l	BRD4 interacting chromatin remodeling complex associated protein like	Other	other
ENSMUSG00000024713	-5.79642	-4.81043	-3.55554	-3.55554	-5.34649	-4.15941	Pcsk5	proprotein convertase subtilisin/kexin type 5	Extracellular Space	peptidase
ENSMUSG00000029484	-5.37812	-4.60128	-3.52566	-3.52566	-5.34664	-4.15941	Anxa3	annexin A3	Cytoplasm	enzyme
ENSMUSG00000028517	-5.91593	-5.04946	-3.94396	-3.94396	-5.34238	-4.15761	Ppap2b	phospholipid phosphatase 3	Plasma Membrane	phosphatase
ENSMUSG00000019851	-5.97569	-4.92995	-3.97383	-3.97383	-5.33174	-4.14753	Perp	PERP, TP53 apoptosis effector	Plasma Membrane	other
ENSMUSG00000019987	-5.43788	-4.33238	-2.33052	-2.33052	-5.30552	-4.11772	Arg1	arginase 1	Cytoplasm	enzyme
ENSMUSG00000038175	-5.8263	-4.78055	-3.85432	-3.85432	-5.2981	-4.11163	Mylip	myosin regulatory light chain interacting protein	Cytoplasm	enzyme
ENSMUSG00000034127	-5.34824	-4.5714	-3.55554	-3.55554	-5.28327	-4.0961	Tspan8	tetraspanin 8	Plasma Membrane	other
ENSMUSG00000049686	-4.78055	-3.91408	-2.92809	-2.92809	-5.2783	-4.09301	Orai1	ORAI calcium release-activated calcium modulator 1	Plasma Membrane	ion channel
ENSMUSG00000030353	-5.52751	-4.48177	-3.197	-3.197	-5.27018	-4.0859	Tead4	TEA domain transcription factor 4	Nucleus	transcription regulator
ENSMUSG00000005148	-6.48363	-5.43788	-4.27262	-4.27262	-5.25301	-4.0673	Klf5	Kruppel like factor 5	Nucleus	transcription regulator
ENSMUSG00000019989	-5.34824	-4.33238	-3.43602	-3.43602	-5.24459	-4.05972	Enpp3	ectonucleotide pyrophosphatase/phosphodiesterase 3	Plasma Membrane	enzyme
ENSMUSG00000050737	-4.95982	-3.94396	-2.3604	-2.3604	-5.23466	-4.0502	Ptges	prostaglandin E synthase	Cytoplasm	enzyme
ENSMUSG00000039904	-5.04946	-4.06347	-2.83845	-2.83845	-5.21218	-4.03069	Gpr37	G protein-coupled receptor 37	Plasma Membrane	G-protein coupled receptor
ENSMUSG00000048612	-5.64703	-4.69092	-3.67505	-3.67505	-5.20939	-4.03007	Myof	myoferlin	Nucleus	other
ENSMUSG00000009772	-5.67691	-4.78055	-3.58542	-3.58542	-5.20169	-4.02887	Nuak2	NUAK family kinase 2	Other	kinase
ENSMUSG00000038151	-6.2446	-5.13909	-4.03359	-4.03359	-5.20327	-4.02887	Prdm1	PR/SET domain 1	Nucleus	transcription regulator
ENSMUSG00000050994	-4.87019	-3.94396	-2.03174	-2.03174	-5.18958	-4.01633	Adgb	androglobin	Other	other
ENSMUSG00000022061	-4.95982	-3.97383	-2.7787	-2.7787	-5.18352	-4.01415	Nkx3-1	NK3 homeobox 1	Nucleus	transcription regulator
ENSMUSG00000022240	-4.69092	-3.82444	-2.45003	-2.45003	-5.18518	-4.01415	Ctnnd2	catenin delta 2	Plasma Membrane	other
ENSMUSG00000016262	-4.60128	-3.64517	-1.67319	-1.67319	-5.17797	-4.00982	Sertad4	SERTA domain containing 4	Other	other
ENSMUSG00000028128	-5.34824	-4.39213	-3.197	-3.197	-5.17571	-4.00962	F3	coagulation factor III, tissue factor	Plasma Membrane	transmembrane receptor
ENSMUSG00000003153	-3.97383	-2.59943	-1.49392	-1.49392	-5.1489	-3.98096	Slc2a3	solute carrier family 2 member 3	Plasma Membrane	transporter
ENSMUSG00000036941	-5.22873	-4.33238	-3.22687	-3.22687	-5.15048	-3.98096	Elac1	elaC ribonuclease Z 1	Nucleus	enzyme
ENSMUSG00000023039	-3.64517	-2.30064	-1.40429	-1.40429	-5.14454	-3.97802	Krt7	keratin 7	Cytoplasm	other
ENSMUSG00000021506	-4.45189	-3.67505	-2.24088	-2.24088	-5.1384	-3.97282	Pitx1	paired like homeodomain 1	Nucleus	transcription regulator
ENSMUSG00000103677	-4.60128	-3.52566	-1.79271	-1.79271	-5.12456	-3.96036	Pcdhga4	protocadherin gamma subfamily A, 4	Other	other
ENSMUSG00000044313	-4.81043	-3.94396	-2.45003	-2.45003	-5.10526	-3.93838	Mab21l3	mab-21 like 3	Other	other
ENSMUSG00000024206	-5.16897	-4.24274	-3.13724	-3.13724	-5.09788	-3.93151	Rfx2	regulatory factor X2	Nucleus	transcription regulator
ENSMUSG00000000792	-5.70679	-4.7208	-3.76469	-3.76469	-5.0721	-3.90611	Slc5a5	solute carrier family 5 member 5	Plasma Membrane	transporter
ENSMUSG00000057614	-4.81043	-4.00371	-2.71894	-2.71894	-5.07267	-3.90611	Gnai1	G protein subunit alpha i1	Plasma Membrane	enzyme
ENSMUSG00000046733	-6.6629	-5.8263	-4.06347	-4.06347	-5.03331	-3.86393	Gprc5a	G protein-coupled receptor class C group 5 member A	Plasma Membrane	G-protein coupled receptor
ENSMUSG00000032179	-4.84031	-4.06347	-2.53967	-2.53967	-5.02572	-3.86357	Bmp5	bone morphogenetic protein 5	Extracellular Space	growth factor
ENSMUSG00000038094	-4.9897	-4.00371	-2.71894	-2.71894	-5.02763	-3.86357	Atp13a4	ATPase 13A4	Cytoplasm	transporter
ENSMUSG00000046223	-4.54153	-3.70493	-2.53967	-2.53967	-5.02652	-3.86357	Plaur	plasminogen activator, urokinase receptor	Plasma Membrane	transmembrane receptor
ENSMUSG00000042190	-4.45189	-3.49578	-2.27076	-2.27076	-4.99405	-3.82777	Cmklr1	chemerin chemokine-like receptor 1	Plasma Membrane	G-protein coupled receptor
ENSMUSG00000020017	-5.28849	-4.03359	-2.56955	-2.56955	-4.99031	-3.82524	Hal	histidine ammonia-lyase	Cytoplasm	enzyme
ENSMUSG00000023886	-5.8263	-4.39213	-3.31651	-3.31651	-4.98429	-3.82079	Smoc2	SPARC related modular calcium binding 2	Extracellular Space	other
ENSMUSG00000057615	-4.92995	-4.00371	-2.98785	-2.98785	-4.98333	-3.82079	Ldoc1	LDOC1, regulator of NFKB signaling	Nucleus	other
ENSMUSG00000026124	-3.73481	-2.59943	-1.31465	-1.31465	-4.91674	-3.74001	Cfc1	cripto, FRL-1, cryptic family 1	Extracellular Space	other
ENSMUSG00000047497	-4.63116	-3.64517	-2.47991	-2.47991	-4.91323	-3.7377	Adamts12	ADAM metallopeptidase with thrombospondin type 1 motif 12	Extracellular Space	peptidase
ENSMUSG00000059674	-6.18484	-5.19885	-3.79456	-3.79456	-4.88594	-3.70482	Cdh24	cadherin 24	Plasma Membrane	other
ENSMUSG00000031093	-5.34824	-4.3025	-3.16712	-3.16712	-4.8842	-3.70476	Dock11	dedicator of cytokinesis 11	Cytoplasm	other
ENSMUSG00000030256	-4.9897	-3.8842	-2.6293	-2.6293	-4.85235	-3.67019	Bhlhe41	basic helix-loop-helix family, member e41	Nucleus	transcription regulator
ENSMUSG00000074505	-5.408	-4.54153	-2.98785	-2.98785	-4.84156	-3.66211	Fat3	FAT atypical cadherin 3	Plasma Membrane	other
ENSMUSG00000074637	-4.66104	-3.67505	-1.91222	-1.91222	-4.83958	-3.66211	Sox2	SRY-box 2	Nucleus	transcription regulator
ENSMUSG00000075297	-4.45189	-2.98785	-1.34453	-1.34453	-4.8407	-3.66211	H60b	histocompatibility 60c	Plasma Membrane	other
ENSMUSG00000020427	-5.61715	-4.27262	-3.25675	-3.25675	-4.81877	-3.63733	Igfbp3	insulin like growth factor binding protein 3	Extracellular Space	other
ENSMUSG00000025608	-3.0476	-2.00186	-1.1055	-1.1055	-4.79918	-3.61407	Podxl	podocalyxin-like	Plasma Membrane	other
ENSMUSG00000039239	-6.36411	-4.78055	-3.70493	-3.70493	-4.74838	-3.55637	Tgfb2	transforming growth factor beta 2	Extracellular Space	growth factor
ENSMUSG00000042428	-5.408	-4.3025	-3.13724	-3.13724	-4.75053	-3.55637	Mgat3	mannosyl (beta-1,4-)-glycoprotein beta-1,4-N-acetylglucosaminyltransferase	Cytoplasm	enzyme
ENSMUSG00000055963	-4.81043	-3.8842	-2.12137	-2.12137	-4.72653	-3.52996	Triqk	triple QxxK/R motif containing	Cytoplasm	other
ENSMUSG00000006731	-5.46776	-4.09335	-3.13724	-3.13724	-4.67855	-3.47135	B4galnt1	beta-1,4-N-acetyl-galactosaminyltransferase 1	Cytoplasm	enzyme
ENSMUSG00000032537	-4.36225	-3.43602	-1.91222	-1.91222	-4.67669	-3.47115	Ephb1	EPH receptor B1	Plasma Membrane	kinase
ENSMUSG00000041801	-5.01958	-4.06347	-2.80858	-2.80858	-4.67534	-3.47115	Phlda3	pleckstrin homology like domain family A member 3	Plasma Membrane	other
ENSMUSG00000029121	-4.84031	-4.00371	-2.53967	-2.53967	-4.52165	-3.28217	Crmp1	collapsin response mediator protein 1	Cytoplasm	enzyme
ENSMUSG00000079560	-4.21286	-2.95797	-1.67319	-1.67319	-4.51851	-3.27996	Hoxa3	homeobox A3	Nucleus	transcription regulator
ENSMUSG00000019558	-5.01958	-4.21286	-2.71894	-2.71894	-4.47538	-3.23022	Slc6a8	solute carrier family 6 member 8	Cytoplasm	transporter
ENSMUSG00000058153	-4.78055	-4.03359	-1.34453	-1.34453	-4.43144	-3.17318	Sez6l	seizure related 6 homolog like	Plasma Membrane	other
ENSMUSG00000024172	-5.22873	-4.15311	-2.80858	-2.80858	-4.40037	-3.13518	St6gal2	ST6 beta-galactoside alpha-2,6-sialyltransferase 2	Cytoplasm	enzyme
ENSMUSG00000025666	-6.9318	-6.42387	-1.55368	-1.55368	-4.38888	-3.12354	Tmem47	transmembrane protein 47	Plasma Membrane	other
ENSMUSG00000029563	-5.67691	-4.69092	-3.13724	-3.13724	-4.3856	-3.12103	Foxp2	forkhead box P2	Nucleus	transcription regulator
ENSMUSG00000031665	-5.28849	-4.42201	-2.56955	-2.56955	-4.36996	-3.10177	Sall1	spalt like transcription factor 1	Nucleus	transcription regulator
ENSMUSG00000042680	-4.95982	-4.12323	-1.85246	-1.85246	-4.36216	-3.09311	Garem	GRB2 associated regulator of MAPK1 subtype 1	Nucleus	other
ENSMUSG00000001435	-3.13724	-2.09149	-1.1055	-1.1055	-4.3512	-3.08205	Col18a1	collagen type XVIII alpha 1 chain	Extracellular Space	other
ENSMUSG00000002688	-5.04946	-4.09335	-2.09149	-2.09149	-4.34352	-3.0735	Prkd1	protein kinase D1	Cytoplasm	kinase
ENSMUSG00000044186	-6.27448	-5.13909	-3.34639	-3.34639	-4.32902	-3.05756	Nkx2-6	NK2 homeobox 6	Nucleus	transcription regulator
ENSMUSG00000019647	-7.70864	-2.98785	-1.70307	-1.70307	-4.32647	-3.05595	Sema6a	semaphorin 6A	Plasma Membrane	transmembrane receptor
ENSMUSG00000019900	-7.46961	-6.6629	-1.67319	-1.67319	-4.32266	-3.05262	Rfx6	regulatory factor X6	Nucleus	enzyme
ENSMUSG00000022892	-3.8842	-2.27076	-1.16526	-1.16526	-4.30403	-3.03094	App	amyloid beta precursor protein	Plasma Membrane	other
ENSMUSG00000024691	-5.07934	-4.36225	-2.56955	-2.56955	-4.3016	-3.02945	Fam111a	family with sequence similarity 111 member A	Nucleus	other
ENSMUSG00000067219	-4.87019	-4.00371	-1.49392	-1.49392	-4.29259	-3.019	Nipal1	NIPA like domain containing 1	Other	other
ENSMUSG00000029223	-3.10736	-1.91222	-1.01587	-1.01587	-4.28223	-3.00848	Uchl1	ubiquitin C-terminal hydrolase L1	Cytoplasm	peptidase
ENSMUSG00000033276	-5.67691	-4.78055	-3.31651	-3.31651	-4.27247	-2.99696	Stk36	serine/threonine kinase 36	Cytoplasm	kinase
ENSMUSG00000021678	-4.36225	-3.55554	-1.9421	-1.9421	-4.26482	-2.98828	F2rl1	F2R like trypsin receptor 1	Plasma Membrane	G-protein coupled receptor
ENSMUSG00000073402	-5.37812	-4.48177	-2.56955	-2.56955	-4.22798	-2.94312	Gm8909	major histocompatibility complex, class I, A	Plasma Membrane	other
ENSMUSG00000019872	-5.28849	-4.33238	-3.0476	-3.0476	-4.21986	-2.93727	Smpdl3a	sphingomyelin phosphodiesterase acid like 3A	Extracellular Space	enzyme
ENSMUSG00000078185	-4.9897	-3.94396	-2.65918	-2.65918	-4.22099	-2.93727	Chml	CHM like, Rab escort protein 2	Cytoplasm	enzyme
ENSMUSG00000032816	-5.13909	-4.12323	-2.47991	-2.47991	-4.20974	-2.92721	Igdcc4	immunoglobulin superfamily DCC subclass member 4	Plasma Membrane	other
ENSMUSG00000034382	-4.48177	-3.34639	-2.09149	-2.09149	-4.20873	-2.92721	AI661453	expressed sequence AI661453	Other	other
ENSMUSG00000030340	-5.55739	-4.60128	-2.95797	-2.95797	-4.1639	-2.87397	Scnn1a	sodium channel epithelial 1 alpha subunit	Plasma Membrane	ion channel
ENSMUSG00000044674	-5.52751	-4.63116	-3.0476	-3.0476	-4.15985	-2.87009	Fzd1	frizzled class receptor 1	Plasma Membrane	G-protein coupled receptor
ENSMUSG00000036390	-5.13909	-4.18298	-2.59943	-2.59943	-4.15576	-2.86613	Gadd45a	growth arrest and DNA damage inducible alpha	Nucleus	other
ENSMUSG00000058145	-4.75067	-3.91408	-1.9421	-1.9421	-4.12834	-2.82977	Adamts17	ADAM metallopeptidase with thrombospondin type 1 motif 17	Extracellular Space	other
ENSMUSG00000031937	-4.95982	-4.18298	-1.04575	-1.04575	-4.11384	-2.81129	Vstm5	V-set and transmembrane domain containing 5	Plasma Membrane	other
ENSMUSG00000027007	-4.9897	-4.03359	-2.68906	-2.68906	-4.11105	-2.80911	Ssfa2	ITPR interacting domain containing 2	Plasma Membrane	other
ENSMUSG00000021614	-3.13724	-2.03174	-1.04575	-1.04575	-4.09868	-2.79354	Vcan	versican	Extracellular Space	other
ENSMUSG00000019852	-4.95982	-4.15311	-2.71894	-2.71894	-4.09569	-2.79106	Arfgef3	ARFGEF family member 3	Other	other
ENSMUSG00000074873	-4.63116	-3.73481	-2.03174	-2.03174	-4.08848	-2.78268	AI606181		Other	other
ENSMUSG00000002633	-7.3501	-6.72265	-1.55368	-1.55368	-4.07809	-2.77319	Shh	sonic hedgehog	Extracellular Space	peptidase
ENSMUSG00000064247	-4.69092	-3.82444	-2.06161	-2.06161	-4.02262	-2.70029	Plcxd1	phosphatidylinositol-specific phospholipase C, X domain containing 1	Other	other
ENSMUSG00000020609	-6.2446	-4.18298	-2.50979	-2.50979	-4.01596	-2.69415	Apob	apolipoprotein B	Extracellular Space	transporter
ENSMUSG00000026932	-4.9897	-3.82444	-2.47991	-2.47991	-4.01418	-2.69329	Nacc2	NACC family member 2	Nucleus	transcription regulator
ENSMUSG00000001504	-4.84031	-4.00371	-1.04575	-1.04575	-3.97977	-2.6495	Irx2	iroquois homeobox 2	Nucleus	transcription regulator
ENSMUSG00000022598	-5.22873	-4.60128	-1.01587	-1.01587	-3.96398	-2.62868	Psca	prostate stem cell antigen	Plasma Membrane	other
ENSMUSG00000028889	-5.76654	-4.81043	-3.01772	-3.01772	-3.95871	-2.62283	Yrdc	yrdC N6-threonylcarbamoyltransferase domain containing	Other	other
ENSMUSG00000022206	-4.69092	-3.64517	-1.70307	-1.70307	-3.92662	-2.58354	Npr3	natriuretic peptide receptor 3	Plasma Membrane	G-protein coupled receptor
ENSMUSG00000044968	-5.13909	-4.15311	-2.71894	-2.71894	-3.92233	-2.57902	Napepld	N-acyl phosphatidylethanolamine phospholipase D	Cytoplasm	enzyme
ENSMUSG00000053693	-4.51165	-3.34639	-1.61344	-1.61344	-3.91036	-2.56582	Mast1	microtubule associated serine/threonine kinase 1	Cytoplasm	kinase
ENSMUSG00000053930	-4.9897	-4.12323	-1.46404	-1.46404	-3.90771	-2.56455	Shisa6	shisa family member 6	Plasma Membrane	other
ENSMUSG00000001123	-4.81043	-4.12323	-1.91222	-1.91222	-3.90424	-2.56116	Lgals9	galectin 9B	Cytoplasm	other
ENSMUSG00000030287	-4.87019	-3.91408	-2.45003	-2.45003	-3.89845	-2.55446	Itpr2	inositol 1,4,5-trisphosphate receptor type 2	Cytoplasm	ion channel
ENSMUSG00000047878	-5.64703	-4.66104	-2.83845	-2.83845	-3.88504	-2.53996	A4galt	alpha 1,4-galactosyltransferase (P blood group)	Cytoplasm	enzyme
ENSMUSG00000037166	-4.66104	-3.49578	-2.09149	-2.09149	-3.87532	-2.53364	Ppp1r14a	protein phosphatase 1 regulatory inhibitor subunit 14A	Cytoplasm	phosphatase
ENSMUSG00000039620	-6.42387	-5.43788	-3.49578	-3.49578	-3.87519	-2.53364	6430573F11Rik	tRNA methyltransferase 9B (putative)	Cytoplasm	enzyme
ENSMUSG00000059741	-6.33423	-4.78055	-2.56955	-2.56955	-3.87757	-2.53364	Myl3	myosin light chain 3	Cytoplasm	other
ENSMUSG00000020886	-4.60128	-3.43602	-1.76283	-1.76283	-3.87095	-2.53065	Dlg4	discs large MAGUK scaffold protein 4	Plasma Membrane	kinase
ENSMUSG00000031112	-4.78055	-3.73481	-2.15125	-2.15125	-3.83844	-2.48524	Stk26	serine/threonine kinase 26	Nucleus	kinase
ENSMUSG00000027684	-7.23059	-6.30435	-1.97198	-1.97198	-3.82344	-2.46659	Mecom	MDS1 and EVI1 complex locus	Nucleus	transcription regulator
ENSMUSG00000029093	-5.8263	-5.07934	-2.6293	-2.6293	-3.80888	-2.45007	Sorcs2	sortilin related VPS10 domain containing receptor 2	Plasma Membrane	transporter
ENSMUSG00000008136	-7.05132	-6.2446	-1.97198	-1.97198	-3.80752	-2.44964	Fhl2	four and a half LIM domains 2	Nucleus	transcription regulator
ENSMUSG00000048330	-5.10922	-4.03359	-2.33052	-2.33052	-3.78543	-2.41895	Ric3	RIC3 acetylcholine receptor chaperone	Cytoplasm	other
ENSMUSG00000030431	-4.92995	-3.73481	-2.21101	-2.21101	-3.78394	-2.4183	Tmem238	transmembrane protein 238	Other	other
ENSMUSG00000057286	-6.33423	-5.46776	-3.01772	-3.01772	-3.76286	-2.39204	St6galnac2	ST6 N-acetylgalactosaminide alpha-2,6-sialyltransferase 2	Cytoplasm	enzyme
ENSMUSG00000069045	-6.63302	-5.58727	-2.45003	-2.45003	-3.74811	-2.37458	Ddx3y	DEAD-box helicase 3 Y-linked	Cytoplasm	enzyme
ENSMUSG00000043336	-5.43788	-4.63116	-3.31651	-3.31651	-3.73606	-2.36198	Filip1l	filamin A interacting protein 1 like	Nucleus	other
ENSMUSG00000051499	-4.5714	-3.64517	-1.46404	-1.46404	-3.71243	-2.3329	Zfp786	zinc finger protein 786	Nucleus	transcription regulator
ENSMUSG00000025789	-5.52751	-4.5714	-2.74882	-2.74882	-3.70592	-2.32627	St8sia2	ST8 alpha-N-acetyl-neuraminide alpha-2,8-sialyltransferase 2	Cytoplasm	enzyme
ENSMUSG00000004665	-7.49949	-2.65918	-1.49392	-1.49392	-3.70113	-2.32216	Cnn2	calponin 2	Cytoplasm	other
ENSMUSG00000063415	-4.5714	-3.55554	-1.01587	-1.01587	-3.69982	-2.3217	Cyp26b1	cytochrome P450 family 26 subfamily B member 1	Cytoplasm	enzyme
ENSMUSG00000030731	-4.7208	-3.85432	-2.09149	-2.09149	-3.66589	-2.27572	Syt3	synaptotagmin 3	Cytoplasm	transporter
ENSMUSG00000020593	-5.28849	-4.39213	-2.42016	-2.42016	-3.64418	-2.24473	Lpin1	lipin 1	Nucleus	phosphatase
ENSMUSG00000075588	-5.49764	-4.7208	-2.6293	-2.6293	-3.61267	-2.20328	Hoxb2	homeobox B2	Nucleus	transcription regulator
ENSMUSG00000038119	-4.90007	-3.82444	-1.9421	-1.9421	-3.59695	-2.18694	Cdon	cell adhesion associated, oncogene regulated	Plasma Membrane	other
ENSMUSG00000082766	-3.8842	-2.3604	-1.19514	-1.19514	-3.59874	-2.18694	1700064H15Rik	RIKEN cDNA 1700064H15 gene	Other	other
ENSMUSG00000030895	-4.92995	-3.8842	-2.09149	-2.09149	-3.58109	-2.16585	Hpx	hemopexin	Extracellular Space	transporter
ENSMUSG00000027452	-4.81043	-4.09335	-2.09149	-2.09149	-3.57027	-2.15235	Acss1	acyl-CoA synthetase short chain family member 1	Cytoplasm	enzyme
ENSMUSG00000031833	-5.76654	-4.69092	-2.12137	-2.12137	-3.56911	-2.15205	Mast3	microtubule associated serine/threonine kinase 3	Other	kinase
ENSMUSG00000046994	-5.31837	-4.39213	-2.33052	-2.33052	-3.54038	-2.11986	Mars2	methionyl-tRNA synthetase 2, mitochondrial	Cytoplasm	enzyme
ENSMUSG00000026235	-5.55739	-2.56955	-1.16526	-1.16526	-3.53258	-2.10937	Epha4	EPH receptor A4	Plasma Membrane	kinase
ENSMUSG00000015619	-6.21472	-5.408	-1.82259	-1.82259	-3.52764	-2.10324	Gata3	GATA binding protein 3	Nucleus	transcription regulator
ENSMUSG00000049690	-4.92995	-4.03359	-2.06161	-2.06161	-3.50488	-2.07402	Nckap5	NCK associated protein 5	Other	other
ENSMUSG00000025964	-4.5714	-3.52566	-1.73295	-1.73295	-3.50036	-2.06992	Adam23	ADAM metallopeptidase domain 23	Plasma Membrane	peptidase
ENSMUSG00000062184	-6.57326	-5.8263	-1.85246	-1.85246	-3.48682	-2.05189	Hs6st2	heparan sulfate 6-O-sulfotransferase 2	Plasma Membrane	enzyme
ENSMUSG00000066152	-5.85618	-4.54153	-2.33052	-2.33052	-3.4781	-2.04124	Slc31a2	solute carrier family 31 member 2	Plasma Membrane	transporter
ENSMUSG00000003746	-5.13909	-4.06347	-2.00186	-2.00186	-3.46905	-2.03006	Man1a	mannosidase alpha class 1A member 1	Cytoplasm	enzyme
ENSMUSG00000027562	-6.6629	-5.67691	-2.15125	-2.15125	-3.46677	-2.02833	Car2	carbonic anhydrase 2	Cytoplasm	enzyme
ENSMUSG00000029844	-6.72265	-5.88606	-1.82259	-1.82259	-3.45183	-2.01731	Hoxa1	homeobox A1	Nucleus	transcription regulator
ENSMUSG00000031075	-5.79642	-4.60128	-2.50979	-2.50979	-3.44913	-2.01478	Ano1	anoctamin 1	Plasma Membrane	ion channel
ENSMUSG00000000253	-6.15496	-5.16897	-2.21101	-2.21101	-3.43354	-1.993	Gmpr	guanosine monophosphate reductase	Cytoplasm	enzyme
ENSMUSG00000046782	-6.15496	-5.34824	-2.6293	-2.6293	-3.43227	-1.9924	4921506M07Rik	tetratricopeptide repeat domain 6	Other	other
ENSMUSG00000069833	-5.70679	-4.78055	-2.68906	-2.68906	-3.42828	-1.98867	Ahnak	AHNAK nucleoprotein	Nucleus	other
ENSMUSG00000040734	-4.51165	-3.34639	-1.5238	-1.5238	-3.38833	-1.93365	Ppp1r13l	protein phosphatase 1 regulatory subunit 13 like	Nucleus	transcription regulator
ENSMUSG00000038738	-5.01958	-3.70493	-1.97198	-1.97198	-3.38259	-1.92684	Shank1	SH3 and multiple ankyrin repeat domains 1	Cytoplasm	other
ENSMUSG00000020140	-4.5714	-3.58542	-1.70307	-1.70307	-3.37683	-1.92048	Lgr5	leucine rich repeat containing G protein-coupled receptor 5	Plasma Membrane	transmembrane receptor
ENSMUSG00000024029	-5.28849	-4.5714	-2.24088	-2.24088	-3.3445	-1.87898	Tff3	trefoil factor 3	Extracellular Space	other
ENSMUSG00000041907	-4.45189	-3.25675	-1.64332	-1.64332	-3.33087	-1.86244	Gpr45	G protein-coupled receptor 45	Plasma Membrane	G-protein coupled receptor
ENSMUSG00000050520	-6.30435	-5.31837	-1.97198	-1.97198	-3.31328	-1.8397	Cldn8	claudin 8	Plasma Membrane	other
ENSMUSG00000021469	-6.00557	-5.31837	-1.61344	-1.61344	-3.2989	-1.81795	Msx2	msh homeobox 2	Nucleus	transcription regulator
ENSMUSG00000004891	-5.408	-4.54153	-1.01587	-1.01587	-3.27983	-1.79658	Nes	nestin	Cytoplasm	other
ENSMUSG00000041046	-5.79642	-4.63116	-2.15125	-2.15125	-3.27333	-1.79001	Ramp3	receptor activity modifying protein 3	Plasma Membrane	transporter
ENSMUSG00000043501	-5.52751	-4.7208	-1.97198	-1.97198	-3.27451	-1.79001	Lgals2	galectin 2	Cytoplasm	other
ENSMUSG00000010080	-5.85618	-5.04946	-2.12137	-2.12137	-3.24697	-1.75864	Epn3	epsin 3	Cytoplasm	other
ENSMUSG00000021062	-6.5135	-5.55739	-1.91222	-1.91222	-3.24715	-1.75864	Rab15	RAB15, member RAS oncogene family	Cytoplasm	enzyme
ENSMUSG00000032186	-5.13909	-4.06347	-1.9421	-1.9421	-3.23733	-1.74551	Tmod2	tropomodulin 2	Cytoplasm	other
ENSMUSG00000056973	-6.42387	-5.37812	-2.27076	-2.27076	-3.23013	-1.73956	Ces1d	carboxylesterase 1	Cytoplasm	enzyme
ENSMUSG00000036022	-5.04946	-4.27262	-1.91222	-1.91222	-3.20916	-1.71043	Fam122b	family with sequence similarity 122B	Other	other
ENSMUSG00000030124	-4.45189	-3.40614	-1.67319	-1.67319	-3.19986	-1.69775	Lag3	lymphocyte activating 3	Plasma Membrane	transmembrane receptor
ENSMUSG00000027357	-5.10922	-3.73481	-1.61344	-1.61344	-3.16785	-1.65776	Crls1	cardiolipin synthase 1	Cytoplasm	enzyme
ENSMUSG00000068699	-6.15496	-4.39213	-1.91222	-1.91222	-3.16406	-1.65492	Flnc	filamin C	Cytoplasm	other
ENSMUSG00000062373	-4.87019	-4.09335	-1.79271	-1.79271	-3.1602	-1.65145	Tmem65	transmembrane protein 65	Cytoplasm	other
ENSMUSG00000000282	-5.49764	-4.33238	-2.03174	-2.03174	-3.15373	-1.64577	Mnt	MAX network transcriptional repressor	Nucleus	transcription regulator
ENSMUSG00000053897	-6.72265	-6.09521	-1.13538	-1.13538	-3.14961	-1.64268	Slc39a8	solute carrier family 39 member 8	Extracellular Space	transporter
ENSMUSG00000017802	-6.5135	-5.67691	-1.70307	-1.70307	-3.14587	-1.63771	Fam134c	reticulophagy regulator family member 3	Other	other
ENSMUSG00000022297	-6.03545	-4.87019	-2.27076	-2.27076	-3.12838	-1.61356	Fzd6	frizzled class receptor 6	Plasma Membrane	G-protein coupled receptor
ENSMUSG00000021476	-4.92995	-4.09335	-1.61344	-1.61344	-3.11591	-1.59893	Habp4	hyaluronan binding protein 4	Cytoplasm	other
ENSMUSG00000027340	-5.49764	-4.66104	-1.76283	-1.76283	-3.11326	-1.59572	Slc23a2	solute carrier family 23 member 2	Plasma Membrane	transporter
ENSMUSG00000032289	-4.63116	-3.4659	-1.46404	-1.46404	-3.09185	-1.56713	Thsd4	thrombospondin type 1 domain containing 4	Cytoplasm	other
ENSMUSG00000078485	-4.66104	-3.82444	-1.76283	-1.76283	-3.09009	-1.56574	Plekhn1	pleckstrin homology domain containing N1	Other	other
ENSMUSG00000041112	-6.48363	-5.28849	-1.40429	-1.40429	-3.06169	-1.52587	Elmo1	engulfment and cell motility 1	Cytoplasm	other
ENSMUSG00000041351	-5.07934	-4.21286	-1.88234	-1.88234	-3.06092	-1.52581	Rap1gap	RAP1 GTPase activating protein	Cytoplasm	other
ENSMUSG00000066687	-5.31837	-4.42201	-2.06161	-2.06161	-3.04215	-1.49865	Zbtb16	zinc finger and BTB domain containing 16	Nucleus	transcription regulator
ENSMUSG00000026090	-5.73666	-4.5714	-1.85246	-1.85246	-3.03687	-1.4933	2010300C02Rik	KIAA1211 like	Other	other
ENSMUSG00000021481	-6.12508	-5.34824	-1.49392	-1.49392	-3.0304	-1.48708	Zfp346	zinc finger protein 346	Nucleus	other
ENSMUSG00000042808	-5.70679	-4.60128	-1.82259	-1.82259	-3.01919	-1.46901	Gpx2	glutathione peroxidase 2	Cytoplasm	enzyme
ENSMUSG00000030772	-5.76654	-4.66104	-2.09149	-2.09149	-3.01035	-1.45864	Dkk3	dickkopf WNT signaling pathway inhibitor 3	Extracellular Space	cytokine
ENSMUSG00000032327	-5.28849	-4.36225	-1.91222	-1.91222	-2.99819	-1.44365	Stra6	stimulated by retinoic acid 6	Plasma Membrane	transporter
ENSMUSG00000041608	-6.48363	-5.43788	-1.58356	-1.58356	-2.99545	-1.44011	Entpd3	ectonucleoside triphosphate diphosphohydrolase 3	Plasma Membrane	enzyme
ENSMUSG00000031517	-5.22873	-4.27262	-1.67319	-1.67319	-2.98021	-1.42206	Gpm6a	glycoprotein M6A	Plasma Membrane	ion channel
ENSMUSG00000027954	-7.26047	-6.81229	-1.13538	-1.13538	-2.96021	-1.39309	Efna1	ephrin A1	Plasma Membrane	other
ENSMUSG00000043773	-4.78055	-3.67505	-1.31465	-1.31465	-2.95552	-1.38607	1700048O20Rik	RIKEN cDNA 1700048O20 gene	Other	other
ENSMUSG00000027524	-6.15496	-4.84031	-1.9421	-1.9421	-2.94508	-1.37134	Edn3	endothelin 3	Extracellular Space	other
ENSMUSG00000032085	-5.25861	-4.36225	-1.70307	-1.70307	-2.94443	-1.37134	Tagln	transgelin	Cytoplasm	other
ENSMUSG00000057531	-5.52751	-4.39213	-1.79271	-1.79271	-2.94263	-1.36938	Dtnbp1	dystrobrevin binding protein 1	Plasma Membrane	other
ENSMUSG00000039345	-5.52751	-4.48177	-1.43417	-1.43417	-2.93937	-1.36685	Mettl22	methyltransferase like 22	Nucleus	enzyme
ENSMUSG00000035783	-5.43788	-3.82444	-1.28477	-1.28477	-2.93009	-1.35559	Acta2	actin, alpha 2, smooth muscle, aorta	Cytoplasm	other
ENSMUSG00000021211	-4.54153	-3.4659	-1.22502	-1.22502	-2.92605	-1.35438	Akr1c12	aldo-keto reductase family 1, member C13	Other	enzyme
ENSMUSG00000036106	-4.90007	-3.97383	-1.49392	-1.49392	-2.9163	-1.34298	Prr5	proline rich 5	Cytoplasm	other
ENSMUSG00000019817	-6.87205	-5.04946	-1.43417	-1.43417	-2.90687	-1.33326	Plagl1	PLAG1 like zinc finger 1	Nucleus	transcription regulator
ENSMUSG00000029868	-5.46776	-4.75067	-1.64332	-1.64332	-2.88483	-1.30821	Trpv6	transient receptor potential cation channel subfamily V member 6	Plasma Membrane	ion channel
ENSMUSG00000069793	-4.27262	-3.13724	-1.1055	-1.1055	-2.85483	-1.27116	Slfn9	schlafen family member 13	Nucleus	enzyme
ENSMUSG00000058900	-4.48177	-3.4659	-1.19514	-1.19514	-2.84005	-1.25464	Rsl1	regulator of sex limited protein 1	Other	other
ENSMUSG00000028532	-6.00557	-5.10922	-1.43417	-1.43417	-2.83539	-1.24958	Cachd1	cache domain containing 1	Other	other
ENSMUSG00000038582	-5.10922	-4.21286	-1.61344	-1.61344	-2.82704	-1.23769	Pptc7	PTC7 protein phosphatase homolog	Cytoplasm	phosphatase
ENSMUSG00000029592	-5.16897	-4.27262	-1.70307	-1.70307	-2.82274	-1.2325	Usp30	ubiquitin specific peptidase 30	Cytoplasm	peptidase
ENSMUSG00000031732	-5.408	-4.24274	-1.37441	-1.37441	-2.81983	-1.23027	Phlpp2	PH domain and leucine rich repeat protein phosphatase 2	Cytoplasm	enzyme
ENSMUSG00000057176	-5.07934	-4.12323	-1.64332	-1.64332	-2.81322	-1.22436	Gm166	coiled-coil domain containing 189	Other	other
ENSMUSG00000057914	-4.75067	-3.49578	-1.34453	-1.34453	-2.81293	-1.22436	Cacnb2	calcium voltage-gated channel auxiliary subunit beta 2	Plasma Membrane	ion channel
ENSMUSG00000038564	-5.88606	-4.81043	-1.34453	-1.34453	-2.79553	-1.20126	Ift172	intraflagellar transport 172	Extracellular Space	other
ENSMUSG00000050989	-5.408	-4.60128	-1.58356	-1.58356	-2.79545	-1.20126	Sepn1	selenoprotein N	Cytoplasm	other
ENSMUSG00000037860	-4.39213	-3.13724	-1.07562	-1.07562	-2.79239	-1.19785	Aim2	absent in melanoma 2	Cytoplasm	other
ENSMUSG00000030257	-4.7208	-3.82444	-1.37441	-1.37441	-2.78921	-1.19421	Srgap3	SLIT-ROBO Rho GTPase activating protein 3	Cytoplasm	other
ENSMUSG00000031504	-4.81043	-3.82444	-1.5238	-1.5238	-2.77982	-1.18352	Rab20	RAB20, member RAS oncogene family	Cytoplasm	enzyme
ENSMUSG00000039481	-4.7208	-3.70493	-1.46404	-1.46404	-2.71612	-1.10921	Nrtn	neurturin	Extracellular Space	growth factor
ENSMUSG00000034936	-5.10922	-4.15311	-1.28477	-1.28477	-2.71201	-1.10362	Arl4d	ADP ribosylation factor like GTPase 4D	Nucleus	enzyme
ENSMUSG00000020357	-5.31837	-4.45189	-1.16526	-1.16526	-2.70734	-1.09925	Flt4	fms related tyrosine kinase 4	Plasma Membrane	transmembrane receptor
ENSMUSG00000003545	-5.43788	-4.42201	-1.28477	-1.28477	-2.6928	-1.08017	Fosb	FosB proto-oncogene, AP-1 transcription factor subunit	Nucleus	transcription regulator
ENSMUSG00000046634	-5.52751	-4.60128	-1.46404	-1.46404	-2.69231	-1.08017	Pkd1l1	polycystin 1 like 1, transient receptor potential channel interacting	Plasma Membrane	ion channel
ENSMUSG00000020469	-6.09521	-3.76469	-1.01587	-1.01587	-2.69067	-1.07917	Myl7	myosin light chain 7	Cytoplasm	enzyme
ENSMUSG00000021277	-5.52751	-4.66104	-1.01587	-1.01587	-2.68616	-1.07588	Traf3	TNF receptor associated factor 3	Cytoplasm	enzyme
ENSMUSG00000027030	-4.63116	-3.52566	-1.04575	-1.04575	-2.68147	-1.07211	Stk39	serine/threonine kinase 39	Nucleus	kinase
ENSMUSG00000038893	-4.51165	-3.55554	-1.01587	-1.01587	-2.67809	-1.06881	Fam117a	family with sequence similarity 117 member A	Other	transporter
ENSMUSG00000038388	-5.408	-4.42201	-1.19514	-1.19514	-2.66417	-1.05192	Mpp6	membrane palmitoylated protein 6	Plasma Membrane	kinase
ENSMUSG00000074500	-5.52751	-4.12323	-1.19514	-1.19514	-2.64307	-1.02762	Zfp558	zinc finger protein 558	Nucleus	transcription regulator
ENSMUSG00000020319	-4.90007	-3.91408	-1.19514	-1.19514	-2.6314	-1.01431	Wdpcp	WD repeat containing planar cell polarity effector	Plasma Membrane	other
ENSMUSG00000006463	-5.46776	-4.5714	-1.19514	-1.19514	-2.62772	-1.00964	Zdhhc24	zinc finger DHHC-type containing 24	Plasma Membrane	other
ENSMUSG00000059824	-5.19885	-4.09335	-1.07562	-1.07562	-2.61294	-0.994712	Dbp	D-box binding PAR bZIP transcription factor	Nucleus	transcription regulator
ENSMUSG00000037679	-4.92995	-3.8842	-1.19514	-1.19514	-2.60614	-0.986519	Inf2	inverted formin, FH2 and WH2 domain containing	Cytoplasm	other
ENSMUSG00000000627	-5.04946	-4.18298	-1.37441	-1.37441	-2.60395	-0.984622	Sema4f	ssemaphorin 4F	Plasma Membrane	other
ENSMUSG00000038777	-5.01958	-4.03359	-1.13538	-1.13538	-2.58445	-0.961124	Sema6c	semaphorin 6C	Plasma Membrane	other
ENSMUSG00000030029	-4.87019	-3.85432	-1.16526	-1.16526	-2.58266	-0.959847	Lrig1	leucine rich repeats and immunoglobulin like domains 1	Extracellular Space	other
ENSMUSG00000064267	-4.84031	-3.8842	-1.13538	-1.13538	-2.55315	-0.91932	Hvcn1	hydrogen voltage gated channel 1	Plasma Membrane	ion channel
ENSMUSG00000048911	-5.55739	-4.63116	-1.07562	-1.07562	-2.53848	-0.906678	Rnf24	ring finger protein 24	Cytoplasm	other
ENSMUSG00000040877	-5.46776	-4.36225	-1.19514	-1.19514	-2.46773	-0.812271	Wdr25	WD repeat domain 25	Other	other
ENSMUSG00000040502	1.04575	4.21286	5.55739	1.04575	2.56364	0.933138	March9	membrane associated ring-CH-type finger 9	Cytoplasm	other
ENSMUSG00000047904	1.22502	4.09335	5.73666	1.22502	2.61593	0.997506	Sstr2	somatostatin receptor 2	Plasma Membrane	G-protein coupled receptor
ENSMUSG00000016942	1.34453	4.42201	5.58727	1.34453	2.6388	1.02247	Tmprss6	transmembrane serine protease 6	Plasma Membrane	peptidase
ENSMUSG00000027577	1.13538	4.81043	6.42387	1.13538	2.66597	1.05199	Chrna4	cholinergic receptor nicotinic alpha 4 subunit	Plasma Membrane	transmembrane receptor
ENSMUSG00000046834	1.37441	4.36225	5.73666	1.37441	2.68191	1.07211	Krt1	keratin 1	Cytoplasm	other
ENSMUSG00000017724	1.07562	4.51165	6.5135	1.07562	2.69653	1.08501	Etv4	ETS variant 4	Nucleus	transcription regulator
ENSMUSG00000059412	1.49392	4.95982	6.03545	1.49392	2.70819	1.09959	Fxyd2	FXYD domain-containing ion transport regulator 2	Plasma Membrane	other
ENSMUSG00000069206	1.13538	3.76469	5.52751	1.13538	2.77571	1.18017	Zfp874a	zinc finger protein 874b	Other	other
ENSMUSG00000061877	1.55368	5.25861	6.15496	1.55368	2.83546	1.24958	BC048679	cDNA sequence BC048679	Other	other
ENSMUSG00000052676	1.13538	4.03359	5.31837	1.13538	2.83715	1.25051	Zmat1	zinc finger matrin-type 1	Nucleus	other
ENSMUSG00000033389	1.31465	5.70679	6.72265	1.31465	2.87147	1.29517	Arhgap44	Rho GTPase activating protein 44	Cytoplasm	other
ENSMUSG00000038037	1.49392	4.5714	5.64703	1.49392	2.88141	1.30634	Socs1	suppressor of cytokine signaling 1	Cytoplasm	other
ENSMUSG00000046352	2.00186	5.91593	6.75253	2.00186	2.89767	1.32384	Gjb2	gap junction protein beta 2	Plasma Membrane	transporter
ENSMUSG00000069305	1.31465	3.64517	4.95982	1.31465	2.90706	1.33326	Hist1h4n	histone cluster 1 H4 family member l	Nucleus	other
ENSMUSG00000035397	1.28477	5.13909	6.18484	1.28477	2.91334	1.34124	Klf16	Kruppel-like factor 16	Nucleus	transcription regulator
ENSMUSG00000068762	2.03174	5.31837	6.45375	2.03174	2.9771	1.41784	Gstm6	glutathione S-transferase, mu 6	Cytoplasm	enzyme
ENSMUSG00000048251	1.85246	4.87019	6.21472	1.85246	3.03538	1.49318	Bcl11b	B cell CLL/lymphoma 11B	Nucleus	transcription regulator
ENSMUSG00000061482	1.34453	3.49578	4.95982	1.34453	3.07275	1.54097	Hist1h4d	histone cluster 1 H4 family member a	Nucleus	other
ENSMUSG00000062444	2.12137	5.10922	6.30435	2.12137	3.12381	1.60967	Ap3b2	adaptor related protein complex 3 subunit beta 2	Cytoplasm	transporter
ENSMUSG00000037681	1.40429	3.94396	5.79642	1.40429	3.15029	1.64268	Esyt3	extended synaptotagmin 3	Plasma Membrane	other
ENSMUSG00000028445	1.9421	4.78055	5.94581	1.9421	3.15669	1.64942	Enho	energy homeostasis associated	Plasma Membrane	other
ENSMUSG00000030145	1.16526	2.7787	5.58727	1.16526	3.15736	1.64942	Zfp248	zinc finger protein 248	Nucleus	transcription regulator
ENSMUSG00000004035	1.16526	2.56955	4.48177	1.16526	3.24666	1.75864	Gstm7	glutathione S-transferase mu 2	Cytoplasm	enzyme
ENSMUSG00000021684	2.12137	5.37812	6.45375	2.12137	3.24664	1.75864	Pde8b	phosphodiesterase 8B	Cytoplasm	enzyme
ENSMUSG00000052942	2.65918	4.95982	6.00557	2.65918	3.28469	1.8031	Glis3	GLIS family zinc finger 3	Nucleus	transcription regulator
ENSMUSG00000008575	1.04575	2.56955	5.8263	1.04575	3.29258	1.8118	Nfib	nuclear factor I B	Nucleus	transcription regulator
ENSMUSG00000038233	1.5238	6.03545	6.96168	1.5238	3.32077	1.849	Fam198a	family with sequence similarity 198 member A	Other	other
ENSMUSG00000026163	2.06161	4.48177	6.36411	2.06161	3.34294	1.87898	Sphkap	SPHK1 interactor, AKAP domain containing	Cytoplasm	other
ENSMUSG00000032120	2.42016	4.33238	5.88606	2.42016	3.35291	1.8894	C2cd2l	C2CD2 like	Cytoplasm	transporter
ENSMUSG00000047040	1.04575	2.39028	3.70493	1.04575	3.39425	1.93973	Prr15l	proline rich 15 like	Other	other
ENSMUSG00000027544	2.00186	4.69092	5.76654	2.00186	3.45462	2.01888	Nfatc2	nuclear factor of activated T cells 2	Nucleus	transcription regulator
ENSMUSG00000040938	1.07562	4.12323	5.25861	1.07562	3.45936	2.02261	Slc16a11	solute carrier family 16 member 11	Cytoplasm	transporter
ENSMUSG00000027801	1.16526	2.45003	6.30435	1.16526	3.46359	2.02582	Tm4sf4	transmembrane 4 L six family member 4	Plasma Membrane	other
ENSMUSG00000038521	2.24088	4.39213	5.97569	2.24088	3.46611	2.02833	C1s1	complement C1s	Extracellular Space	peptidase
ENSMUSG00000029648	1.37441	6.06533	7.14095	1.37441	3.47278	2.03441	Flt1	fms related tyrosine kinase 1	Plasma Membrane	kinase
ENSMUSG00000018427	1.04575	2.15125	3.8842	1.04575	3.54287	2.12223	Ypel2	yippee like 2	Nucleus	other
ENSMUSG00000026398	1.19514	2.50979	5.70679	1.19514	3.56384	2.1484	Nr5a2	nuclear receptor subfamily 5 group A member 2	Nucleus	ligand-dependent nuclear receptor
ENSMUSG00000069306	2.00186	4.12323	5.25861	2.00186	3.5768	2.1608	Hist1h4m	histone cluster 1 H4 family member d	Nucleus	other
ENSMUSG00000036306	1.13538	2.56955	5.8263	1.13538	3.60289	2.19147	Lzts1	leucine zipper tumor suppressor 1	Nucleus	transcription regulator
ENSMUSG00000019790	2.50979	4.87019	5.94581	2.50979	3.61337	2.20328	Stxbp5	syntaxin binding protein 5	Plasma Membrane	other
ENSMUSG00000004633	2.83845	5.91593	6.63302	2.83845	3.61755	2.20765	Chn2	chimerin 2	Cytoplasm	other
ENSMUSG00000003031	1.37441	3.22687	4.63116	1.37441	3.67454	2.28713	Cdkn1b	cyclin dependent kinase inhibitor 1B	Nucleus	kinase
ENSMUSG00000036256	2.74882	5.19885	6.27448	2.74882	3.70393	2.32481	Igfbp7	insulin like growth factor binding protein 7	Extracellular Space	transporter
ENSMUSG00000035540	2.56955	5.76654	6.78241	2.56955	3.70888	2.32915	Gc	GC, vitamin D binding protein	Extracellular Space	transporter
ENSMUSG00000022490	1.01587	2.06161	3.58542	1.01587	3.78274	2.4181	Ppp1r1a	protein phosphatase 1 regulatory inhibitor subunit 1A	Cytoplasm	phosphatase
ENSMUSG00000070287	2.65918	4.95982	6.06533	2.65918	3.81913	2.46344	Slc35g2	solute carrier family 35 member G2	Cytoplasm	other
ENSMUSG00000042589	1.16526	2.39028	3.82444	1.16526	3.87812	2.53364	Cux2	cut like homeobox 2	Nucleus	transcription regulator
ENSMUSG00000020467	2.92809	5.01958	6.39399	2.92809	3.89661	2.55342	Efemp1	EGF containing fibulin extracellular matrix protein 1	Extracellular Space	enzyme
ENSMUSG00000030559	1.2549	2.47991	4.27262	1.2549	3.90973	2.56582	Rab38	RAB38, member RAS oncogene family	Cytoplasm	enzyme
ENSMUSG00000027217	1.31465	2.50979	4.27262	1.31465	3.91839	2.57501	Tspan18	tetraspanin 18	Other	other
ENSMUSG00000010307	1.34453	2.6293	6.90192	1.34453	3.93	2.58673	Tmem86a	transmembrane protein 86A	Other	other
ENSMUSG00000050199	1.2549	2.50979	3.76469	1.2549	3.93534	2.59273	Lgr4	leucine rich repeat containing G protein-coupled receptor 4	Plasma Membrane	transmembrane receptor
ENSMUSG00000079015	1.2549	2.50979	3.49578	1.2549	3.94883	2.61038	Serpina1c	serpin family A member 1	Extracellular Space	other
ENSMUSG00000023961	3.52566	5.408	6.45375	3.52566	4.03577	2.71709	Enpp4	ectonucleotide pyrophosphatase/phosphodiesterase 4	Cytoplasm	enzyme
ENSMUSG00000037437	2.27076	4.9897	6.18484	2.27076	4.08617	2.78113	Adam32	ADAM metallopeptidase domain 32	Other	peptidase
ENSMUSG00000041202	2.50979	4.33238	6.09521	2.50979	4.17446	2.88341	Pla2g2d	phospholipase A2 group IID	Extracellular Space	enzyme
ENSMUSG00000020051	3.13724	4.95982	6.36411	3.13724	4.19438	2.90918	Pah	phenylalanine hydroxylase	Cytoplasm	enzyme
ENSMUSG00000023224	1.49392	2.95797	4.15311	1.49392	4.25672	2.97899	Serping1	serpin family G member 1	Extracellular Space	other
ENSMUSG00000000567	1.2549	2.86833	4.39213	1.2549	4.39155	3.12521	Sox9	SRY-box 9	Nucleus	transcription regulator
ENSMUSG00000051379	1.22502	2.50979	3.61529	1.22502	4.42492	3.16636	Flrt3	fibronectin leucine rich transmembrane protein 3	Plasma Membrane	other
ENSMUSG00000045725	2.24088	5.13909	6.15496	2.24088	4.52617	3.2862	Prr15	proline rich 15	Other	other
ENSMUSG00000021850	1.49392	2.7787	3.76469	1.49392	4.62622	3.41267	1700011H14Rik	coiled-coil domain containing 198	Other	other
ENSMUSG00000026643	1.04575	1.88234	2.74882	1.04575	4.64571	3.43431	Nmt2	N-myristoyltransferase 2	Cytoplasm	enzyme
ENSMUSG00000039533	2.65918	6.12508	7.20071	2.65918	4.74921	3.55637	Mmd2	monocyte to macrophage differentiation associated 2	Other	kinase
ENSMUSG00000025075	1.28477	2.39028	4.39213	1.28477	4.77419	3.58376	Habp2	hyaluronan binding protein 2	Extracellular Space	peptidase
ENSMUSG00000064225	1.82259	2.98785	5.28849	1.82259	4.84608	3.66422	Paqr9	progestin and adipoQ receptor family member 9	Plasma Membrane	other
ENSMUSG00000032053	2.95797	4.81043	6.2446	2.95797	4.88073	3.70245	Pou2af1	POU class 2 associating factor 1	Nucleus	transcription regulator
ENSMUSG00000018593	1.22502	2.24088	3.37627	1.22502	4.93998	3.76759	Sparc	secreted protein acidic and cysteine rich	Extracellular Space	other
ENSMUSG00000040459	1.04575	1.79271	2.45003	1.04575	5.02135	3.86029	Arglu1	arginine and glutamate rich 1	Other	other
ENSMUSG00000028194	1.31465	2.24088	3.31651	1.31465	5.02889	3.86357	Ddah1	dimethylarginine dimethylaminohydrolase 1	Cytoplasm	enzyme
ENSMUSG00000072849	1.9421	3.13724	4.33238	1.9421	5.12761	3.9617	Serpina1e	serpin family A member 1	Extracellular Space	other
ENSMUSG00000032291	2.98785	6.03545	8.03731	2.98785	5.22735	4.04695	Crabp1	cellular retinoic acid binding protein 1	Cytoplasm	transporter
ENSMUSG00000037254	1.79271	3.55554	4.92995	1.79271	5.5803	4.35492	Itih2	inter-alpha-trypsin inhibitor heavy chain 2	Extracellular Space	other
ENSMUSG00000027690	2.95797	5.8263	7.37998	2.95797	5.80131	4.52523	Slc2a2	solute carrier family 2 member 2	Plasma Membrane	transporter
ENSMUSG00000029761	1.79271	2.80858	3.82444	1.79271	5.94058	4.63534	Cald1	caldesmon 1	Plasma Membrane	other
ENSMUSG00000045518	4.03359	5.46776	6.54338	4.03359	6.01613	4.69535	Onecut3	one cut domain, family member 3	Other	transcription regulator
ENSMUSG00000030854	5.37812	6.9318	7.70864	5.37812	6.29449	5.00262	Ptpn5	protein tyrosine phosphatase, non-receptor type 5	Plasma Membrane	phosphatase
ENSMUSG00000055254	4.48177	6.12508	6.90192	4.48177	6.61437	5.36518	Ntrk2	neurotrophic receptor tyrosine kinase 2	Plasma Membrane	kinase
ENSMUSG00000040856	1.91222	2.95797	3.91408	1.91222	6.76943	5.53671	Dlk1	delta like non-canonical Notch ligand 1	Extracellular Space	other
ENSMUSG00000000753	2.24088	3.25675	4.69092	2.24088	6.86218	5.63055	Serpinf1	serpin family F member 1	Extracellular Space	other
ENSMUSG00000051159	2.6293	3.8842	5.10922	2.6293	7.04096	5.82564	Cited1	Cbp/p300 interacting transactivator with Glu/Asp rich carboxy-terminal domain 1	Nucleus	transcription regulator
ENSMUSG00000020644	1.91222	2.6293	3.37627	1.91222	7.16079	5.92167	Id2	inhibitor of DNA binding 2	Nucleus	transcription regulator
ENSMUSG00000024986	2.65918	3.94396	8.21658	2.65918	7.16081	5.92167	Hhex	hematopoietically expressed homeobox	Nucleus	transcription regulator
ENSMUSG00000025902	3.73481	8.48548	9.26232	3.73481	7.16081	5.92167	Sox17	SRY-box 17	Nucleus	transcription regulator
ENSMUSG00000028356	2.3604	3.25675	5.01958	2.3604	7.16081	5.92167	Ambp	alpha-1-microglobulin/bikunin precursor	Extracellular Space	transporter
