# Supplementary material for: Embryonic liver developmental trajectory revealed by single-cell RNA sequencing in the Foxa2eGFP mouse
Source: Commun Biol. 2020 Nov 3;3:642. doi: 10.1038/s42003-020-01364-8 (PMC7642341; doi:10.1038/s42003-020-01364-8)
Supplement: Supplementary file 9 — Supplementary Data 6 [file 42003_2020_1364_MOESM9_ESM.xlsx]

## Sheet: Supplementary Data 6
Gene groups of the epithelial-hepatic transition (EHT)
GeneName	Gene group	Description	Location	Family
Prox1	L1	prospero homeobox 1	Nucleus	transcription regulator
Dlk1	L1	delta like non-canonical Notch ligand 1	Extracellular Space	other
Hhex	L1	hematopoietically expressed homeobox	Nucleus	transcription regulator
Iah1	L1	isoamyl acetate hydrolyzing esterase 1 (putative)	Cytoplasm	other
Dnajc22	L1	DnaJ heat shock protein family (Hsp40) member C22	Other	other
Mrpl16	L1	mitochondrial ribosomal protein L16	Cytoplasm	other
Pecr	L1	peroxisomal trans-2-enoyl-CoA reductase	Cytoplasm	enzyme
Maob	L1	monoamine oxidase B	Cytoplasm	enzyme
Tuba4a	L1	tubulin alpha 4a	Cytoplasm	other
Ppif	L1	peptidylprolyl isomerase F	Cytoplasm	enzyme
Mt2	L1	metallothionein 2	Other	other
Junb	L1	JunB proto-oncogene, AP-1 transcription factor subunit	Nucleus	transcription regulator
Osgin1	L1	oxidative stress induced growth inhibitor 1	Other	growth factor
Fam195a	L1	-	-	-
Fxyd1	L1	FXYD domain containing ion transport regulator 1	Plasma Membrane	ion channel
Proc	L1	protein C, inactivator of coagulation factors Va and VIIIa	Extracellular Space	peptidase
Cd302	L1	CD40 molecule	Plasma Membrane	transmembrane receptor
Cyp2c68	L1	cytochrome P450, family 2, subfamily c, polypeptide 40	Cytoplasm	enzyme
C3	L1	calpain 6	Cytoplasm	peptidase
Agmat	L1	agmatinase	Cytoplasm	enzyme
Alb	L1	albumin	Extracellular Space	transporter
Serpina6	L1	serpin family A member 6	Extracellular Space	other
Gulo	L1	gulonolactone (L-) oxidase	Cytoplasm	enzyme
Lect2	L1	leukocyte cell derived chemotaxin 2	Extracellular Space	other
Spp2	L1	secreted phosphoprotein 2	Extracellular Space	other
Pla2g12b	L1	phospholipase A2 group XIIB	Extracellular Space	enzyme
Serpind1	L1	serpin family D member 1	Extracellular Space	other
F10	L1	coagulation factor X	Extracellular Space	peptidase
Qprt	L1	quinolinate phosphoribosyltransferase	Cytoplasm	enzyme
Apoc2	L1	apolipoprotein C2	Extracellular Space	transporter
Gchfr	L1	GTP cyclohydrolase I feedback regulator	Cytoplasm	other
F12	L1	coagulation factor XII	Extracellular Space	peptidase
Shbg	L1	sex hormone binding globulin	Extracellular Space	other
Plg	L1	plasminogen	Extracellular Space	peptidase
Igfbp1	L1	insulin like growth factor binding protein 1	Extracellular Space	other
Lcat	L1	lecithin-cholesterol acyltransferase	Extracellular Space	enzyme
Fga	L1	fibrinogen alpha chain	Extracellular Space	other
Fabp1	L2	fatty acid binding protein 1	Cytoplasm	transporter
Aadac	L2	arylacetamide deacetylase	Cytoplasm	enzyme
Ahsg	L2	alpha 2-HS glycoprotein	Extracellular Space	other
Chst13	L2	carbohydrate sulfotransferase 13	Cytoplasm	enzyme
Kng1	L2	kininogen 1	Extracellular Space	other
Sord	L2	sorbitol dehydrogenase	Cytoplasm	enzyme
Hsd17b2	L2	hydroxysteroid 17-beta dehydrogenase 2	Cytoplasm	enzyme
Creb3l3	L2	cAMP responsive element binding protein 3 like 3	Cytoplasm	transcription regulator
Cxcl10	L2	C-X-C motif chemokine ligand 10	Extracellular Space	cytokine
Icam1	L2	intercellular adhesion molecule 1	Plasma Membrane	transmembrane receptor
Proz	L2	protein Z, vitamin K dependent plasma glycoprotein	Extracellular Space	peptidase
Hgd	L2	homogentisate 1,2-dioxygenase	Cytoplasm	enzyme
Agt	L2	angiotensinogen	Extracellular Space	growth factor
Blvrb	L2	complement C1r	Extracellular Space	peptidase
Hmgcs2	L2	3-hydroxy-3-methylglutaryl-CoA synthase 2	Cytoplasm	enzyme
Lgals3bp	L2	galectin 3 binding protein	Plasma Membrane	transmembrane receptor
Nostrin	L2	nitric oxide synthase trafficking	Cytoplasm	transcription regulator
G0s2	L2	G0/G1 switch 2	Cytoplasm	other
Gltpd2	L2	glycolipid transfer protein domain containing 2	Other	other
Slc6a13	L2	solute carrier family 6 member 13	Plasma Membrane	transporter
Apob	L2	apolipoprotein B	Extracellular Space	transporter
Acss1	L2	acyl-CoA synthetase short chain family member 1	Cytoplasm	enzyme
Bdh1	L2	basic helix-loop-helix family member e40	Nucleus	transcription regulator
Ube2l6	L2	ubiquitin conjugating enzyme E2 L6	Cytoplasm	enzyme
Apoc4	L2	apolipoprotein C4	Extracellular Space	transporter
Arhgap36	L2	Rho GTPase activating protein 36	Cytoplasm	other
Leap2	L2	liver enriched antimicrobial peptide 2	Extracellular Space	other
Naprt	L2	nicotinate phosphoribosyltransferase	Cytoplasm	enzyme
Aldob	L2	aldolase, fructose-bisphosphate B	Cytoplasm	enzyme
BC021614	L2	3-hydroxybutyrate dehydrogenase 1	Cytoplasm	enzyme
Slc27a2	L2	solute carrier family 27 member 2	Cytoplasm	transporter
Mbl1	L2	mannose-binding lectin (protein A) 1	Cytoplasm	other
Saa4	L2	SAA2-SAA4 readthrough	Extracellular Space	transporter
Otc	L2	ornithine carbamoyltransferase	Cytoplasm	enzyme
Sardh	L2	sarcosine dehydrogenase	Cytoplasm	enzyme
Kng2	L2	kininogen 1	Extracellular Space	other
Fabp2	L2	fatty acid binding protein 2	Cytoplasm	transporter
Slc22a18	L2	solute carrier family 22 member 18	Plasma Membrane	transporter
Hebp1	L2	heme binding protein 1	Cytoplasm	other
Bhlhe40	L2	biliverdin reductase B	Cytoplasm	enzyme
Marc1	L2	mitochondrial amidoxime reducing component 1	Cytoplasm	enzyme
Slc36a2	L2	solute carrier family 36 member 2	Plasma Membrane	transporter
Cyp2c44	L2	-	-	-
Thnsl2	L2	threonine synthase like 2	Other	other
Ttc36	L2	tetratricopeptide repeat domain 36	Other	other
Hoga1	L2	4-hydroxy-2-oxoglutarate aldolase 1	Cytoplasm	enzyme
Haao	L2	3-hydroxyanthranilate 3,4-dioxygenase	Cytoplasm	enzyme
Mst1	L2	macrophage stimulating 1	Extracellular Space	growth factor
Hsd3b7	L2	hydroxy-delta-5-steroid dehydrogenase, 3 beta- and steroid delta-isomerase 7	Cytoplasm	enzyme
Apoh	L2	apolipoprotein H	Extracellular Space	transporter
Tfr2	L2	transferrin receptor 2	Plasma Membrane	transporter
Itih4	L2	inter-alpha-trypsin inhibitor heavy chain family member 4	Extracellular Space	other
Cyp2d10	L2	cytochrome P450, family 2, subfamily d, polypeptide 9	Cytoplasm	other
Hba−a1	L3	hemoglobin subunit alpha 2	Extracellular Space	transporter
Hba−a2	L3	hemoglobin subunit alpha 2	Extracellular Space	transporter
Hbb−bs	L3	hemoglobin subunit epsilon 1	Cytoplasm	transporter
Hbb−bt	L3	hemoglobin subunit gamma 2	Cytoplasm	other
Hbb−y	L3	hemoglobin subunit zeta	Cytoplasm	transporter
Hbb−bh1	L3	hemoglobin subunit beta	Cytoplasm	transporter
Hba−x	L3	hemoglobin subunit beta	Cytoplasm	transporter
Miox	L3	myo-inositol oxygenase	Cytoplasm	enzyme
Ces2a	L3	carboxylesterase 2A	Cytoplasm	enzyme
Slc27a5	L3	solute carrier family 27 member 5	Cytoplasm	transporter
Nlrp6	L3	NLR family pyrin domain containing 6	Plasma Membrane	G-protein coupled receptor
Mocos	L3	molybdenum cofactor sulfurase	Cytoplasm	enzyme
Adra1b	L3	adrenoceptor alpha 1B	Plasma Membrane	G-protein coupled receptor
Bbox1	L3	gamma-butyrobetaine hydroxylase 1	Cytoplasm	enzyme
Ropn1l	L3	rhophilin associated tail protein 1 like	Cytoplasm	kinase
Crp	L3	C-reactive protein	Extracellular Space	other
Sgk2	L3	SGK2, serine/threonine kinase 2	Cytoplasm	kinase
Ngef	L3	neuronal guanine nucleotide exchange factor	Cytoplasm	other
Cpt1a	L3	carnitine palmitoyltransferase 1A	Cytoplasm	enzyme
Serpina11	L3	serpin family A member 11	Extracellular Space	other
Pdzk1	L3	PDZ domain containing 1	Plasma Membrane	transporter
C1ra	L3	complement C3	Extracellular Space	peptidase
Pdk4	L3	pyruvate dehydrogenase kinase 4	Cytoplasm	kinase
Slc17a9	L3	solute carrier family 17 member 9	Cytoplasm	other
Rasgrp2	L3	RAS guanyl releasing protein 2	Cytoplasm	other
Cd40	L3	cell migration inducing hyaluronidase 2	Cytoplasm	enzyme
Kcnk2	L3	potassium two pore domain channel subfamily K member 2	Plasma Membrane	ion channel
Prdm1	G1	PR/SET domain 1	Nucleus	transcription regulator
Nsg1	G1	neuronal vesicle trafficking associated 1	Cytoplasm	other
Klk8	G1	kallikrein related peptidase 8	Extracellular Space	peptidase
Plat	G1	plasminogen activator, tissue type	Extracellular Space	peptidase
Hoxa1	G1	homeobox A1	Nucleus	transcription regulator
Grhl2	G1	grainyhead like transcription factor 2	Nucleus	transcription regulator
B4galt4	G2	beta-1,4-galactosyltransferase 4	Cytoplasm	enzyme
Sipa1l2	G2	signal induced proliferation associated 1 like 2	Other	other
Sox17	G2	SRY-box 17	Nucleus	transcription regulator
Adcy8	G2	adenylate cyclase 8	Plasma Membrane	enzyme
Akap12	G2	A-kinase anchoring protein 12	Cytoplasm	transporter
Flrt2	G2	fibronectin leucine rich transmembrane protein 2	Plasma Membrane	other
Igdcc3	G2	immunoglobulin superfamily DCC subclass member 3	Other	other
Clstn1	G2	calsyntenin 1	Plasma Membrane	other
Syt11	G2	synaptotagmin 11	Cytoplasm	transporter
Map1b	G2	microtubule associated protein 1B	Cytoplasm	other
Ddr1	G2	discoidin domain receptor tyrosine kinase 1	Plasma Membrane	kinase
Tmem2	G2	-	-	-
Kit	G2	KIT proto-oncogene receptor tyrosine kinase	Plasma Membrane	transmembrane receptor
Hip1	G2	huntingtin interacting protein 1	Cytoplasm	other
Igf1r	G2	insulin like growth factor 1 receptor	Plasma Membrane	transmembrane receptor
Firre	G2	functional intergenic repeating RNA element	Other	other
Fgfr1	G2	fibroblast growth factor receptor 1	Plasma Membrane	kinase
Paxbp1	G2	PAX3 and PAX7 binding protein 1	Nucleus	other
Dll1	G2	delta like canonical Notch ligand 1	Plasma Membrane	enzyme
Epha4	G2	EPH receptor A4	Plasma Membrane	kinase
Lama1	G2	laminin subunit alpha 1	Extracellular Space	other
Sema6a	G2	semaphorin 6A	Plasma Membrane	transmembrane receptor
Eml1	G2	echinoderm microtubule associated protein like 1	Cytoplasm	other
Dpysl4	G2	dihydropyrimidinase like 4	Cytoplasm	enzyme
Sh3pxd2b	G2	SH3 and PX domains 2B	Cytoplasm	other
Sh3rf1	G2	SH3 domain containing ring finger 1	Cytoplasm	other
Tctn2	G2	tectonic family member 2	Extracellular Space	other
Meis2	G2	Meis homeobox 2	Nucleus	transcription regulator
Crb2	G2	crumbs 2, cell polarity complex component	Extracellular Space	other
Epha7	G2	EPH receptor A7	Plasma Membrane	kinase
Mpdz	G2	multiple PDZ domain crumbs cell polarity complex component	Plasma Membrane	other
Ptpn13	G2	protein tyrosine phosphatase, non-receptor type 13	Cytoplasm	phosphatase
Megf8	G2	multiple EGF like domains 8	Extracellular Space	other
Hspg2	G2	heparan sulfate proteoglycan 2	Extracellular Space	enzyme
Itpr1	G2	inositol 1,4,5-trisphosphate receptor type 1	Cytoplasm	ion channel
Tead1	G2	TEA domain transcription factor 1	Nucleus	transcription regulator
Syne2	G2	spectrin repeat containing nuclear envelope protein 2	Nucleus	other
Macf1	G2	microtubule-actin crosslinking factor 1	Cytoplasm	enzyme
Sfrp5	G2	secreted frizzled related protein 5	Plasma Membrane	transmembrane receptor
Nepn	G2	nephrocan	Extracellular Space	other
Capn6	G2	CD302 molecule	Plasma Membrane	transmembrane receptor
Ifitm1	G2	interferon induced transmembrane protein 1	Other	other
Fam183b	G2	family with sequence similarity 183, member B	Extracellular Space	other
Cldn4	G2	claudin 4	Plasma Membrane	transmembrane receptor
Gpx8	G2	glutathione peroxidase 8 (putative)	Cytoplasm	enzyme
Igfbp5	G2	insulin like growth factor binding protein 5	Extracellular Space	other
Hmgn3	G2	high mobility group nucleosomal binding domain 3	Nucleus	other
Rem2	G2	RRAD and GEM like GTPase 2	Plasma Membrane	enzyme
Rab25	G2	RAB25, member RAS oncogene family	Cytoplasm	enzyme
Cldn3	G2	claudin 3	Plasma Membrane	transmembrane receptor
Lxn	G2	latexin	Cytoplasm	other
Hsd11b2	G2	hydroxysteroid 11-beta dehydrogenase 2	Cytoplasm	enzyme
Zcchc18	G2	zinc finger CCHC-type containing 18	Other	other
Epb4.1l4a	G2	-	-	-
Fzd2	G2	frizzled class receptor 2	Plasma Membrane	G-protein coupled receptor
Pdpn	G2	podoplanin	Plasma Membrane	other
S100a10	G2	S100 calcium binding protein A10	Cytoplasm	other
Spint1	G2	serine peptidase inhibitor, Kunitz type 1	Extracellular Space	other
Lad1	G2	ladinin 1	Extracellular Space	other
Ap1m2	G2	adaptor related protein complex 1 subunit mu 2	Cytoplasm	transporter
Krt19	G2	keratin 19	Cytoplasm	other
Crip2	G2	cysteine rich protein 2	Plasma Membrane	other
Serinc2	G2	serine incorporator 2	Plasma Membrane	transporter
Flrt3	G2	fibronectin leucine rich transmembrane protein 3	Plasma Membrane	other
Col4a2	G2	collagen type IV alpha 2 chain	Extracellular Space	other
Col2a1	G2	collagen type II alpha 1 chain	Extracellular Space	other
Igsf3	G2	immunoglobulin superfamily member 3	Plasma Membrane	other
Notch2	G3	notch 2	Plasma Membrane	transcription regulator
Fstl1	G3	follistatin like 1	Extracellular Space	other
Pxdn	G3	peroxidasin	Extracellular Space	enzyme
Col4a1	G3	collagen type IV alpha 1 chain	Extracellular Space	other
Epcam	G3	epithelial cell adhesion molecule	Plasma Membrane	other
Cldn6	G3	claudin 6	Plasma Membrane	other
Mapk13	G3	mitogen-activated protein kinase 13	Cytoplasm	kinase
Wfdc2	G3	WAP four-disulfide core domain 2	Extracellular Space	other
Nnat	G3	neuronatin	Plasma Membrane	transporter
Mfap2	G3	microfibril associated protein 2	Extracellular Space	other
Sox11	G3	SRY-box 11	Nucleus	transcription regulator
H2afy2	G3	H2A histone family member Y2	Nucleus	other
