# Supplementary material for: Embryonic liver developmental trajectory revealed by single-cell RNA sequencing in the Foxa2eGFP mouse
Source: Commun Biol. 2020 Nov 3;3:642. doi: 10.1038/s42003-020-01364-8 (PMC7642341; doi:10.1038/s42003-020-01364-8)
Supplement: Supplementary file 10 — Supplementary Data 7 [file 42003_2020_1364_MOESM10_ESM.xlsx]

## Sheet: Supplementary Data 7
Differentially expressed genes(DEGs) between liver primordium and gut tube
•	lb:lower bound, mle:maximum likelihood estimate, ub: upper bound of the 95
•	ce: conservative estimate of expression-fold change (equals to the min(abs(c(lb, ub))), or 0 if the CI crosses the 0
•	Z: uncorrected Z-score of expression difference
•	cZ: expression difference Z-score corrected for multiple hypothesis testing using Holm procedure
•	Genes highly expressed in the LP presented positive value of ce, Z and cZ.
	lb	mle	ub	ce	Z	cZ	GeneName	Description	Location	Family
ENSMUSG00000003153	-3.26372	-2.57504	-1.94625	-1.94625	-7.16085	-6.19064	Slc2a3	solute carrier family 2 member 3	Plasma Membrane	transporter
ENSMUSG00000032366	-3.11401	-2.42533	-1.7666	-1.7666	-7.16085	-6.19064	Tpm1	tropomyosin 1, alpha	Plasma Membrane	other
ENSMUSG00000049154	-7.33588	-6.76698	-5.98848	-5.98848	-7.16085	-6.19064	Fam183b	family with sequence similarity 183, member B	Other	other
ENSMUSG00000005681	3.23378	4.37159	7.36583	3.23378	7.16081	6.19064	Apoa2	apolipoprotein A2	Extracellular Space	transporter
ENSMUSG00000037254	3.14395	4.40153	5.74894	3.14395	7.16081	6.19064	Itih2	inter-alpha-trypsin inhibitor heavy chain 2	Extracellular Space	other
ENSMUSG00000033831	2.9643	4.13205	5.77888	2.9643	7.16081	6.19064	Fgb	fibrinogen beta chain	Extracellular Space	other
ENSMUSG00000042453	2.93435	3.89251	5.06026	2.93435	7.16081	6.19064	Reln	reelin	Extracellular Space	peptidase
ENSMUSG00000002985	2.57504	3.56314	4.97044	2.57504	7.16081	6.19064	Apoe	apolipoprotein E	Extracellular Space	transporter
ENSMUSG00000054932	1.61689	3.92245	4.28176	1.61689	7.16081	6.19064	Afp	alpha fetoprotein	Extracellular Space	transporter
ENSMUSG00000040856	2.48522	3.5332	4.40153	2.48522	7.16081	6.19064	Dlk1	delta like non-canonical Notch ligand 1	Extracellular Space	other
ENSMUSG00000038224	2.5451	3.95239	5.53934	2.5451	7.16081	6.19064	Serpinf2	serpin family F member 2	Extracellular Space	other
ENSMUSG00000024986	2.57504	3.65297	7.8449	2.57504	7.16081	6.19064	Hhex	hematopoietically expressed homeobox	Nucleus	transcription regulator
ENSMUSG00000022346	2.42533	3.35355	5.03032	2.42533	7.16081	6.19064	Myc	MYC proto-oncogene, bHLH transcription factor	Nucleus	transcription regulator
ENSMUSG00000067276	-7.69519	-5.41957	-4.40153	-4.40153	-7.16081	-6.19064	Capn6	calpain 6	Cytoplasm	peptidase
ENSMUSG00000028780	-7.81496	-7.18617	-4.07216	-4.07216	-7.16081	-6.19064	Sema3c	semaphorin 3C	Extracellular Space	other
ENSMUSG00000038624	-8.80306	-7.30594	-5.00038	-5.00038	-7.16081	-6.19064	Nepn	nephrocan	Extracellular Space	other
ENSMUSG00000050953	-5.03032	-3.56314	-2.72476	-2.72476	-7.16081	-6.19064	Gja1	gap junction protein alpha 1	Plasma Membrane	transporter
ENSMUSG00000023039	-5.38963	-3.89251	-2.99424	-2.99424	-7.16081	-6.19064	Krt7	keratin 7	Cytoplasm	other
ENSMUSG00000022892	-5.00038	-3.68291	-2.63493	-2.63493	-7.16081	-6.19064	App	amyloid beta precursor protein	Plasma Membrane	other
ENSMUSG00000000385	-5.03032	-3.86257	-2.78464	-2.78464	-7.16081	-6.19064	Tmprss2	transmembrane protease, serine 2	Plasma Membrane	peptidase
ENSMUSG00000015568	2.21574	2.9643	3.92245	2.21574	7.16079	6.19064	Lpl	lipoprotein lipase	Cytoplasm	enzyme
ENSMUSG00000027533	1.46718	2.06602	2.72476	1.46718	7.16075	6.19064	Fabp5	fatty acid binding protein 5	Cytoplasm	transporter
ENSMUSG00000002633	-7.33588	-6.52744	-5.09021	-5.09021	-7.16073	-6.19064	Shh	sonic hedgehog	Extracellular Space	peptidase
ENSMUSG00000029761	2.15585	3.11401	4.22188	2.15585	7.16073	6.19064	Cald1	caldesmon 1	Plasma Membrane	other
ENSMUSG00000010175	2.27562	3.23378	4.43147	2.27562	7.16072	6.19064	Prox1	prospero homeobox 1	Nucleus	transcription regulator
ENSMUSG00000044337	-6.97658	-6.13819	-5.2998	-5.2998	-7.16069	-6.19064	Ackr3	atypical chemokine receptor 3	Plasma Membrane	G-protein coupled receptor
ENSMUSG00000025491	-7.33588	-3.68291	-2.78464	-2.78464	-7.16058	-6.19064	Ifitm1	interferon induced transmembrane protein 1	Other	other
ENSMUSG00000026235	-7.51554	-6.73704	-5.15009	-5.15009	-7.16017	-6.19064	Epha4	EPH receptor A4	Plasma Membrane	kinase
ENSMUSG00000029844	-6.73704	-5.83876	-5.03032	-5.03032	-7.15971	-6.19064	Hoxa1	homeobox A1	Nucleus	transcription regulator
ENSMUSG00000027684	-7.39577	-6.31784	-5.00038	-5.00038	-7.15934	-6.19064	Mecom	MDS1 and EVI1 complex locus	Nucleus	transcription regulator
ENSMUSG00000002265	-2.93435	-2.27562	-1.67677	-1.67677	-7.15825	-6.19064	Peg3	paternally expressed 3	Nucleus	kinase
ENSMUSG00000048387	-7.81496	-6.61727	-5.03032	-5.03032	-7.1581	-6.19064	Osr1	odd-skipped related transciption factor 1	Nucleus	kinase
ENSMUSG00000047139	-2.81458	-2.09597	-1.49712	-1.49712	-7.15781	-6.19064	Cd24a	CD24a antigen	Plasma Membrane	other
ENSMUSG00000019900	-7.69519	-7.00652	-3.35355	-3.35355	-7.14733	-6.18593	Rfx6	regulatory factor X6	Nucleus	enzyme
ENSMUSG00000031538	-6.94663	-6.10825	-5.00038	-5.00038	-7.14225	-6.18593	Plat	plasminogen activator, tissue type	Extracellular Space	peptidase
ENSMUSG00000075394	-6.58732	-5.719	-4.88061	-4.88061	-7.13848	-6.18593	Hoxc4	homeobox C4	Nucleus	transcription regulator
ENSMUSG00000021850	-6.55738	-5.74894	-4.94049	-4.94049	-7.138	-6.18593	1700011H14Rik	chromosome 14 open reading frame 105	Other	other
ENSMUSG00000039385	-4.7309	-3.77274	-2.36545	-2.36545	-7.12837	-6.17911	Cdh6	cadherin 6	Plasma Membrane	other
ENSMUSG00000029153	-6.82686	-5.719	-3.80268	-3.80268	-7.11937	-6.17288	Ociad2	OCIA domain containing 2	Cytoplasm	other
ENSMUSG00000022286	-7.09634	-6.22802	-5.00038	-5.00038	-7.10705	-6.1631	Grhl2	grainyhead like transcription factor 2	Nucleus	transcription regulator
ENSMUSG00000050520	-6.43761	-5.41957	-4.58118	-4.58118	-7.10393	-6.1631	Cldn8	claudin 8	Plasma Membrane	other
ENSMUSG00000000303	-4.64107	-3.38349	-2.27562	-2.27562	-7.07321	-6.13171	Cdh1	cadherin 1	Plasma Membrane	other
ENSMUSG00000019987	-3.11401	-2.27562	-1.58695	-1.58695	-7.02633	-6.08167	Arg1	arginase 1	Cytoplasm	enzyme
ENSMUSG00000031740	-6.61727	-5.53934	-4.70095	-4.70095	-6.9953	-6.04971	Mmp2	matrix metallopeptidase 2	Extracellular Space	peptidase
ENSMUSG00000044186	-6.34779	-5.5094	-4.46142	-4.46142	-6.94887	-5.99996	Nkx2-6	NK2 homeobox 6	Nucleus	transcription regulator
ENSMUSG00000046733	-6.91669	-6.01842	-4.46142	-4.46142	-6.87446	-5.9178	Gprc5a	G protein-coupled receptor class C group 5 member A	Plasma Membrane	G-protein coupled receptor
ENSMUSG00000022330	-5.06026	-4.19193	-3.08407	-3.08407	-6.81359	-5.85104	Osr2	odd-skipped related transciption factor 2	Nucleus	transcription regulator
ENSMUSG00000053219	-7.03646	-6.25796	-4.34165	-4.34165	-6.77599	-5.81104	Raet1e	retinoic acid early transcript 1E	Plasma Membrane	other
ENSMUSG00000075334	-6.25796	-5.03032	-4.10211	-4.10211	-6.75653	-5.79427	Rprm	reprimo, TP53 dependent G2 arrest mediator homolog	Cytoplasm	other
ENSMUSG00000026639	-6.85681	-5.83876	-4.58118	-4.58118	-6.7556	-5.79427	Lamb3	laminin subunit beta 3	Extracellular Space	transporter
ENSMUSG00000005148	-6.43761	-5.35969	-4.37159	-4.37159	-6.72772	-5.76876	Klf5	Kruppel like factor 5	Nucleus	transcription regulator
ENSMUSG00000014773	-6.10825	-5.23992	-4.34165	-4.34165	-6.7251	-5.76876	Dll1	delta like canonical Notch ligand 1	Plasma Membrane	enzyme
ENSMUSG00000039323	-3.7428	-2.63493	-1.7666	-1.7666	-6.71956	-5.7655	Igfbp2	insulin like growth factor binding protein 2	Extracellular Space	other
ENSMUSG00000022577	-6.0783	-5.38963	-4.55124	-4.55124	-6.71581	-5.76426	Ly6h	lymphocyte antigen 6 family member H	Plasma Membrane	other
ENSMUSG00000031502	-3.41343	-2.24568	-1.52706	-1.52706	-6.68474	-5.73134	Col4a1	collagen type IV alpha 1 chain	Extracellular Space	other
ENSMUSG00000030551	-4.16199	-3.08407	-2.06602	-2.06602	-6.67549	-5.72364	Nr2f2	nuclear receptor subfamily 2 group F member 2	Nucleus	ligand-dependent nuclear receptor
ENSMUSG00000031503	-4.34165	-3.17389	-2.06602	-2.06602	-6.64728	-5.69392	Col4a2	collagen type IV alpha 2 chain	Extracellular Space	other
ENSMUSG00000023886	-5.98848	-4.64107	-3.83263	-3.83263	-6.59895	-5.64368	Smoc2	SPARC related modular calcium binding 2	Extracellular Space	other
ENSMUSG00000019909	-5.32974	-4.25182	-3.23378	-3.23378	-6.58316	-5.6282	Fam162b	family with sequence similarity 162 member B	Other	other
ENSMUSG00000028173	-4.70095	-3.38349	-2.33551	-2.33551	-6.54895	-5.59152	Wls	wntless Wnt ligand secretion mediator	Cytoplasm	other
ENSMUSG00000031517	-5.62917	-4.43147	-3.41343	-3.41343	-6.54678	-5.59152	Gpm6a	glycoprotein M6A	Plasma Membrane	ion channel
ENSMUSG00000026765	-6.13819	-4.91055	-3.86257	-3.86257	-6.52677	-5.57339	Lypd6b	LY6/PLAUR domain containing 6B	Other	other
ENSMUSG00000037995	-3.80268	-2.5451	-1.67677	-1.67677	-6.5265	-5.57339	Igsf9	immunoglobulin superfamily member 9	Plasma Membrane	other
ENSMUSG00000005220	-6.04836	-4.82072	-3.86257	-3.86257	-6.50751	-5.55398	Corin	corin, serine peptidase	Plasma Membrane	peptidase
ENSMUSG00000031028	-5.38963	-4.49136	-3.62303	-3.62303	-6.44919	-5.49136	Tub	tubby bipartite transcription factor	Cytoplasm	transcription regulator
ENSMUSG00000038151	-5.98848	-5.03032	-4.10211	-4.10211	-6.43665	-5.47932	Prdm1	PR/SET domain 1	Nucleus	transcription regulator
ENSMUSG00000028356	1.85643	2.93435	4.67101	1.85643	6.43287	5.47746	Ambp	alpha-1-microglobulin/bikunin precursor	Extracellular Space	transporter
ENSMUSG00000038094	-4.94049	-4.13205	-3.11401	-3.11401	-6.38429	-5.42583	Atp13a4	ATPase 13A4	Cytoplasm	transporter
ENSMUSG00000002980	-3.80268	-2.5451	-1.67677	-1.67677	-6.38012	-5.42343	Bcam	basal cell adhesion molecule (Lutheran blood group)	Plasma Membrane	transmembrane receptor
ENSMUSG00000032334	-5.95853	-4.94049	-3.80268	-3.80268	-6.35508	-5.39664	Loxl1	lysyl oxidase like 1	Extracellular Space	enzyme
ENSMUSG00000024713	-5.719	-4.7309	-3.7428	-3.7428	-6.33715	-5.37811	Pcsk5	proprotein convertase subtilisin/kexin type 5	Extracellular Space	peptidase
ENSMUSG00000018604	1.88637	2.7547	4.34165	1.88637	6.32368	5.36476	Tbx3	T-box 3	Nucleus	transcription regulator
ENSMUSG00000001943	-5.2998	-4.28176	-3.29366	-3.29366	-6.31033	-5.35152	Vsig2	V-set and immunoglobulin domain containing 2	Plasma Membrane	other
ENSMUSG00000043924	-5.09021	-4.16199	-3.14395	-3.14395	-6.30017	-5.34197	Ncmap	non-compact myelin associated protein	Plasma Membrane	other
ENSMUSG00000025969	-7.4856	-4.79078	-3.89251	-3.89251	-6.29522	-5.34038	Nrp2	neuropilin 2	Plasma Membrane	kinase
ENSMUSG00000034463	-4.91055	-4.07216	-2.93435	-2.93435	-6.29488	-5.34038	Scara3	scavenger receptor class A member 3	Plasma Membrane	transmembrane receptor
ENSMUSG00000019823	-5.53934	-4.61113	-3.71286	-3.71286	-6.28973	-5.33662	Mical1	microtubule associated monooxygenase, calponin and LIM domain containing 1	Cytoplasm	enzyme
ENSMUSG00000047501	-4.85067	-2.99424	-2.00614	-2.00614	-6.27752	-5.32458	Cldn4	claudin 4	Plasma Membrane	transmembrane receptor
ENSMUSG00000041309	-5.5094	-4.58118	-3.68291	-3.68291	-6.27402	-5.32268	Nkx6-2	NK6 homeobox 2	Nucleus	transcription regulator
ENSMUSG00000061808	1.7666	2.87447	4.34165	1.7666	6.23527	5.27955	Ttr	transthyretin	Extracellular Space	transporter
ENSMUSG00000042808	-5.89865	-4.94049	-3.71286	-3.71286	-6.22765	-5.27411	Gpx2	glutathione peroxidase 2	Cytoplasm	enzyme
ENSMUSG00000021953	-6.34779	-4.79078	-3.98234	-3.98234	-6.22693	-5.27411	Tdh	L-threonine dehydrogenase	Cytoplasm	enzyme
ENSMUSG00000029644	-5.80882	-4.70095	-3.68291	-3.68291	-6.18946	-5.23445	Pdx1	pancreatic and duodenal homeobox 1	Nucleus	transcription regulator
ENSMUSG00000028023	-6.94663	-4.79078	-3.92245	-3.92245	-6.18761	-5.23437	Pitx2	paired like homeodomain 2	Nucleus	transcription regulator
ENSMUSG00000020297	-5.65911	-4.43147	-3.35355	-3.35355	-6.17876	-5.22608	Nsg2	HMP19 protein	Cytoplasm	other
ENSMUSG00000046546	-6.46755	-5.32974	-4.3117	-4.3117	-6.17307	-5.22145	Fam43a	family with sequence similarity 43 member A	Other	other
ENSMUSG00000090439	-5.00038	-3.95239	-3.02418	-3.02418	-6.15388	-5.20099	Gm17455	chromosome 10 open reading frame 105	Other	other
ENSMUSG00000048502	-4.94049	-3.65297	-2.51516	-2.51516	-6.1449	-5.19247	Duxbl1	double homeobox B-like 1	Nucleus	other
ENSMUSG00000022061	-4.97044	-4.07216	-2.87447	-2.87447	-6.11837	-5.16532	Nkx3-1	NK3 homeobox 1	Nucleus	transcription regulator
ENSMUSG00000019647	-7.42571	-3.50326	-2.51516	-2.51516	-6.10859	-5.15581	Sema6a	semaphorin 6A	Plasma Membrane	transmembrane receptor
ENSMUSG00000020357	-5.5094	-4.61113	-3.59309	-3.59309	-6.07849	-5.1224	Flt4	fms related tyrosine kinase 4	Plasma Membrane	transmembrane receptor
ENSMUSG00000000753	2.03608	3.20383	5.23992	2.03608	6.05978	5.10233	Serpinf1	serpin family F member 1	Extracellular Space	other
ENSMUSG00000024897	-4.97044	-3.86257	-2.78464	-2.78464	-6.0351	-5.07712	Apba1	amyloid beta precursor protein binding family A member 1	Cytoplasm	transporter
ENSMUSG00000057615	-5.03032	-4.04222	-3.14395	-3.14395	-6.02764	-5.07024	Ldoc1	LDOC1, regulator of NFKB signaling	Nucleus	other
ENSMUSG00000074505	-5.41957	-4.64107	-3.26372	-3.26372	-6.02434	-5.06823	Fat3	FAT atypical cadherin 3	Plasma Membrane	other
ENSMUSG00000031621	-5.47946	-4.55124	-3.59309	-3.59309	-6.01455	-5.0594	Isx	intestine specific homeobox	Nucleus	transcription regulator
ENSMUSG00000060487	-5.23992	-4.19193	-3.05412	-3.05412	-6.01369	-5.0594	Samd5	sterile alpha motif domain containing 5	Other	other
ENSMUSG00000022270	-5.38963	-4.5213	-3.50326	-3.50326	-6.01005	-5.05694	Fam134b	reticulophagy regulator 1	Cytoplasm	other
ENSMUSG00000024036	-5.09021	-4.25182	-2.90441	-2.90441	-6.00679	-5.05491	Slc37a1	solute carrier family 37 member 1	Plasma Membrane	transporter
ENSMUSG00000020173	-5.41957	-3.80268	-2.72476	-2.72476	-6.00109	-5.05	Cobl	cordon-bleu WH2 repeat protein	Plasma Membrane	other
ENSMUSG00000072672	-5.12015	-3.86257	-2.72476	-2.72476	-5.9989	-5.04919	Duxbl3	double homeobox B-like 1	Nucleus	other
ENSMUSG00000031891	-6.37773	-4.49136	-2.7547	-2.7547	-5.97678	-5.02493	Hsd11b2	hydroxysteroid 11-beta dehydrogenase 2	Cytoplasm	enzyme
ENSMUSG00000025921	-7.12629	-6.0783	-3.98234	-3.98234	-5.96745	-5.01569	Rdh10	retinol dehydrogenase 10	Nucleus	enzyme
ENSMUSG00000026866	-5.12015	-4.3117	-3.20383	-3.20383	-5.95713	-5.00528	Kynu	kynureninase	Cytoplasm	enzyme
ENSMUSG00000022485	-5.09021	-4.16199	-3.08407	-3.08407	-5.95519	-5.00472	Hoxc5	homeobox C5	Nucleus	transcription regulator
ENSMUSG00000038175	-5.86871	-4.94049	-3.77274	-3.77274	-5.90487	-4.94709	Mylip	myosin regulatory light chain interacting protein	Cytoplasm	enzyme
ENSMUSG00000048281	-4.49136	-3.3236	-2.15585	-2.15585	-5.90301	-4.94661	Dleu7	deleted in lymphocytic leukemia, 7	Other	other
ENSMUSG00000041608	-6.52744	-5.35969	-4.16199	-4.16199	-5.90153	-4.94656	Entpd3	ectonucleoside triphosphate diphosphohydrolase 3	Plasma Membrane	enzyme
ENSMUSG00000043496	-5.74894	-4.97044	-3.77274	-3.77274	-5.88646	-4.93045	Tril	TLR4 interactor with leucine rich repeats	Other	other
ENSMUSG00000025473	-4.91055	-4.13205	-2.78464	-2.78464	-5.85616	-4.89631	Adam8	ADAM metallopeptidase domain 8	Plasma Membrane	peptidase
ENSMUSG00000028289	-6.94663	-3.23378	-2.15585	-2.15585	-5.84705	-4.8872	Epha7	EPH receptor A7	Plasma Membrane	kinase
ENSMUSG00000024206	-5.2998	-4.3117	-3.23378	-3.23378	-5.84492	-4.88635	Rfx2	regulatory factor X2	Nucleus	transcription regulator
ENSMUSG00000041605	-6.79692	-6.0783	-3.23378	-3.23378	-5.8333	-4.87424	5730559C18Rik	chromosome 1 open reading frame 106	Other	other
ENSMUSG00000028716	-5.26986	-4.37159	-3.23378	-3.23378	-5.8005	-4.83702	Pdzk1ip1	PDZK1 interacting protein 1	Extracellular Space	other
ENSMUSG00000037016	-4.01228	-2.99424	-2.03608	-2.03608	-5.77939	-4.81362	Frem2	FRAS1 related extracellular matrix protein 2	Extracellular Space	other
ENSMUSG00000039081	-5.23992	-4.34165	-3.02418	-3.02418	-5.77728	-4.81275	Zfp503	zinc finger protein 503	Nucleus	other
ENSMUSG00000072675	-5.03032	-3.38349	-2.39539	-2.39539	-5.76808	-4.80344	Duxbl2	double homeobox B-like 1	Nucleus	other
ENSMUSG00000042607	1.94625	3.17389	4.5213	1.94625	5.75457	4.789	Asb4	ankyrin repeat and SOCS box containing 4	Nucleus	transcription regulator
ENSMUSG00000044254	1.61689	2.60499	3.95239	1.61689	5.73525	4.77018	Pcsk9	proprotein convertase subtilisin/kexin type 9	Extracellular Space	peptidase
ENSMUSG00000026796	-6.82686	-2.9643	-1.82649	-1.82649	-5.73453	-4.77018	Fam129b	family with sequence similarity 129 member B	Cytoplasm	transcription regulator
ENSMUSG00000026748	-5.18003	-4.22188	-3.02418	-3.02418	-5.73339	-4.77018	Plxdc2	plexin domain containing 2	Extracellular Space	other
ENSMUSG00000053398	1.01804	1.64683	2.33551	1.01804	5.7186	4.75415	Phgdh	phosphoglycerate dehydrogenase	Cytoplasm	enzyme
ENSMUSG00000075588	-5.65911	-4.94049	-3.23378	-3.23378	-5.7148	-4.75119	Hoxb2	homeobox B2	Nucleus	transcription regulator
ENSMUSG00000036832	-7.00652	-6.37773	-3.38349	-3.38349	-5.71232	-4.75014	Lpar3	lysophosphatidic acid receptor 3	Plasma Membrane	G-protein coupled receptor
ENSMUSG00000013418	-5.20997	-4.25182	-3.02418	-3.02418	-5.71134	-4.75014	B4galnt2	beta-1,4-N-acetyl-galactosaminyltransferase 2	Cytoplasm	enzyme
ENSMUSG00000021087	-5.35969	-4.61113	-3.50326	-3.50326	-5.70083	-4.73916	Rtn1	reticulon 1	Cytoplasm	other
ENSMUSG00000035580	-5.38963	-4.46142	-2.9643	-2.9643	-5.68454	-4.72129	Kcnh8	potassium voltage-gated channel subfamily H member 8	Plasma Membrane	ion channel
ENSMUSG00000033805	-4.88061	-3.98234	-2.33551	-2.33551	-5.68159	-4.71929	Ephx4	epoxide hydrolase 4	Other	enzyme
ENSMUSG00000022816	-3.5332	-2.36545	-1.43723	-1.43723	-5.66082	-4.69605	Fstl1	follistatin like 1	Extracellular Space	other
ENSMUSG00000022203	-6.70709	-6.16813	-2.45528	-2.45528	-5.64008	-4.67282	Efs	embryonal Fyn-associated substrate	Cytoplasm	other
ENSMUSG00000039904	-5.15009	-4.19193	-2.93435	-2.93435	-5.61942	-4.64967	Gpr37	G protein-coupled receptor 37	Plasma Membrane	G-protein coupled receptor
ENSMUSG00000050994	-4.88061	-3.86257	-2.57504	-2.57504	-5.60675	-4.63601	Adgb	androglobin	Other	other
ENSMUSG00000070867	-5.65911	-4.61113	-3.5332	-3.5332	-5.60302	-4.63304	Trabd2b	TraB domain containing 2B	Plasma Membrane	peptidase
ENSMUSG00000054162	-4.97044	-3.98234	-2.72476	-2.72476	-5.60114	-4.63225	Spock3	SPARC/osteonectin, cwcv and kazal like domains proteoglycan 3	Extracellular Space	other
ENSMUSG00000052430	-5.18003	-4.3117	-2.9643	-2.9643	-5.57462	-4.60346	Bmpr1b	bone morphogenetic protein receptor type 1B	Plasma Membrane	kinase
ENSMUSG00000038602	-4.97044	-4.04222	-2.81458	-2.81458	-5.55911	-4.58636	Slc35f1	solute carrier family 35 member F1	Other	other
ENSMUSG00000037664	1.28752	2.18579	3.14395	1.28752	5.53963	4.56447	Cdkn1c	cyclin-dependent kinase inhibitor 1C (P57)	Nucleus	other
ENSMUSG00000002900	-3.20383	-2.00614	-1.1977	-1.1977	-5.53097	-4.55552	Lamb1	laminin subunit beta 1	Extracellular Space	other
ENSMUSG00000066720	-6.13819	-5.38963	-3.29366	-3.29366	-5.51482	-4.5376	Cldn9	claudin 9	Plasma Membrane	other
ENSMUSG00000026494	-5.83876	-4.79078	-3.59309	-3.59309	-5.5036	-4.52555	Kif26b	kinesin family member 26B	Other	other
ENSMUSG00000026014	1.25758	2.03608	2.81458	1.25758	5.49815	4.52043	Raph1	Ras association (RalGDS/AF-6) and pleckstrin homology domains 1	Plasma Membrane	other
ENSMUSG00000055320	-6.34779	-5.59923	-3.3236	-3.3236	-5.47167	-4.49143	Tead1	TEA domain transcription factor 1	Nucleus	transcription regulator
ENSMUSG00000042834	-3.26372	-2.36545	-1.52706	-1.52706	-5.46294	-4.48234	Nrep	neuronal regeneration related protein	Cytoplasm	other
ENSMUSG00000024140	-4.67101	-3.83263	-2.5451	-2.5451	-5.45992	-4.4801	Epas1	endothelial PAS domain protein 1	Nucleus	transcription regulator
ENSMUSG00000070348	1.01804	1.73666	2.69481	1.01804	5.44067	4.46108	Ccnd1	cyclin D1	Nucleus	transcription regulator
ENSMUSG00000034127	-5.12015	-4.34165	-3.23378	-3.23378	-5.42318	-4.4414	Tspan8	tetraspanin 8	Plasma Membrane	other
ENSMUSG00000037820	1.22764	2.36545	3.95239	1.22764	5.39707	4.41129	Tgm2	transglutaminase 2	Cytoplasm	enzyme
ENSMUSG00000096001	-4.88061	-4.07216	-2.84453	-2.84453	-5.39195	-4.40647	2610528A11Rik	RIKEN cDNA 2610528A11 gene	Extracellular Space	other
ENSMUSG00000007021	-5.03032	-4.04222	-2.84453	-2.84453	-5.35228	-4.36395	Syngr3	synaptogyrin 3	Plasma Membrane	other
ENSMUSG00000073207	-4.67101	-3.89251	-2.63493	-2.63493	-5.34523	-4.35735	Ccdc160	coiled-coil domain containing 160	Other	other
ENSMUSG00000033032	-6.94663	-6.22802	-3.17389	-3.17389	-5.34463	-4.35735	Afap1l1	actin filament associated protein 1 like 1	Other	other
ENSMUSG00000025608	-2.99424	-2.03608	-1.1977	-1.1977	-5.33077	-4.34191	Podxl	podocalyxin-like	Plasma Membrane	other
ENSMUSG00000020911	-3.5332	-2.30556	-1.31746	-1.31746	-5.32282	-4.3336	Krt19	keratin 19	Cytoplasm	other
ENSMUSG00000029223	-2.99424	-2.00614	-1.22764	-1.22764	-5.31444	-4.32477	Uchl1	ubiquitin C-terminal hydrolase L1	Cytoplasm	peptidase
ENSMUSG00000074500	-5.56928	-4.3117	-3.11401	-3.11401	-5.303	-4.31222	Zfp558	zinc finger protein 558	Nucleus	other
ENSMUSG00000028167	-6.34779	-5.32974	-3.65297	-3.65297	-5.30009	-4.30999	Bdh2	3-hydroxybutyrate dehydrogenase 2	Cytoplasm	enzyme
ENSMUSG00000028039	-4.64107	-3.62303	-2.36545	-2.36545	-5.2862	-4.29491	Efna3	ephrin A3	Plasma Membrane	kinase
ENSMUSG00000032179	-4.94049	-4.10211	-2.27562	-2.27562	-5.28552	-4.29491	Bmp5	bone morphogenetic protein 5	Extracellular Space	growth factor
ENSMUSG00000032515	-5.53934	-4.49136	-3.3236	-3.3236	-5.27855	-4.28774	Csrnp1	cysteine and serine rich nuclear protein 1	Nucleus	transcription regulator
ENSMUSG00000054667	-5.5094	-4.67101	-3.41343	-3.41343	-5.27571	-4.28557	Irs4	insulin receptor substrate 4	Other	other
ENSMUSG00000001663	1.73666	2.69481	6.22802	1.73666	5.27372	4.28442	Gstt1	glutathione S-transferase, theta 1	Cytoplasm	enzyme
ENSMUSG00000027562	-6.73704	-5.719	-3.86257	-3.86257	-5.26714	-4.27797	Car2	carbonic anhydrase 2	Cytoplasm	enzyme
ENSMUSG00000024501	-5.86871	-4.76084	-3.56314	-3.56314	-5.26632	-4.27797	Dpysl3	dihydropyrimidinase like 3	Cytoplasm	enzyme
ENSMUSG00000026773	1.16775	1.94625	2.72476	1.16775	5.25563	4.26626	Pfkfb3	6-phosphofructo-2-kinase/fructose-2,6-biphosphatase 3	Cytoplasm	kinase
ENSMUSG00000069833	-5.5094	-4.5213	-3.20383	-3.20383	-5.25199	-4.26309	Ahnak	AHNAK nucleoprotein	Nucleus	other
ENSMUSG00000024044	-3.68291	-2.36545	-1.40729	-1.40729	-5.22935	-4.23684	Epb4.1l3	erythrocyte membrane protein band 4.1 like 3	Plasma Membrane	other
ENSMUSG00000064036	-4.49136	-3.71286	-2.30556	-2.30556	-5.22176	-4.2299	Mro	maestro	Nucleus	other
ENSMUSG00000006538	-5.74894	-4.91055	-3.62303	-3.62303	-5.2216	-4.2299	Ihh	indian hedgehog	Extracellular Space	enzyme
ENSMUSG00000049313	-6.67715	-4.01228	-2.24568	-2.24568	-5.1867	-4.18867	Sorl1	sortilin related receptor 1	Cytoplasm	transporter
ENSMUSG00000033860	1.79654	3.20383	7.15623	1.79654	5.18499	4.18781	Fgg	fibrinogen gamma chain	Extracellular Space	other
ENSMUSG00000041936	-2.81458	-1.94625	-1.16775	-1.16775	-5.16509	-4.16478	Agrn	agrin	Plasma Membrane	other
ENSMUSG00000036306	1.7666	2.69481	6.31784	1.7666	5.15705	4.1562	Lzts1	leucine zipper tumor suppressor 1	Nucleus	transcription regulator
ENSMUSG00000078452	-6.4975	-5.80882	-2.87447	-2.87447	-5.15356	-4.15316	Raet1d	retinoic acid early transcript 1E	Plasma Membrane	other
ENSMUSG00000049946	-4.7309	-3.62303	-1.7666	-1.7666	-5.14263	-4.14104	BC030500	cDNA sequence BC030500	Other	other
ENSMUSG00000075297	-4.64107	-3.08407	-1.61689	-1.61689	-5.1369	-4.13525	H60b	histocompatibility 60c	Plasma Membrane	other
ENSMUSG00000026380	-5.12015	-4.46142	-3.26372	-3.26372	-5.11675	-4.11182	Tfcp2l1	transcription factor CP2 like 1	Nucleus	transcription regulator
ENSMUSG00000049690	-5.2998	-4.55124	-3.20383	-3.20383	-5.1154	-4.11137	Nckap5	NCK associated protein 5	Other	other
ENSMUSG00000028532	-5.95853	-5.09021	-3.62303	-3.62303	-5.10483	-4.09964	Cachd1	cache domain containing 1	Other	other
ENSMUSG00000063838	-4.94049	-4.07216	-2.90441	-2.90441	-5.08759	-4.07973	1700027J19Rik	CDC42 effector protein 5	Cytoplasm	other
ENSMUSG00000071178	1.67677	3.23378	4.22188	1.67677	5.07296	4.063	Serpina1b	serpin family A member 1	Extracellular Space	other
ENSMUSG00000025932	-5.35969	-4.28176	-2.93435	-2.93435	-5.03193	-4.01378	Eya1	EYA transcriptional coactivator and phosphatase 1	Nucleus	phosphatase
ENSMUSG00000045394	-2.7547	-1.7666	-1.01804	-1.01804	-5.02493	-4.0069	Epcam	epithelial cell adhesion molecule	Plasma Membrane	other
ENSMUSG00000050737	-4.91055	-3.89251	-2.27562	-2.27562	-5.00303	-3.98177	Ptges	prostaglandin E synthase	Cytoplasm	enzyme
ENSMUSG00000032363	-5.59923	-4.70095	-3.26372	-3.26372	-4.99679	-3.97526	Adamts7	ADAM metallopeptidase with thrombospondin type 1 motif 7	Extracellular Space	peptidase
ENSMUSG00000049929	-5.06026	-4.28176	-3.08407	-3.08407	-4.99375	-3.9727	Lpar4	lysophosphatidic acid receptor 4	Plasma Membrane	transmembrane receptor
ENSMUSG00000022537	-6.25796	-5.47946	-2.03608	-2.03608	-4.98779	-3.96653	Tmem44	transmembrane protein 44	Other	other
ENSMUSG00000032079	1.85643	3.68291	4.70095	1.85643	4.96823	3.94356	Apoa5	apolipoprotein A5	Extracellular Space	transporter
ENSMUSG00000022382	-5.83876	-4.55124	-3.5332	-3.5332	-4.9649	-3.9418	Wnt7b	Wnt family member 7B	Extracellular Space	other
ENSMUSG00000007908	-5.92859	-4.82072	-3.38349	-3.38349	-4.96333	-3.94103	Hmgcll1	3-hydroxymethyl-3-methylglutaryl-CoA lyase like 1	Cytoplasm	enzyme
ENSMUSG00000020806	-5.00038	-4.13205	-2.84453	-2.84453	-4.95192	-3.92808	Rhbdf2	rhomboid 5 homolog 2	Cytoplasm	other
ENSMUSG00000036158	-6.22802	-5.23992	-3.05412	-3.05412	-4.94689	-3.92351	Prickle1	prickle planar cell polarity protein 1	Nucleus	other
ENSMUSG00000079445	-6.10825	-5.23992	-3.41343	-3.41343	-4.94635	-3.92351	B3gnt7	UDP-GlcNAc:betaGal beta-1,3-N-acetylglucosaminyltransferase 7	Cytoplasm	enzyme
ENSMUSG00000047485	-4.40153	-3.3236	-1.85643	-1.85643	-4.92398	-3.89813	Klhl34	kelch like family member 34	Extracellular Space	other
ENSMUSG00000029167	-5.09021	-4.40153	-2.60499	-2.60499	-4.91562	-3.88892	Ppargc1a	PPARG coactivator 1 alpha	Nucleus	transcription regulator
ENSMUSG00000058135	1.10787	1.94625	2.93435	1.10787	4.91343	3.88735	Gstm1	glutathione S-transferase mu 5	Cytoplasm	enzyme
ENSMUSG00000048376	-3.41343	-1.9762	-1.10787	-1.10787	-4.90844	-3.8823	F2r	coagulation factor II thrombin receptor	Plasma Membrane	G-protein coupled receptor
ENSMUSG00000042359	-6.67715	-6.16813	-2.03608	-2.03608	-4.90581	-3.88018	Osbpl6	oxysterol binding protein like 6	Cytoplasm	transporter
ENSMUSG00000031351	-5.56928	-4.67101	-3.41343	-3.41343	-4.89829	-3.87275	Zfp185	zinc finger protein 185	Nucleus	other
ENSMUSG00000022099	-5.03032	-3.80268	-2.39539	-2.39539	-4.898	-3.87275	Dmtn	dematin actin binding protein	Plasma Membrane	other
ENSMUSG00000063428	-4.91055	-3.95239	-2.24568	-2.24568	-4.88848	-3.86207	Ddo	D-aspartate oxidase	Cytoplasm	enzyme
ENSMUSG00000070473	-6.67715	-2.51516	-1.61689	-1.61689	-4.88341	-3.8569	Cldn3	claudin 3	Plasma Membrane	transmembrane receptor
ENSMUSG00000028737	1.16775	1.9762	3.02418	1.16775	4.85587	3.8238	Aldh4a1	aldehyde dehydrogenase 4 family member A1	Cytoplasm	enzyme
ENSMUSG00000103677	-4.49136	-3.47332	-1.22764	-1.22764	-4.85271	-3.82114	Pcdhga4	protocadherin gamma subfamily A, 4	Other	other
ENSMUSG00000022483	-6.97658	-5.03032	-2.36545	-2.36545	-4.85194	-3.82114	Col2a1	collagen type II alpha 1 chain	Extracellular Space	other
ENSMUSG00000001946	-4.88061	-3.59309	-2.06602	-2.06602	-4.84266	-3.8107	Esam	endothelial cell adhesion molecule	Plasma Membrane	other
ENSMUSG00000047443	-4.88061	-4.01228	-2.15585	-2.15585	-4.79994	-3.75855	Fam132b	erythroferrone	Extracellular Space	other
ENSMUSG00000037440	-7.21611	-6.4975	-2.57504	-2.57504	-4.78327	-3.73883	Vnn1	vanin 1	Plasma Membrane	enzyme
ENSMUSG00000064225	1.37735	2.33551	5.2998	1.37735	4.77604	3.73089	Paqr9	progestin and adipoQ receptor family member 9	Plasma Membrane	other
ENSMUSG00000072849	1.73666	2.99424	4.04222	1.73666	4.75492	3.70554	Serpina1e	serpin family A member 1	Extracellular Space	other
ENSMUSG00000058498	-5.12015	-4.28176	-2.9643	-2.9643	-4.74446	-3.69352	Rnf207	ring finger protein 207	Other	other
ENSMUSG00000052397	-3.92245	-2.7547	-1.557	-1.557	-4.7406	-3.68979	Ezr	ezrin	Plasma Membrane	other
ENSMUSG00000079606	2.69481	3.83263	5.26986	2.69481	4.72769	3.67468	Gm595	predicted gene 595	Other	other
ENSMUSG00000041907	-4.70095	-3.59309	-2.00614	-2.00614	-4.70912	-3.65243	Gpr45	G protein-coupled receptor 45	Plasma Membrane	G-protein coupled receptor
ENSMUSG00000031952	-4.94049	-3.92245	-2.69481	-2.69481	-4.70336	-3.64628	Chst5	carbohydrate sulfotransferase 6	Cytoplasm	enzyme
ENSMUSG00000029446	1.16775	2.09597	2.99424	1.16775	4.68626	3.62583	Psph	phosphoserine phosphatase	Cytoplasm	phosphatase
ENSMUSG00000031995	-3.59309	-2.18579	-1.22764	-1.22764	-4.67854	-3.61719	St14	suppression of tumorigenicity 14	Plasma Membrane	peptidase
ENSMUSG00000047986	-6.13819	-3.50326	-2.00614	-2.00614	-4.66104	-3.59725	Palm3	paralemmin 3	Other	other
ENSMUSG00000042258	-6.61727	-5.38963	-3.23378	-3.23378	-4.66101	-3.59725	Isl1	ISL LIM homeobox 1	Nucleus	transcription regulator
ENSMUSG00000042190	-4.46142	-3.59309	-1.46718	-1.46718	-4.65936	-3.59626	Cmklr1	chemerin chemokine-like receptor 1	Plasma Membrane	G-protein coupled receptor
ENSMUSG00000032232	-4.5213	-2.63493	-1.61689	-1.61689	-4.64816	-3.58319	Cgnl1	cingulin like 1	Plasma Membrane	other
ENSMUSG00000058145	-4.7309	-3.89251	-2.51516	-2.51516	-4.60601	-3.53194	Adamts17	ADAM metallopeptidase with thrombospondin type 1 motif 17	Extracellular Space	other
ENSMUSG00000022665	-6.4975	-5.65911	-2.33551	-2.33551	-4.59379	-3.5175	Ccdc80	coiled-coil domain containing 80	Nucleus	other
ENSMUSG00000001870	-4.7309	-2.57504	-1.40729	-1.40729	-4.58889	-3.51237	Ltbp1	latent transforming growth factor beta binding protein 1	Extracellular Space	other
ENSMUSG00000018822	-7.15623	-4.25182	-2.18579	-2.18579	-4.58229	-3.50616	Sfrp5	secreted frizzled related protein 5	Plasma Membrane	transmembrane receptor
ENSMUSG00000010660	-6.55738	-5.59923	-2.48522	-2.48522	-4.56713	-3.49024	Plcd1	phospholipase C delta 1	Cytoplasm	enzyme
ENSMUSG00000057137	-4.43147	-3.17389	-1.04798	-1.04798	-4.56709	-3.49024	Tmem140	transmembrane protein 140	Other	other
ENSMUSG00000022240	-4.67101	-3.68291	-2.15585	-2.15585	-4.56691	-3.49024	Ctnnd2	catenin delta 2	Plasma Membrane	other
ENSMUSG00000025885	-5.18003	-4.46142	-2.87447	-2.87447	-4.56639	-3.49024	Myo5b	myosin VB	Cytoplasm	enzyme
ENSMUSG00000066705	-4.10211	-2.81458	-1.64683	-1.64683	-4.55444	-3.47608	Fxyd6	FXYD domain containing ion transport regulator 6	Plasma Membrane	ion channel
ENSMUSG00000029369	1.91631	5.77888	6.76698	1.91631	4.55029	3.47187	Afm	afamin	Extracellular Space	transporter
ENSMUSG00000038587	-6.19807	-5.32974	-2.45528	-2.45528	-4.52984	-3.44692	Akap12	A-kinase anchoring protein 12	Cytoplasm	transporter
ENSMUSG00000057751	-5.35969	-4.34165	-2.81458	-2.81458	-4.52908	-3.44692	Megf6	multiple EGF like domains 6	Cytoplasm	other
ENSMUSG00000018398	-5.41957	-4.49136	-3.02418	-3.02418	-4.50881	-3.42212	Sept8	septin 8	Extracellular Space	other
ENSMUSG00000057092	-4.34165	-3.41343	-1.25758	-1.25758	-4.50803	-3.42212	Fxyd3	FXYD domain containing ion transport regulator 3	Plasma Membrane	other
ENSMUSG00000034382	-4.64107	-3.41343	-2.09597	-2.09597	-4.49501	-3.4065	AI661453	expressed sequence AI661453	Other	other
ENSMUSG00000051159	1.10787	2.09597	3.17389	1.10787	4.48022	3.38858	Cited1	Cbp/p300 interacting transactivator with Glu/Asp rich carboxy-terminal domain 1	Nucleus	transcription regulator
ENSMUSG00000046204	-5.06026	-4.13205	-2.99424	-2.99424	-4.46258	-3.36804	Pnma2	paraneoplastic Ma antigen 2	Nucleus	transporter
ENSMUSG00000029368	1.557	2.93435	6.97658	1.557	4.4415	3.34301	Alb	albumin	Extracellular Space	transporter
ENSMUSG00000022150	-5.95853	-2.87447	-1.52706	-1.52706	-4.43722	-3.33856	Dab2	DAB2, clathrin adaptor protein	Plasma Membrane	other
ENSMUSG00000047261	1.25758	2.24568	4.58118	1.25758	4.43611	3.33819	Gap43	growth associated protein 43	Plasma Membrane	other
ENSMUSG00000000253	-6.0783	-4.91055	-2.93435	-2.93435	-4.4258	-3.32699	Gmpr	guanosine monophosphate reductase	Cytoplasm	enzyme
ENSMUSG00000008136	-7.00652	-6.34779	-2.12591	-2.12591	-4.41518	-3.31433	Fhl2	four and a half LIM domains 2	Nucleus	transcription regulator
ENSMUSG00000035517	-5.44951	-4.28176	-2.78464	-2.78464	-4.41248	-3.3119	Tdrd7	tudor domain containing 7	Cytoplasm	other
ENSMUSG00000024500	-6.22802	-5.12015	-2.42533	-2.42533	-4.40991	-3.30962	Ppp2r2b	protein phosphatase 2 regulatory subunit Bbeta	Cytoplasm	phosphatase
ENSMUSG00000020695	-5.00038	-4.22188	-2.51516	-2.51516	-4.4049	-3.30419	Mrc2	mannose receptor C type 2	Plasma Membrane	transmembrane receptor
ENSMUSG00000066366	1.40729	2.81458	3.83263	1.40729	4.40377	3.30378	Serpina1a	serpin family A member 1	Extracellular Space	other
ENSMUSG00000004961	-6.34779	-5.5094	-2.06602	-2.06602	-4.39039	-3.28855	Syt5	synaptotagmin 5	Cytoplasm	transporter
ENSMUSG00000034687	-3.65297	-2.60499	-1.43723	-1.43723	-4.34486	-3.23047	Fras1	Fraser extracellular matrix complex subunit 1	Extracellular Space	other
ENSMUSG00000031444	2.63493	5.23992	6.40767	2.63493	4.32275	3.2048	F10	coagulation factor X	Extracellular Space	peptidase
ENSMUSG00000051652	1.34741	2.48522	5.62917	1.34741	4.31471	3.19639	Lrrc3	leucine rich repeat containing 3	Other	other
ENSMUSG00000020902	-5.47946	-4.28176	-2.51516	-2.51516	-4.28724	-3.1615	Ntn1	netrin 1	Extracellular Space	other
ENSMUSG00000010080	-5.77888	-5.00038	-2.63493	-2.63493	-4.26997	-3.14093	Epn3	epsin 3	Cytoplasm	other
ENSMUSG00000041782	-3.68291	-2.5451	-1.25758	-1.25758	-4.23239	-3.09395	Lad1	ladinin 1	Extracellular Space	other
ENSMUSG00000060314	-4.82072	-3.89251	-2.27562	-2.27562	-4.23188	-3.09395	Zfp941	zinc finger protein 941	Other	other
ENSMUSG00000039239	-6.46755	-4.7309	-2.48522	-2.48522	-4.21848	-3.0773	Tgfb2	transforming growth factor beta 2	Extracellular Space	growth factor
ENSMUSG00000061288	1.25758	2.21574	3.38349	1.25758	4.2152	3.07506	Taok3	TAO kinase 3	Cytoplasm	kinase
ENSMUSG00000040152	-6.01842	-5.00038	-2.30556	-2.30556	-4.20663	-3.06477	Thbs1	thrombospondin 1	Extracellular Space	other
ENSMUSG00000041362	-6.0783	-5.44951	-2.00614	-2.00614	-4.19262	-3.04725	4930506M07Rik	shootin 1	Plasma Membrane	other
ENSMUSG00000040728	-3.65297	-2.06602	-1.04798	-1.04798	-4.18554	-3.03892	Esrp1	epithelial splicing regulatory protein 1	Nucleus	other
ENSMUSG00000027954	-4.28176	-2.51516	-1.31746	-1.31746	-4.17098	-3.02063	Efna1	ephrin A1	Plasma Membrane	other
ENSMUSG00000060206	-5.98848	-2.45528	-1.37735	-1.37735	-4.16927	-3.02002	Zfp462	zinc finger protein 462	Nucleus	other
ENSMUSG00000021703	-5.32974	-4.40153	-2.81458	-2.81458	-4.16896	-3.02002	Serinc5	serine incorporator 5	Plasma Membrane	transporter
ENSMUSG00000019810	-4.10211	-2.27562	-1.16775	-1.16775	-4.16513	-3.01699	Fuca2	fucosidase, alpha-L- 2, plasma	Extracellular Space	enzyme
ENSMUSG00000021057	-5.86871	-3.5332	-1.79654	-1.79654	-4.16379	-3.01625	Akap5	A-kinase anchoring protein 5	Plasma Membrane	other
ENSMUSG00000056900	-5.44951	-4.37159	-2.24568	-2.24568	-4.16145	-3.01417	Usp13	ubiquitin specific peptidase 13 (isopeptidase T-3)	Cytoplasm	peptidase
ENSMUSG00000055675	-4.76084	-3.95239	-1.22764	-1.22764	-4.1605	-3.01392	Kbtbd11	kelch repeat and BTB domain containing 11	Other	other
ENSMUSG00000047557	-4.61113	-2.9643	-1.40729	-1.40729	-4.15051	-3.00167	Lxn	latexin	Cytoplasm	other
ENSMUSG00000029228	-6.13819	-5.26986	-2.39539	-2.39539	-4.1386	-2.98785	Lnx1	ligand of numb-protein X 1	Cytoplasm	enzyme
ENSMUSG00000066687	-5.32974	-4.34165	-2.69481	-2.69481	-4.12494	-2.97124	Zbtb16	zinc finger and BTB domain containing 16	Nucleus	transcription regulator
ENSMUSG00000027993	-5.98848	-4.04222	-2.03608	-2.03608	-4.12042	-2.96728	Trim2	tripartite motif containing 2	Cytoplasm	enzyme
ENSMUSG00000028019	-4.79078	-2.60499	-1.31746	-1.31746	-4.12012	-2.96728	Pdgfc	platelet derived growth factor C	Extracellular Space	growth factor
ENSMUSG00000026715	1.1977	2.42533	6.0783	1.1977	4.11148	2.95675	Serpinc1	serpin family C member 1	Extracellular Space	enzyme
ENSMUSG00000057969	-6.13819	-5.12015	-2.36545	-2.36545	-4.10677	-2.95248	Sema3b	semaphorin 3B	Extracellular Space	other
ENSMUSG00000029304	-5.09021	-4.04222	-2.57504	-2.57504	-4.09545	-2.94035	Spp1	secreted phosphoprotein 1	Extracellular Space	cytokine
ENSMUSG00000039620	-6.34779	-5.47946	-2.99424	-2.99424	-4.09083	-2.93517	6430573F11Rik	KIAA1456	Cytoplasm	enzyme
ENSMUSG00000032796	-6.4975	-2.21574	-1.22764	-1.22764	-4.08762	-2.93188	Lama1	laminin subunit alpha 1	Extracellular Space	other
ENSMUSG00000001507	-3.80268	-2.63493	-1.31746	-1.31746	-4.08509	-2.92948	Itga3	integrin subunit alpha 3	Plasma Membrane	other
ENSMUSG00000032083	1.13781	2.63493	3.56314	1.13781	4.08151	2.92766	Apoa1	apolipoprotein A1	Extracellular Space	transporter
ENSMUSG00000059602	-4.43147	-3.44337	-1.67677	-1.67677	-4.07405	-2.91865	Syn3	synapsin III	Plasma Membrane	other
ENSMUSG00000032014	1.13781	2.09597	3.23378	1.13781	4.06111	2.90425	Oaf	out at first homolog	Cytoplasm	other
ENSMUSG00000006356	-4.7309	-2.99424	-1.46718	-1.46718	-4.05677	-2.90066	Crip2	cysteine rich protein 2	Plasma Membrane	other
ENSMUSG00000032394	-4.04222	-2.42533	-1.25758	-1.25758	-4.05625	-2.90066	Igdcc3	immunoglobulin superfamily DCC subclass member 3	Other	other
ENSMUSG00000020150	1.01804	1.91631	3.77274	1.01804	4.05385	2.89841	Gamt	guanidinoacetate N-methyltransferase	Cytoplasm	enzyme
ENSMUSG00000031290	-4.40153	-3.47332	-2.06602	-2.06602	-4.04964	-2.89373	Lrch2	leucine rich repeats and calponin homology domain containing 2	Other	other
ENSMUSG00000032718	-4.58118	-3.62303	-2.21574	-2.21574	-4.04572	-2.89039	Mansc1	MANSC domain containing 1	Other	other
ENSMUSG00000001300	-5.09021	-2.81458	-1.40729	-1.40729	-4.04047	-2.88431	Efnb2	ephrin B2	Plasma Membrane	kinase
ENSMUSG00000001827	-5.06026	-4.19193	-2.30556	-2.30556	-4.03599	-2.87965	Folr1	folate receptor 1	Plasma Membrane	transporter
ENSMUSG00000020601	-6.2879	-5.38963	-1.88637	-1.88637	-4.03253	-2.87652	Trib2	tribbles pseudokinase 2	Plasma Membrane	kinase
ENSMUSG00000031770	1.01804	1.9762	2.93435	1.01804	4.03019	2.87433	Herpud1	homocysteine inducible ER protein with ubiquitin like domain 1	Cytoplasm	other
ENSMUSG00000062184	-6.43761	-5.74894	-1.70672	-1.70672	-4.02484	-2.86808	Hs6st2	heparan sulfate 6-O-sulfotransferase 2	Plasma Membrane	enzyme
ENSMUSG00000068699	-5.89865	-4.46142	-2.69481	-2.69481	-4.01966	-2.86206	Flnc	filamin C	Cytoplasm	other
ENSMUSG00000022766	1.70672	5.38963	6.58732	1.70672	4.0137	2.85574	Serpind1	serpin family D member 1	Extracellular Space	other
ENSMUSG00000029108	-5.12015	-4.3117	-2.66487	-2.66487	-4.01355	-2.85574	Pcdh7	protocadherin 7	Plasma Membrane	other
ENSMUSG00000028100	-5.74894	-4.88061	-2.90441	-2.90441	-4.00377	-2.84445	Nudt17	nudix hydrolase 17	Cytoplasm	other
ENSMUSG00000023055	-3.89251	-2.36545	-1.22764	-1.22764	-3.98697	-2.8265	Calcoco1	calcium binding and coiled-coil domain 1	Nucleus	transcription regulator
ENSMUSG00000039542	-5.59923	-4.67101	-2.36545	-2.36545	-3.97176	-2.80782	Ncam1	neural cell adhesion molecule 1	Plasma Membrane	other
ENSMUSG00000034917	-6.37773	-5.68905	-1.52706	-1.52706	-3.96225	-2.79589	Tjp3	tight junction protein 3	Cytoplasm	other
ENSMUSG00000084174	-5.44951	-4.19193	-2.45528	-2.45528	-3.95728	-2.79009	Sycn	syncollin	Extracellular Space	other
ENSMUSG00000041046	-5.89865	-4.76084	-2.45528	-2.45528	-3.95147	-2.78314	Ramp3	receptor activity modifying protein 3	Plasma Membrane	transporter
ENSMUSG00000021318	-5.77888	-2.81458	-1.46718	-1.46718	-3.947	-2.77815	Gli3	GLI family zinc finger 3	Nucleus	transcription regulator
ENSMUSG00000070883	-4.70095	-3.71286	-1.9762	-1.9762	-3.94642	-2.77815	Ccdc173	coiled-coil domain containing 173	Other	other
ENSMUSG00000066798	-5.00038	-3.83263	-2.12591	-2.12591	-3.94442	-2.77637	Zbtb6	zinc finger and BTB domain containing 6	Nucleus	other
ENSMUSG00000022376	-6.82686	-5.47946	-1.46718	-1.46718	-3.94259	-2.77481	Adcy8	adenylate cyclase 8	Plasma Membrane	enzyme
ENSMUSG00000075254	1.22764	2.27562	3.50326	1.22764	3.94168	2.7745	Heg1	heart development protein with EGF like domains 1	Plasma Membrane	other
ENSMUSG00000042035	-3.26372	-2.15585	-1.01804	-1.01804	-3.93539	-2.76781	Igsf3	immunoglobulin superfamily member 3	Plasma Membrane	other
ENSMUSG00000055980	-5.38963	-4.28176	-2.21574	-2.21574	-3.93409	-2.76696	Irs1	insulin receptor substrate 1	Cytoplasm	enzyme
ENSMUSG00000024485	-4.97044	-4.04222	-2.66487	-2.66487	-3.93282	-2.76615	Slc4a9	solute carrier family 4 member 9	Plasma Membrane	transporter
ENSMUSG00000068962	-4.55124	-3.08407	-1.79654	-1.79654	-3.93066	-2.76413	Zfp114	zinc finger protein 114	Other	other
ENSMUSG00000079343	1.01804	2.72476	4.13205	1.01804	3.91914	2.75031	C1s2	complement C1s	Extracellular Space	peptidase
ENSMUSG00000022951	-5.44951	-2.42533	-1.25758	-1.25758	-3.91675	-2.74974	Rcan1	regulator of calcineurin 1	Nucleus	transcription regulator
ENSMUSG00000079481	-5.95853	-5.00038	-2.12591	-2.12591	-3.91673	-2.74974	Nhsl2	NHS like 2	Other	other
ENSMUSG00000033060	-6.22802	-5.06026	-2.09597	-2.09597	-3.90309	-2.73396	Lmo7	LIM domain 7	Cytoplasm	enzyme
ENSMUSG00000036242	-5.38963	-3.23378	-1.40729	-1.40729	-3.88786	-2.71495	3632451O06Rik	chromosome 14 open reading frame 37	Extracellular Space	other
ENSMUSG00000015133	-5.98848	-5.06026	-2.09597	-2.09597	-3.85062	-2.66671	Lrrk1	leucine rich repeat kinase 1	Cytoplasm	kinase
ENSMUSG00000047631	1.37735	5.41957	6.10825	1.37735	3.84392	2.65931	Apof	apolipoprotein F	Extracellular Space	transporter
ENSMUSG00000029826	2.18579	4.43147	5.59923	2.18579	3.84116	2.65642	Zc3hav1	zinc finger CCCH-type containing, antiviral 1	Plasma Membrane	other
ENSMUSG00000017057	-6.10825	-5.03032	-2.00614	-2.00614	-3.83531	-2.65019	Il13ra1	interleukin 13 receptor subunit alpha 1	Plasma Membrane	transmembrane receptor
ENSMUSG00000057286	-6.40767	-5.35969	-1.67677	-1.67677	-3.8309	-2.64502	St6galnac2	ST6 N-acetylgalactosaminide alpha-2,6-sialyltransferase 2	Cytoplasm	enzyme
ENSMUSG00000025188	-6.25796	-5.38963	-1.7666	-1.7666	-3.82472	-2.63921	Hps1	HPS1, biogenesis of lysosomal organelles complex 3 subunit 1	Cytoplasm	other
ENSMUSG00000031434	-5.56928	-2.7547	-1.1977	-1.1977	-3.81935	-2.63271	Morc4	MORC family CW-type zinc finger 4	Nucleus	other
ENSMUSG00000079560	-4.22188	-2.84453	-1.10787	-1.10787	-3.81636	-2.6297	Hoxa3	homeobox A3	Nucleus	transcription regulator
ENSMUSG00000054196	-6.10825	-5.15009	-1.64683	-1.64683	-3.81588	-2.6297	Cthrc1	collagen triple helix repeat containing 1	Extracellular Space	other
ENSMUSG00000026090	-5.65911	-4.61113	-1.64683	-1.64683	-3.79584	-2.605	2010300C02Rik	KIAA1211 like	Other	other
ENSMUSG00000058254	-4.46142	-2.45528	-1.22764	-1.22764	-3.79416	-2.605	Tspan7	tetraspanin 7	Plasma Membrane	other
ENSMUSG00000023387	-6.25796	-5.59923	-1.557	-1.557	-3.79349	-2.605	Kcnk16	potassium two pore domain channel subfamily K member 16	Plasma Membrane	ion channel
ENSMUSG00000025789	-5.74894	-4.5213	-1.88637	-1.88637	-3.78834	-2.59879	St8sia2	ST8 alpha-N-acetyl-neuraminide alpha-2,8-sialyltransferase 2	Cytoplasm	enzyme
ENSMUSG00000028158	1.22764	2.39539	3.95239	1.22764	3.77996	2.58807	Mttp	microsomal triglyceride transfer protein	Cytoplasm	transporter
ENSMUSG00000045377	-5.92859	-5.00038	-2.03608	-2.03608	-3.77719	-2.58599	Tmem88	transmembrane protein 88	Plasma Membrane	other
ENSMUSG00000026399	-5.80882	-4.70095	-2.39539	-2.39539	-3.77401	-2.58334	Cd55	CD55 molecule (Cromer blood group)	Plasma Membrane	other
ENSMUSG00000069324	1.52706	2.99424	4.88061	1.52706	3.76619	2.57339	Gm5096	betaine--homocysteine S-methyltransferase	Cytoplasm	enzyme
ENSMUSG00000028024	-6.31784	-3.38349	-1.46718	-1.46718	-3.7464	-2.54854	Enpep	glutamyl aminopeptidase	Plasma Membrane	peptidase
ENSMUSG00000027983	2.03608	3.89251	4.94049	2.03608	3.74074	2.5433	Cyp2u1	cytochrome P450 family 2 subfamily U member 1	Cytoplasm	enzyme
ENSMUSG00000030905	1.46718	3.3236	4.3117	1.46718	3.73826	2.5407	Crym	crystallin mu	Cytoplasm	enzyme
ENSMUSG00000034957	3.20383	4.91055	5.92859	3.20383	3.73731	2.54026	Cebpa	CCAAT/enhancer binding protein alpha	Nucleus	transcription regulator
ENSMUSG00000074768	1.34741	2.90441	5.00038	1.34741	3.73272	2.5353	Bhmt	betaine--homocysteine S-methyltransferase	Cytoplasm	enzyme
ENSMUSG00000023913	-6.52744	-2.42533	-1.22764	-1.22764	-3.73251	-2.5353	Pla2g7	phospholipase A2 group VII	Extracellular Space	enzyme
ENSMUSG00000079015	1.07793	2.33551	3.35355	1.07793	3.72854	2.5307	Serpina1c	serpin family A member 1	Extracellular Space	other
ENSMUSG00000025742	-3.86257	-2.39539	-1.13781	-1.13781	-3.72797	-2.5307	Prps2	phosphoribosyl pyrophosphate synthetase 2	Cytoplasm	kinase
ENSMUSG00000041361	-4.5213	-2.9643	-1.49712	-1.49712	-3.71928	-2.52101	Myzap	myocardial zonula adherens protein	Plasma Membrane	other
ENSMUSG00000045382	-4.85067	-3.26372	-1.85643	-1.85643	-3.71543	-2.51665	Cxcr4	C-X-C motif chemokine receptor 4	Plasma Membrane	G-protein coupled receptor
ENSMUSG00000002769	2.12591	3.86257	5.12015	2.12591	3.71479	2.51662	Gnmt	glycine N-methyltransferase	Cytoplasm	enzyme
ENSMUSG00000040706	2.30556	3.86257	4.88061	2.30556	3.70749	2.50899	Agmat	agmatinase	Cytoplasm	enzyme
ENSMUSG00000021752	-5.2998	-4.04222	-2.45528	-2.45528	-3.70562	-2.50724	Kctd6	potassium channel tetramerization domain containing 6	Other	ion channel
ENSMUSG00000003541	-5.03032	-4.01228	-2.21574	-2.21574	-3.69054	-2.48702	Ier3	immediate early response 3	Cytoplasm	other
ENSMUSG00000024043	-4.16199	-2.57504	-1.22764	-1.22764	-3.68626	-2.48188	Arhgap28	Rho GTPase activating protein 28	Cytoplasm	other
ENSMUSG00000030340	-5.38963	-4.22188	-2.00614	-2.00614	-3.6741	-2.46712	Scnn1a	sodium channel epithelial 1 alpha subunit	Plasma Membrane	ion channel
ENSMUSG00000022686	-6.19807	-2.57504	-1.25758	-1.25758	-3.66687	-2.45808	B3gnt5	UDP-GlcNAc:betaGal beta-1,3-N-acetylglucosaminyltransferase 5	Cytoplasm	enzyme
ENSMUSG00000001348	-5.09021	-4.16199	-2.51516	-2.51516	-3.64145	-2.42657	Acp5	acid phosphatase 5, tartrate resistant	Cytoplasm	phosphatase
ENSMUSG00000028845	-5.5094	-4.61113	-2.36545	-2.36545	-3.6261	-2.40905	Tekt2	tektin 2	Cytoplasm	other
ENSMUSG00000024302	-5.86871	-5.20997	-1.34741	-1.34741	-3.62545	-2.40905	Dtna	dystrobrevin alpha	Plasma Membrane	other
ENSMUSG00000064373	1.10787	2.27562	3.3236	1.10787	3.62204	2.40506	Sepp1	selenoprotein P	Extracellular Space	other
ENSMUSG00000016382	-3.41343	-2.24568	-1.01804	-1.01804	-3.62059	-2.40385	Pls3	plastin 3	Cytoplasm	other
ENSMUSG00000071177	1.01804	2.30556	3.29366	1.01804	3.61322	2.3951	Serpina1d	serpin family A member 1	Extracellular Space	other
ENSMUSG00000032231	-5.74894	-4.70095	-1.73666	-1.73666	-3.60679	-2.38851	Anxa2	annexin A2	Plasma Membrane	other
ENSMUSG00000019478	-6.0783	-5.41957	-1.49712	-1.49712	-3.60508	-2.38691	Rab4a	RAB4A, member RAS oncogene family	Cytoplasm	enzyme
ENSMUSG00000020940	-4.7309	-3.41343	-1.85643	-1.85643	-3.60383	-2.38598	1700023F06Rik	RIKEN cDNA 1700023F06 gene	Other	other
ENSMUSG00000040717	-5.23992	-4.58118	-2.12591	-2.12591	-3.59776	-2.37904	Il17rd	interleukin 17 receptor D	Cytoplasm	other
ENSMUSG00000029126	-5.83876	-5.03032	-1.52706	-1.52706	-3.59315	-2.37332	Nsg1	neuron specific gene family member 1	Cytoplasm	other
ENSMUSG00000022425	-5.56928	-4.61113	-1.9762	-1.9762	-3.59202	-2.37255	Enpp2	ectonucleotide pyrophosphatase/phosphodiesterase 2	Plasma Membrane	enzyme
ENSMUSG00000031762	-5.65911	-3.05412	-1.22764	-1.22764	-3.5784	-2.35595	Mt2	metallothionein 2	Other	other
ENSMUSG00000022941	-4.76084	-3.62303	-1.61689	-1.61689	-3.57801	-2.35595	Ripply3	ripply transcriptional repressor 3	Nucleus	other
ENSMUSG00000078670	-5.12015	-2.69481	-1.28752	-1.28752	-3.57138	-2.34898	Fam174b	family with sequence similarity 174 member B	Other	other
ENSMUSG00000073293	-4.67101	-3.05412	-1.13781	-1.13781	-3.56094	-2.33822	Nudt10	nudix hydrolase 11	Cytoplasm	phosphatase
ENSMUSG00000044948	-6.31784	-2.33551	-1.04798	-1.04798	-3.56065	-2.33822	Cfap43	NA	NA	NA
ENSMUSG00000024391	1.04798	2.36545	4.07216	1.04798	3.55644	2.33379	Apom	apolipoprotein M	Plasma Membrane	transporter
ENSMUSG00000037169	-4.5213	-2.84453	-1.31746	-1.31746	-3.55613	-2.33379	Mycn	MYCN proto-oncogene, bHLH transcription factor	Nucleus	transcription regulator
ENSMUSG00000028681	-5.62917	-4.70095	-1.49712	-1.49712	-3.55107	-2.3274	Ptch2	patched 2	Plasma Membrane	transmembrane receptor
ENSMUSG00000034435	-5.2998	-4.34165	-2.18579	-2.18579	-3.54828	-2.32423	Tmem30b	transmembrane protein 30B	Cytoplasm	other
ENSMUSG00000051910	-5.2998	-4.49136	-2.30556	-2.30556	-3.5357	-2.30789	Sox6	SRY-box 6	Nucleus	transcription regulator
ENSMUSG00000061751	-4.19193	-2.57504	-1.04798	-1.04798	-3.52322	-2.29084	Kalrn	kalirin RhoGEF kinase	Cytoplasm	kinase
ENSMUSG00000035934	-5.38963	-4.43147	-2.12591	-2.12591	-3.52173	-2.28952	Pknox2	PBX/knotted 1 homeobox 2	Nucleus	other
ENSMUSG00000026042	-5.18003	-4.46142	-2.06602	-2.06602	-3.51482	-2.28203	Col5a2	collagen type V alpha 2 chain	Extracellular Space	other
ENSMUSG00000048612	-5.44951	-4.76084	-2.00614	-2.00614	-3.51266	-2.27974	Myof	myoferlin	Nucleus	other
ENSMUSG00000064267	-4.85067	-3.83263	-1.88637	-1.88637	-3.50796	-2.27381	Hvcn1	hydrogen voltage gated channel 1	Plasma Membrane	ion channel
ENSMUSG00000031274	-5.95853	-2.57504	-1.13781	-1.13781	-3.50624	-2.27214	Col4a5	collagen type IV alpha 5 chain	Extracellular Space	other
ENSMUSG00000019817	-5.719	-3.47332	-1.46718	-1.46718	-3.50195	-2.26678	Plagl1	PLAG1 like zinc finger 1	Nucleus	transcription regulator
ENSMUSG00000009772	-5.68905	-4.76084	-2.27562	-2.27562	-3.49995	-2.26471	Nuak2	NUAK family kinase 2	Other	kinase
ENSMUSG00000022867	-5.719	-4.64107	-1.40729	-1.40729	-3.4966	-2.26069	Usp25	ubiquitin specific peptidase 25	Cytoplasm	peptidase
ENSMUSG00000067771	-4.85067	-3.86257	-2.06602	-2.06602	-3.49485	-2.25898	Gm14685	predicted gene 14685	Other	other
ENSMUSG00000075304	-5.44951	-4.49136	-2.30556	-2.30556	-3.49376	-2.25821	Sp5	Sp5 transcription factor	Nucleus	other
ENSMUSG00000031838	-3.95239	-2.51516	-1.07793	-1.07793	-3.47411	-2.23309	Ifi30	IFI30, lysosomal thiol reductase	Cytoplasm	enzyme
ENSMUSG00000007888	-4.61113	-3.47332	-1.64683	-1.64683	-3.46693	-2.22371	Crlf1	cytokine receptor like factor 1	Extracellular Space	other
ENSMUSG00000078954	-5.77888	-4.97044	-1.79654	-1.79654	-3.46651	-2.22371	Arhgap8	Rho GTPase activating protein 8	Cytoplasm	other
ENSMUSG00000037206	-5.62917	-4.67101	-1.34741	-1.34741	-3.45253	-2.20587	Islr	immunoglobulin superfamily containing leucine rich repeat	Extracellular Space	other
ENSMUSG00000071745	-4.61113	-3.62303	-1.88637	-1.88637	-3.43806	-2.18807	DXBay18	predicted gene 14685	Other	other
ENSMUSG00000014837	-5.95853	-2.24568	-1.07793	-1.07793	-3.43716	-2.18755	4931428F04Rik	KIAA0895 like	Other	other
ENSMUSG00000037624	-5.44951	-4.64107	-1.557	-1.557	-3.42974	-2.17836	Kcnk2	potassium two pore domain channel subfamily K member 2	Plasma Membrane	ion channel
ENSMUSG00000090919	-5.32974	-4.34165	-2.18579	-2.18579	-3.42903	-2.17811	Pabpc4l	poly(A) binding protein cytoplasmic 4 like	Other	other
ENSMUSG00000025813	-5.18003	-4.19193	-2.06602	-2.06602	-3.42582	-2.17423	Homer2	homer scaffolding protein 2	Plasma Membrane	other
ENSMUSG00000001942	-5.62917	-4.76084	-1.22764	-1.22764	-3.42322	-2.17204	Siae	sialic acid acetylesterase	Cytoplasm	enzyme
ENSMUSG00000021062	-6.31784	-2.51516	-1.1977	-1.1977	-3.41755	-2.16522	Rab15	RAB15, member RAS oncogene family	Cytoplasm	enzyme
ENSMUSG00000039164	2.78464	4.10211	5.12015	2.78464	3.41691	2.16522	Naif1	nuclear apoptosis inducing factor 1	Nucleus	other
ENSMUSG00000032714	-5.68905	-4.94049	-1.73666	-1.73666	-3.41635	-2.16519	Syde1	synapse defective Rho GTPase homolog 1	Cytoplasm	other
ENSMUSG00000023961	2.72476	4.7309	5.80882	2.72476	3.41306	2.16117	Enpp4	ectonucleotide pyrophosphatase/phosphodiesterase 4 (putative)	Cytoplasm	enzyme
ENSMUSG00000073988	1.04798	3.14395	4.40153	1.04798	3.41227	2.16082	Ttpa	alpha tocopherol transfer protein	Cytoplasm	transporter
ENSMUSG00000015627	-6.2879	-2.21574	-1.01804	-1.01804	-3.40885	-2.15661	Gata5	GATA binding protein 5	Nucleus	transcription regulator
ENSMUSG00000031075	-5.68905	-4.7309	-1.58695	-1.58695	-3.40628	-2.15365	Ano1	anoctamin 1	Plasma Membrane	ion channel
ENSMUSG00000025355	2.18579	3.89251	5.38963	2.18579	3.40385	2.15164	Mmp19	matrix metallopeptidase 19	Extracellular Space	peptidase
ENSMUSG00000044034	1.40729	3.14395	4.37159	1.40729	3.39425	2.13876	Npb	neuropeptide B	Extracellular Space	other
ENSMUSG00000046814	2.33551	4.19193	5.47946	2.33551	3.39395	2.13876	Gchfr	GTP cyclohydrolase I feedback regulator	Cytoplasm	other
ENSMUSG00000030882	-5.03032	-3.7428	-1.91631	-1.91631	-3.38721	-2.12969	Dnhd1	dynein heavy chain domain 1	Cytoplasm	other
ENSMUSG00000031376	1.73666	3.68291	5.35969	1.73666	3.3861	2.12961	Atp2b3	ATPase plasma membrane Ca2+ transporting 3	Plasma Membrane	transporter
ENSMUSG00000036533	-5.00038	-4.19193	-2.03608	-2.03608	-3.385	-2.12879	Cdc42ep3	CDC42 effector protein 3	Cytoplasm	other
ENSMUSG00000021469	-6.10825	-5.47946	-1.16775	-1.16775	-3.38445	-2.12877	Msx2	msh homeobox 2	Nucleus	transcription regulator
ENSMUSG00000039405	-4.82072	-2.81458	-1.13781	-1.13781	-3.37623	-2.11827	Prss23	protease, serine 23	Extracellular Space	peptidase
ENSMUSG00000060212	2.42533	3.83263	5.56928	2.42533	3.36832	2.10821	Pcnxl2	pecanex homolog 2 (Drosophila)	Other	other
ENSMUSG00000027966	-4.76084	-3.7428	-1.79654	-1.79654	-3.35588	-2.09225	Col11a1	collagen type XI alpha 1 chain	Extracellular Space	other
ENSMUSG00000020467	1.67677	3.47332	4.58118	1.67677	3.35082	2.08635	Efemp1	EGF containing fibulin like extracellular matrix protein 1	Extracellular Space	enzyme
ENSMUSG00000035274	-4.28176	-2.66487	-1.01804	-1.01804	-3.34928	-2.08497	Tpbg	trophoblast glycoprotein	Plasma Membrane	other
ENSMUSG00000038521	2.09597	3.86257	5.06026	2.09597	3.34439	2.07919	C1s1	complement C1s	Extracellular Space	peptidase
ENSMUSG00000103567	-4.85067	-4.01228	-1.85643	-1.85643	-3.34381	-2.07911	Pcdhga5	protocadherin gamma subfamily A, 5	Other	other
ENSMUSG00000028807	-4.88061	-3.80268	-1.88637	-1.88637	-3.33923	-2.07312	Zbtb8a	zinc finger and BTB domain containing 8A	Nucleus	other
ENSMUSG00000027792	1.22764	2.39539	4.16199	1.22764	3.33541	2.07056	Bche	butyrylcholinesterase	Plasma Membrane	enzyme
ENSMUSG00000020427	-5.89865	-4.79078	-1.85643	-1.85643	-3.33374	-2.06886	Igfbp3	insulin like growth factor binding protein 3	Extracellular Space	other
ENSMUSG00000034303	-5.86871	-5.23992	-1.34741	-1.34741	-3.33153	-2.06636	Ccdc15	coiled-coil domain containing 15	Cytoplasm	other
ENSMUSG00000033985	1.91631	3.35355	4.88061	1.91631	3.32995	2.06608	Tesk2	testis-specific kinase 2	Nucleus	kinase
ENSMUSG00000059493	-4.64107	-3.62303	-1.70672	-1.70672	-3.32979	-2.06608	Nhs	NHS actin remodeling regulator	Nucleus	other
ENSMUSG00000020000	-5.06026	-4.10211	-1.67677	-1.67677	-3.32601	-2.06127	Moxd1	monooxygenase DBH like 1	Cytoplasm	enzyme
ENSMUSG00000041351	-5.03032	-4.07216	-2.15585	-2.15585	-3.31759	-2.04957	Rap1gap	RAP1 GTPase activating protein	Cytoplasm	other
ENSMUSG00000021271	-4.49136	-3.62303	-1.67677	-1.67677	-3.31077	-2.04099	Zfp839	zinc finger protein 839	Other	other
ENSMUSG00000036885	-5.09021	-4.22188	-1.82649	-1.82649	-3.30856	-2.03924	Arhgef26	Rho guanine nucleotide exchange factor 26	Plasma Membrane	other
ENSMUSG00000033542	-5.12015	-2.84453	-1.10787	-1.10787	-3.3061	-2.03635	Arhgef5	Rho guanine nucleotide exchange factor 5	Cytoplasm	other
ENSMUSG00000020799	-5.47946	-4.49136	-1.85643	-1.85643	-3.30143	-2.03017	Tekt1	tektin 1	Cytoplasm	other
ENSMUSG00000058656	-4.64107	-3.71286	-1.88637	-1.88637	-3.30046	-2.02949	Samd12	sterile alpha motif domain containing 12	Other	other
ENSMUSG00000031112	-4.88061	-3.89251	-1.61689	-1.61689	-3.29924	-2.02844	Stk26	serine/threonine kinase 26	Nucleus	kinase
ENSMUSG00000030587	-4.70095	-3.02418	-1.1977	-1.1977	-3.29575	-2.02542	2200002D01Rik	RIKEN cDNA 2200002D01 gene	Nucleus	other
ENSMUSG00000047878	-5.59923	-4.67101	-1.40729	-1.40729	-3.29568	-2.02542	A4galt	alpha 1,4-galactosyltransferase (P blood group)	Cytoplasm	enzyme
ENSMUSG00000027330	-5.89865	-5.15009	-1.07793	-1.07793	-3.29193	-2.02135	Cdc25b	cell division cycle 25B	Nucleus	phosphatase
ENSMUSG00000060519	-6.19807	-5.23992	-1.22764	-1.22764	-3.29009	-2.01937	Tor3a	torsin family 3 member A	Cytoplasm	enzyme
ENSMUSG00000041245	-5.77888	-4.67101	-1.22764	-1.22764	-3.28933	-2.01899	Wnk3	WNK lysine deficient protein kinase 3	Plasma Membrane	kinase
ENSMUSG00000031342	-5.5094	-4.34165	-1.73666	-1.73666	-3.28458	-2.01519	Gpm6b	glycoprotein M6B	Plasma Membrane	other
ENSMUSG00000021280	2.36545	3.7428	5.32974	2.36545	3.28222	2.01291	Exoc3l4	exocyst complex component 3 like 4	Other	other
ENSMUSG00000027030	-4.97044	-4.01228	-1.49712	-1.49712	-3.28095	-2.01177	Stk39	serine/threonine kinase 39	Nucleus	kinase
ENSMUSG00000042066	-5.35969	-4.58118	-1.94625	-1.94625	-3.28037	-2.01165	Tmcc2	transmembrane and coiled-coil domain family 2	Extracellular Space	other
ENSMUSG00000062312	-4.10211	-2.42533	-1.01804	-1.01804	-3.26202	-1.98727	Erbb2	erb-b2 receptor tyrosine kinase 2	Plasma Membrane	kinase
ENSMUSG00000029130	-5.77888	-5.09021	-1.1977	-1.1977	-3.25195	-1.97519	Rnf32	ring finger protein 32	Cytoplasm	other
ENSMUSG00000026479	-5.20997	-4.46142	-1.73666	-1.73666	-3.24083	-1.9615	Lamc2	laminin subunit gamma 2	Extracellular Space	other
ENSMUSG00000064023	-6.04836	-5.32974	-1.13781	-1.13781	-3.23883	-1.95924	Klk8	kallikrein related peptidase 8	Extracellular Space	peptidase
ENSMUSG00000030020	-5.03032	-4.19193	-1.91631	-1.91631	-3.23723	-1.95831	Prickle2	prickle planar cell polarity protein 2	Nucleus	other
ENSMUSG00000020102	2.36545	4.67101	5.86871	2.36545	3.22671	1.94547	Slc16a7	solute carrier family 16 member 7	Plasma Membrane	transporter
ENSMUSG00000019851	-5.95853	-5.23992	-1.04798	-1.04798	-3.22491	-1.9435	Perp	PERP, TP53 apoptosis effector	Plasma Membrane	other
ENSMUSG00000087408	-4.82072	-3.89251	-1.82649	-1.82649	-3.22195	-1.94053	Cers1	growth differentiation factor 1	Extracellular Space	growth factor
ENSMUSG00000029127	-5.23992	-4.22188	-1.28752	-1.28752	-3.2214	-1.94042	Zbtb49	zinc finger and BTB domain containing 49	Nucleus	other
ENSMUSG00000030782	-4.79078	-3.89251	-1.61689	-1.61689	-3.21602	-1.93395	Tgfb1i1	transforming growth factor beta 1 induced transcript 1	Nucleus	transcription regulator
ENSMUSG00000068299	-5.15009	-4.3117	-1.91631	-1.91631	-3.21588	-1.93395	1700019G17Rik	N-acetyltransferase 8 (GCN5-related) family member 4	Other	enzyme
ENSMUSG00000055202	-5.62917	-4.5213	-1.22764	-1.22764	-3.20428	-1.91903	Zfp811	zinc finger protein 811	Other	other
ENSMUSG00000075592	-4.5213	-2.93435	-1.01804	-1.01804	-3.19708	-1.90962	Nynrin	NYN domain and retroviral integrase containing	Other	other
ENSMUSG00000002032	-5.32974	-4.25182	-1.34741	-1.34741	-3.19133	-1.90384	Tmem25	transmembrane protein 25	Extracellular Space	other
ENSMUSG00000039607	-5.20997	-4.43147	-1.79654	-1.79654	-3.19073	-1.90367	Rbms3	RNA binding motif single stranded interacting protein 3	Other	other
ENSMUSG00000016179	-5.77888	-5.00038	-1.13781	-1.13781	-3.18704	-1.8988	Camk1g	calcium/calmodulin dependent protein kinase IG	Cytoplasm	kinase
ENSMUSG00000016918	-5.53934	-4.79078	-1.46718	-1.46718	-3.18537	-1.89772	Sulf1	sulfatase 1	Cytoplasm	enzyme
ENSMUSG00000029646	-5.09021	-4.34165	-1.37735	-1.37735	-3.18373	-1.89598	Cdx2	caudal type homeobox 2	Nucleus	transcription regulator
ENSMUSG00000042249	-5.23992	-4.28176	-1.70672	-1.70672	-3.1752	-1.88449	Adrbk2	G protein-coupled receptor kinase 3	Cytoplasm	kinase
ENSMUSG00000036002	-4.91055	-3.95239	-1.34741	-1.34741	-3.15515	-1.85908	Fam214b	family with sequence similarity 214 member B	Nucleus	other
ENSMUSG00000000275	1.22764	2.45528	3.68291	1.22764	3.15105	1.85354	Trim25	tripartite motif containing 25	Cytoplasm	transcription regulator
ENSMUSG00000020658	-4.70095	-3.38349	-1.34741	-1.34741	-3.14848	-1.85081	Efr3b	EFR3 homolog B	Plasma Membrane	other
ENSMUSG00000032776	-5.86871	-4.82072	-1.16775	-1.16775	-3.14341	-1.84478	Mctp2	multiple C2 and transmembrane domain containing 2	Other	other
ENSMUSG00000042743	-5.18003	-4.40153	-1.88637	-1.88637	-3.13387	-1.83164	Sgtb	small glutamine rich tetratricopeptide repeat containing beta	Other	other
ENSMUSG00000103472	-5.74894	-4.91055	-1.01804	-1.01804	-3.12953	-1.82715	Pcdhga7	protocadherin gamma subfamily A, 7	Other	other
ENSMUSG00000022297	-5.65911	-4.7309	-1.01804	-1.01804	-3.12409	-1.82096	Fzd6	frizzled class receptor 6	Plasma Membrane	G-protein coupled receptor
ENSMUSG00000096847	-5.92859	-5.06026	-1.25758	-1.25758	-3.11804	-1.8147	Tmem151b	transmembrane protein 151B	Other	other
ENSMUSG00000000732	1.46718	2.9643	4.55124	1.46718	3.11767	1.8147	Icosl	inducible T-cell costimulator ligand	Plasma Membrane	other
ENSMUSG00000034993	-5.00038	-2.84453	-1.01804	-1.01804	-3.11062	-1.80602	Vat1	vesicle amine transport 1	Plasma Membrane	transporter
ENSMUSG00000043556	-4.22188	-3.20383	-1.07793	-1.07793	-3.10996	-1.80573	Fbxl7	F-box and leucine rich repeat protein 7	Cytoplasm	enzyme
ENSMUSG00000035948	-4.85067	-3.89251	-1.64683	-1.64683	-3.10466	-1.79993	Acss3	acyl-CoA synthetase short-chain family member 3	Cytoplasm	enzyme
ENSMUSG00000020309	-4.64107	-3.80268	-1.58695	-1.58695	-3.10434	-1.79993	Chac2	ChaC cation transport regulator homolog 2	Cytoplasm	enzyme
ENSMUSG00000042846	1.7666	3.5332	5.20997	1.7666	3.10234	1.79756	Lrrtm3	leucine rich repeat transmembrane neuronal 3	Plasma Membrane	other
ENSMUSG00000031217	-5.38963	-3.23378	-1.07793	-1.07793	-3.10183	-1.79748	Efnb1	ephrin B1	Plasma Membrane	other
ENSMUSG00000021539	1.79654	4.40153	5.62917	1.79654	3.09678	1.79113	Lect2	leukocyte cell derived chemotaxin 2	Extracellular Space	other
ENSMUSG00000028776	-5.18003	-4.37159	-1.85643	-1.85643	-3.09545	-1.79029	Tinagl1	tubulointerstitial nephritis antigen like 1	Extracellular Space	transporter
ENSMUSG00000015401	-5.47946	-4.37159	-1.46718	-1.46718	-3.09081	-1.78617	Tmem27	transmembrane protein 27	Plasma Membrane	other
ENSMUSG00000014158	1.91631	3.80268	5.38963	1.91631	3.08975	1.78525	Trpv4	transient receptor potential cation channel subfamily V member 4	Plasma Membrane	ion channel
ENSMUSG00000056972	-4.85067	-3.86257	-1.49712	-1.49712	-3.08762	-1.78336	Magel2	MAGE family member L2	Cytoplasm	enzyme
ENSMUSG00000069270	1.28752	2.99424	3.98234	1.28752	3.0846	1.7815	Hist1h2ac	histone cluster 1 H2A family member k	Nucleus	other
ENSMUSG00000022474	-5.47946	-4.79078	-1.01804	-1.01804	-3.07147	-1.76682	Pmm1	phosphomannomutase 1	Cytoplasm	enzyme
ENSMUSG00000032849	-5.09021	-4.22188	-1.7666	-1.7666	-3.06632	-1.76094	Abcc4	ATP binding cassette subfamily C member 4	Plasma Membrane	transporter
ENSMUSG00000028399	-5.09021	-4.19193	-1.61689	-1.61689	-3.04904	-1.73677	Ptprd	protein tyrosine phosphatase, receptor type, D	Plasma Membrane	phosphatase
ENSMUSG00000045215	-5.2998	-4.46142	-1.31746	-1.31746	-3.04509	-1.73151	Asxl3	additional sex combs like 3, transcriptional regulator	Other	other
ENSMUSG00000052142	2.24568	3.89251	5.23992	2.24568	3.04386	1.73151	Rasal3	RAS protein activator like 3	Cytoplasm	other
ENSMUSG00000028445	2.21574	4.07216	5.38963	2.21574	3.03347	1.71962	Enho	energy homeostasis associated	Plasma Membrane	other
ENSMUSG00000017697	1.70672	3.14395	4.5213	1.70672	3.02424	1.70867	Ada	adenosine deaminase	Cytoplasm	enzyme
ENSMUSG00000027329	-4.46142	-3.50326	-1.04798	-1.04798	-3.02155	-1.70563	Spef1	sperm flagellar 1	Cytoplasm	other
ENSMUSG00000063446	-6.10825	-5.00038	-1.16775	-1.16775	-3.01789	-1.70219	Lppr1	phospholipid phosphatase related 1	Nucleus	other
ENSMUSG00000061482	1.28752	3.3236	4.46142	1.28752	3.01631	1.70108	Hist1h4d	histone cluster 1 H4 family member a	Nucleus	other
ENSMUSG00000047281	-4.61113	-3.80268	-1.52706	-1.52706	-3.01558	-1.70077	Sfn	stratifin	Cytoplasm	other
ENSMUSG00000019872	-5.26986	-4.3117	-1.28752	-1.28752	-3.00172	-1.68776	Smpdl3a	sphingomyelin phosphodiesterase acid like 3A	Extracellular Space	enzyme
ENSMUSG00000031778	-5.26986	-4.37159	-1.40729	-1.40729	-2.99959	-1.68621	Cx3cl1	C-X3-C motif chemokine ligand 1	Extracellular Space	cytokine
ENSMUSG00000016942	2.30556	4.7309	5.92859	2.30556	2.98882	1.6709	Tmprss6	transmembrane protease, serine 6	Plasma Membrane	peptidase
ENSMUSG00000074063	1.70672	4.61113	6.04836	1.70672	2.98524	1.66795	Osgin1	oxidative stress induced growth inhibitor 1	Other	growth factor
ENSMUSG00000032358	-4.76084	-3.77274	-1.43723	-1.43723	-2.98148	-1.66274	Fam83b	family with sequence similarity 83 member B	Cytoplasm	other
ENSMUSG00000032120	1.79654	3.26372	4.61113	1.79654	2.9761	1.65661	C2cd2l	C2CD2 like	Cytoplasm	transporter
ENSMUSG00000046634	-5.2998	-4.37159	-1.16775	-1.16775	-2.97456	-1.65587	Pkd1l1	polycystin 1 like 1, transient receptor potential channel interacting	Plasma Membrane	ion channel
ENSMUSG00000037166	-4.61113	-3.41343	-1.43723	-1.43723	-2.96503	-1.6442	Ppp1r14a	protein phosphatase 1 regulatory inhibitor subunit 14A	Cytoplasm	phosphatase
ENSMUSG00000052595	1.25758	4.58118	5.95853	1.25758	2.9643	1.6442	A1cf	APOBEC1 complementation factor	Nucleus	other
ENSMUSG00000003949	1.82649	3.98234	5.5094	1.82649	2.95919	1.63987	Hlf	HLF, PAR bZIP transcription factor	Nucleus	transcription regulator
ENSMUSG00000034881	1.34741	3.14395	4.3117	1.34741	2.95809	1.63987	Tbxa2r	thromboxane A2 receptor	Plasma Membrane	G-protein coupled receptor
ENSMUSG00000025931	-4.88061	-4.10211	-1.37735	-1.37735	-2.95706	-1.63952	Paqr8	progestin and adipoQ receptor family member 8	Plasma Membrane	other
ENSMUSG00000051022	-5.47946	-4.25182	-1.37735	-1.37735	-2.95278	-1.63477	Hs3st1	heparan sulfate-glucosamine 3-sulfotransferase 1	Cytoplasm	enzyme
ENSMUSG00000028919	-5.15009	-4.13205	-1.64683	-1.64683	-2.95139	-1.63324	Arhgef19	Rho guanine nucleotide exchange factor 19	Cytoplasm	other
ENSMUSG00000018474	-5.86871	-2.84453	-1.1977	-1.1977	-2.94399	-1.6231	Chd3	chromodomain helicase DNA binding protein 3	Nucleus	enzyme
ENSMUSG00000031970	-4.91055	-3.89251	-1.16775	-1.16775	-2.941	-1.61968	Dbndd1	dysbindin domain containing 1	Other	other
ENSMUSG00000048332	-4.7309	-3.68291	-1.1977	-1.1977	-2.9373	-1.61619	Lhfp	lipoma HMGIC fusion partner	Other	other
ENSMUSG00000020926	-5.38963	-4.34165	-1.04798	-1.04798	-2.92265	-1.59883	Adam11	ADAM metallopeptidase domain 11	Plasma Membrane	peptidase
ENSMUSG00000094595	-4.16199	-2.9643	-1.10787	-1.10787	-2.91961	-1.59715	Fsbp	fibrinogen silencer binding protein	Nucleus	other
ENSMUSG00000054065	-5.18003	-4.25182	-1.28752	-1.28752	-2.91415	-1.59183	Pkp3	plakophilin 3	Plasma Membrane	other
ENSMUSG00000022512	2.12591	4.49136	6.16813	2.12591	2.91358	1.59183	Cldn1	claudin 1	Plasma Membrane	other
ENSMUSG00000048440	-5.56928	-4.79078	-1.13781	-1.13781	-2.90926	-1.58662	Cyp4f16	cytochrome P450, family 4, subfamily f, polypeptide 16	Cytoplasm	enzyme
ENSMUSG00000071478	1.04798	2.93435	3.92245	1.04798	2.90108	1.5774	Hist1h2ad	histone cluster 1 H2A family member m	Nucleus	other
ENSMUSG00000027007	-4.91055	-3.98234	-1.22764	-1.22764	-2.89111	-1.5641	Ssfa2	sperm specific antigen 2	Plasma Membrane	other
ENSMUSG00000043085	1.04798	3.14395	4.43147	1.04798	2.89001	1.56359	Tmem82	transmembrane protein 82	Other	other
ENSMUSG00000024558	-4.7309	-3.77274	-1.46718	-1.46718	-2.88471	-1.5583	Mapk4	mitogen-activated protein kinase 4	Cytoplasm	kinase
ENSMUSG00000019989	-5.2998	-4.40153	-1.04798	-1.04798	-2.86156	-1.52818	Enpp3	ectonucleotide pyrophosphatase/phosphodiesterase 3	Plasma Membrane	enzyme
ENSMUSG00000082229	-5.32974	-4.37159	-1.01804	-1.01804	-2.85563	-1.52118	Nap1l2	nucleosome assembly protein 1 like 2	Nucleus	other
ENSMUSG00000038119	-4.82072	-3.65297	-1.16775	-1.16775	-2.85124	-1.51726	Cdon	cell adhesion associated, oncogene regulated	Plasma Membrane	other
ENSMUSG00000058297	-4.94049	-3.98234	-1.28752	-1.28752	-2.84862	-1.51431	Spock2	SPARC/osteonectin, cwcv and kazal like domains proteoglycan 2	Extracellular Space	other
ENSMUSG00000006522	1.22764	3.68291	4.91055	1.22764	2.83169	1.49263	Itih3	inter-alpha-trypsin inhibitor heavy chain 3	Extracellular Space	other
ENSMUSG00000036834	-5.12015	-4.34165	-1.34741	-1.34741	-2.83019	-1.49082	Plch1	phospholipase C eta 1	Cytoplasm	enzyme
ENSMUSG00000020032	-4.88061	-4.04222	-1.16775	-1.16775	-2.82909	-1.48966	Nuak1	NUAK family kinase 1	Nucleus	kinase
ENSMUSG00000031443	1.70672	3.23378	4.5213	1.70672	2.82353	1.48379	F7	coagulation factor VII	Plasma Membrane	peptidase
ENSMUSG00000032589	-4.85067	-3.86257	-1.34741	-1.34741	-2.81504	-1.47377	Bsn	bassoon presynaptic cytomatrix protein	Plasma Membrane	other
ENSMUSG00000069237	-4.49136	-3.26372	-1.10787	-1.10787	-2.81274	-1.47189	C78339	family with sequence similarity 8 member A1	Other	other
ENSMUSG00000062309	-4.91055	-3.98234	-1.557	-1.557	-2.80353	-1.46032	Rpp25	ribonuclease P and MRP subunit p25	Nucleus	other
ENSMUSG00000025427	-5.06026	-4.25182	-1.1977	-1.1977	-2.79532	-1.45037	Rnf165	ring finger protein 165	Nucleus	enzyme
ENSMUSG00000002190	-4.76084	-3.92245	-1.07793	-1.07793	-2.79279	-1.44933	Clgn	calmegin	Cytoplasm	peptidase
ENSMUSG00000079557	-4.91055	-3.86257	-1.10787	-1.10787	-2.78397	-1.43925	March2	membrane associated ring-CH-type finger 2	Cytoplasm	enzyme
ENSMUSG00000059741	-5.98848	-4.25182	-1.13781	-1.13781	-2.77761	-1.43191	Myl3	myosin light chain 3	Cytoplasm	other
ENSMUSG00000045180	-5.32974	-4.43147	-1.13781	-1.13781	-2.77672	-1.43107	Shroom2	shroom family member 2	Plasma Membrane	ion channel
ENSMUSG00000022598	-5.15009	-4.58118	-1.25758	-1.25758	-2.76587	-1.41818	Psca	prostate stem cell antigen	Plasma Membrane	other
ENSMUSG00000029102	1.9762	4.28176	5.83876	1.9762	2.76178	1.41331	Hgfac	HGF activator	Extracellular Space	peptidase
ENSMUSG00000031465	-4.7309	-3.89251	-1.04798	-1.04798	-2.74987	-1.39644	Angpt2	angiopoietin 2	Extracellular Space	growth factor
ENSMUSG00000032085	-4.82072	-3.83263	-1.13781	-1.13781	-2.74577	-1.39426	Tagln	transgelin	Cytoplasm	other
ENSMUSG00000008734	-4.82072	-3.98234	-1.04798	-1.04798	-2.73887	-1.38784	Gprc5b	G protein-coupled receptor class C group 5 member B	Plasma Membrane	G-protein coupled receptor
ENSMUSG00000040808	-4.67101	-3.77274	-1.07793	-1.07793	-2.73858	-1.38784	S100g	S100 calcium binding protein G	Cytoplasm	other
ENSMUSG00000068015	-5.06026	-4.25182	-1.10787	-1.10787	-2.71059	-1.36002	Lrch1	leucine rich repeats and calponin homology domain containing 1	Other	other
ENSMUSG00000028621	-4.91055	-3.98234	-1.07793	-1.07793	-2.7052	-1.35361	Cyb5rl	cytochrome b5 reductase like	Nucleus	enzyme
ENSMUSG00000068762	1.16775	4.40153	5.47946	1.16775	2.70466	1.35361	Gstm6	glutathione S-transferase, mu 6	Cytoplasm	enzyme
ENSMUSG00000024451	-4.49136	-3.68291	-1.01804	-1.01804	-2.70458	-1.35361	Arap3	ArfGAP with RhoGAP domain, ankyrin repeat and PH domain 3	Cytoplasm	other
ENSMUSG00000026208	-5.92859	-4.5213	-1.01804	-1.01804	-2.7027	-1.35341	Des	desmin	Cytoplasm	other
ENSMUSG00000031273	-5.2998	-4.43147	-1.34741	-1.34741	-2.67937	-1.32859	Col4a6	collagen type IV alpha 6 chain	Extracellular Space	other
ENSMUSG00000036459	-4.70095	-3.65297	-1.01804	-1.01804	-2.66905	-1.31772	Wtip	WT1 interacting protein	Nucleus	transcription regulator
ENSMUSG00000034156	-4.7309	-3.86257	-1.07793	-1.07793	-2.65393	-1.29644	Bzrap1	TSPO associated protein 1	Cytoplasm	other
ENSMUSG00000043760	-4.88061	-3.89251	-1.10787	-1.10787	-2.6347	-1.27158	Pkhd1	PKHD1, fibrocystin/polyductin	Plasma Membrane	other
ENSMUSG00000075420	-4.67101	-3.68291	-1.04798	-1.04798	-2.61415	-1.25109	Smim6	small integral membrane protein 6	Other	other
ENSMUSG00000028337	-4.64107	-3.62303	-1.28752	-1.28752	-2.58976	-1.21869	Coro2a	coronin 2A	Cytoplasm	other
ENSMUSG00000006529	1.04798	3.56314	4.70095	1.04798	2.57119	1.2008	Itih1	inter-alpha-trypsin inhibitor heavy chain 1	Extracellular Space	other
ENSMUSG00000035493	1.43723	3.89251	4.82072	1.43723	2.55465	1.18184	Tgfbi	transforming growth factor beta induced	Extracellular Space	other
ENSMUSG00000003752	-4.94049	-3.89251	-1.10787	-1.10787	-2.5545	-1.18184	Itpkc	inositol-trisphosphate 3-kinase C	Cytoplasm	kinase
ENSMUSG00000027276	-4.97044	-4.22188	-1.10787	-1.10787	-2.53494	-1.163	Jag1	jagged 1	Extracellular Space	growth factor
