# Supplementary material for: Embryonic liver developmental trajectory revealed by single-cell RNA sequencing in the Foxa2eGFP mouse
Source: Commun Biol. 2020 Nov 3;3:642. doi: 10.1038/s42003-020-01364-8 (PMC7642341; doi:10.1038/s42003-020-01364-8)
Supplement: Supplementary file 11 — Supplementary Data 8 [file 42003_2020_1364_MOESM11_ESM.xlsx]

## Sheet: Supplementary Data 8
RXRA motif related genes
ID	Entrez Gene Name	Location	Family
Agt	angiotensinogen	Extracellular Space	growth factor
Ahsg	alpha 2-HS glycoprotein	Extracellular Space	other
Alb	albumin	Extracellular Space	transporter
Aldob	aldolase, fructose-bisphosphate B	Cytoplasm	enzyme
Apob	apolipoprotein B	Extracellular Space	transporter
Apoc2	apolipoprotein C2	Extracellular Space	transporter
Arhgap36	Rho GTPase activating protein 36	Cytoplasm	other
Bbox1	gamma-butyrobetaine hydroxylase 1	Cytoplasm	enzyme
C1ra	complement C1r	Extracellular Space	peptidase
C3	complement C3	Extracellular Space	peptidase
Ces2a	carboxylesterase 2A	Cytoplasm	enzyme
Cxcl10	C-X-C motif chemokine ligand 10	Extracellular Space	cytokine
Cyp2d10	cytochrome P450, family 2, subfamily d, polypeptide 10	Cytoplasm	other
Dnajc22	DnaJ heat shock protein family (Hsp40) member C22	Other	other
F12	coagulation factor XII	Extracellular Space	peptidase
Fabp1	fatty acid binding protein 1	Cytoplasm	transporter
Fga	fibrinogen alpha chain	Extracellular Space	other
Gchfr	GTP cyclohydrolase I feedback regulator	Cytoplasm	other
Gltpd2	glycolipid transfer protein domain containing 2	Other	other
Gulo	gulonolactone (L-) oxidase	Cytoplasm	enzyme
Hba-x	hemoglobin subunit zeta	Cytoplasm	transporter
Hebp1	heme binding protein 1	Cytoplasm	other
Hmgcs2	3-hydroxy-3-methylglutaryl-CoA synthase 2	Cytoplasm	enzyme
Icam1	intercellular adhesion molecule 1	Plasma Membrane	transmembrane receptor
Itih4	inter-alpha-trypsin inhibitor heavy chain family member 4	Extracellular Space	other
Kng1	kininogen 1	Extracellular Space	other
Kng2	kininogen 1	Extracellular Space	other
Lcat	lecithin-cholesterol acyltransferase	Extracellular Space	enzyme
Leap2	liver enriched antimicrobial peptide 2	Extracellular Space	other
Lgals3bp	galectin 3 binding protein	Plasma Membrane	transmembrane receptor
Mocos	molybdenum cofactor sulfurase	Cytoplasm	enzyme
Naprt	nicotinate phosphoribosyltransferase	Cytoplasm	enzyme
Ngef	neuronal guanine nucleotide exchange factor	Cytoplasm	other
Nlrp6	NLR family pyrin domain containing 6	Plasma Membrane	G-protein coupled receptor
Osgin1	oxidative stress induced growth inhibitor 1	Other	growth factor
Otc	ornithine carbamoyltransferase	Cytoplasm	enzyme
Pdk4	pyruvate dehydrogenase kinase 4	Cytoplasm	kinase
Pdzk1	PDZ domain containing 1	Plasma Membrane	transporter
Pla2g12b	phospholipase A2 group XIIB	Extracellular Space	enzyme
Proc	protein C, inactivator of coagulation factors Va and VIIIa	Extracellular Space	peptidase
Sardh	sarcosine dehydrogenase	Cytoplasm	enzyme
Serpina11	serpin family A member 11	Extracellular Space	other
Serpina6	serpin family A member 6	Extracellular Space	other
Sgk2	SGK2, serine/threonine kinase 2	Cytoplasm	kinase
Slc27a5	solute carrier family 27 member 5	Cytoplasm	transporter
Slc36a2	solute carrier family 36 member 2	Plasma Membrane	transporter
Slc6a13	solute carrier family 6 member 13	Plasma Membrane	transporter
Spp2	secreted phosphoprotein 2	Extracellular Space	other
Fam195a	-	-	-
