# Supplementary material for: Embryonic liver developmental trajectory revealed by single-cell RNA sequencing in the Foxa2eGFP mouse
Source: Commun Biol. 2020 Nov 3;3:642. doi: 10.1038/s42003-020-01364-8 (PMC7642341; doi:10.1038/s42003-020-01364-8)
Supplement: Supplementary file 12 — Supplementary Data 9 [file 42003_2020_1364_MOESM12_ESM.xlsx]

## Sheet: Supplementary Data 9
Dynamic gene expression during hepatoblast development
	Instructions:
•	p_value : p-value (unadjusted)
•	q_value : Adjusted p-value, based on bonferroni correction using all genes in the dataset.
ID	p-value	q-value	gene_short_name	Description	Location	Family	expression pattern
ENSMUSG00000022868	0	0	Ahsg	alpha 2-HS glycoprotein	Extracellular Space	other	Up-regulated
ENSMUSG00000029368	0	0	Alb	albumin	Extracellular Space	transporter	Up-regulated
ENSMUSG00000028307	0	0	Aldob	aldolase, fructose-bisphosphate B	Cytoplasm	enzyme	Up-regulated
ENSMUSG00000032083	0	0	Apoa1	apolipoprotein A1	Extracellular Space	transporter	Up-regulated
ENSMUSG00000000049	0	0	Apoh	apolipoprotein H	Extracellular Space	transporter	Up-regulated
ENSMUSG00000021728	0	0	Emb	embigin	Plasma Membrane	transporter	Down-regulated
ENSMUSG00000054422	0	0	Fabp1	fatty acid binding protein 1	Cytoplasm	transporter	Up-regulated
ENSMUSG00000035540	0	0	Gc	GC, vitamin D binding protein	Extracellular Space	transporter	Up-regulated
ENSMUSG00000069919	0	0	Hba-a1	hemoglobin subunit alpha 2	Extracellular Space	transporter	Up-regulated
ENSMUSG00000069917	0	0	Hba-a2	hemoglobin subunit alpha 2	Extracellular Space	transporter	Up-regulated
ENSMUSG00000073940	0	0	Hbb-bt	hemoglobin subunit beta	Cytoplasm	transporter	Up-regulated
ENSMUSG00000052305	0	0	Hbb-bs	hemoglobin subunit beta	Cytoplasm	transporter	Up-regulated
ENSMUSG00000020429	0	0	Igfbp1	insulin like growth factor binding protein 1	Extracellular Space	other	Up-regulated
ENSMUSG00000022875	0	0	Kng1	kininogen 1	Extracellular Space	other	Up-regulated
ENSMUSG00000027239	0	0	Mdk	midkine	Extracellular Space	growth factor	Down-regulated
ENSMUSG00000032294	0	0	Pkm	pyruvate kinase M1/2	Cytoplasm	kinase	Down-regulated
ENSMUSG00000001525	1.15758e-307	4.80397e-305	Tubb5	tubulin beta class I	Cytoplasm	other	Down-regulated
ENSMUSG00000031762	1.16176e-302	4.59171e-300	Mt2	metallothionein 2	Other	other	Up-regulated
ENSMUSG00000031765	3.90943e-300	1.47492e-297	Mt1	metallothionein 1	Cytoplasm	other	Up-regulated
ENSMUSG00000046434	3.94993e-298	1.42541e-295	Hnrnpa1	heterogeneous nuclear ribonucleoprotein A1	Nucleus	other	Down-regulated
ENSMUSG00000039438	2.57491e-295	8.90489e-293	Ttc36	tetratricopeptide repeat domain 36	Other	other	Up-regulated
ENSMUSG00000047945	1.71562e-293	5.69587e-291	Marcksl1	MARCKS like 1	Cytoplasm	other	Down-regulated
ENSMUSG00000030246	3.07109e-293	9.80387e-291	Ldhb	lactate dehydrogenase B	Cytoplasm	enzyme	Down-regulated
ENSMUSG00000072849	2.03339e-277	6.2508e-275	Serpina1e	serpin family A member 1	Extracellular Space	other	Up-regulated
ENSMUSG00000027559	1.25153e-274	3.70989e-272	Car3	carbonic anhydrase 3	Cytoplasm	enzyme	Up-regulated
ENSMUSG00000061808	5.9791e-274	1.71126e-271	Ttr	transthyretin	Extracellular Space	transporter	Up-regulated
ENSMUSG00000030359	3.3688e-267	9.32033e-265	Pzp	PZP, alpha-2-macroglobulin like	Extracellular Space	other	Up-regulated
ENSMUSG00000074336	4.41518e-263	1.18213e-260	Apoc4	apolipoprotein C4	Extracellular Space	transporter	Up-regulated
ENSMUSG00000028001	1.69974e-259	4.4087e-257	Fga	fibrinogen alpha chain	Extracellular Space	other	Up-regulated
ENSMUSG00000005732	2.51264e-253	6.31968e-251	Ranbp1	RAN binding protein 1	Nucleus	other	Down-regulated
ENSMUSG00000057113	1.00706e-250	2.45841e-248	Npm1	nucleophosmin 1	Nucleus	transcription regulator	Down-regulated
ENSMUSG00000026295	2.50717e-246	5.94556e-244	Spp2	secreted phosphoprotein 2	Extracellular Space	other	Up-regulated
ENSMUSG00000000805	3.05865e-246	7.0519e-244	Car4	carbonic anhydrase 4	Plasma Membrane	enzyme	Down-regulated
ENSMUSG00000058216	1.29341e-245	2.90144e-243	BC021614	glutathione S-transferase pi 3	Other	other	Up-regulated
ENSMUSG00000023906	3.29034e-244	7.1868e-242	Cldn6	claudin 6	Plasma Membrane	other	Down-regulated
ENSMUSG00000071177	1.45621e-243	3.09911e-241	Serpina1d	serpin family A member 1	Extracellular Space	other	Up-regulated
ENSMUSG00000022445	1.41772e-238	2.94177e-236	Cyp2d26	cytochrome P450, family 2, subfamily d, polypeptide 26	Cytoplasm	enzyme	Up-regulated
ENSMUSG00000079015	9.90063e-238	2.00427e-235	Serpina1c	serpin family A member 1	Extracellular Space	other	Up-regulated
ENSMUSG00000060459	1.48224e-228	2.92918e-226	Kng2	kininogen 1	Extracellular Space	other	Up-regulated
ENSMUSG00000031980	2.59787e-226	5.01449e-224	Agt	angiotensinogen	Extracellular Space	growth factor	Up-regulated
ENSMUSG00000021922	5.0022e-225	9.43597e-223	Itih4	inter-alpha-trypsin inhibitor heavy chain family member 4	Extracellular Space	other	Up-regulated
ENSMUSG00000066366	2.12148e-214	3.91295e-212	Serpina1a	serpin family A member 1	Extracellular Space	other	Up-regulated
ENSMUSG00000026238	8.07178e-212	1.45643e-209	Ptma	prothymosin alpha	Nucleus	other	Down-regulated
ENSMUSG00000030895	1.83489e-206	3.24033e-204	Hpx	hemopexin	Extracellular Space	transporter	Up-regulated
ENSMUSG00000033860	7.03545e-206	1.21655e-203	Fgg	fibrinogen gamma chain	Extracellular Space	other	Up-regulated
ENSMUSG00000032554	2.17155e-205	3.67834e-203	Trf	transferrin	Extracellular Space	transporter	Up-regulated
ENSMUSG00000057278	2.04449e-196	3.39385e-194	Snrpg	small nuclear ribonucleoprotein polypeptide G	Nucleus	other	Down-regulated
ENSMUSG00000003038	2.44844e-194	3.98472e-192	Hmgn2	high mobility group nucleosomal binding domain 2	Nucleus	other	Down-regulated
ENSMUSG00000037894	4.6746e-194	7.46138e-192	H2afz	H2A histone family member Z	Nucleus	other	Down-regulated
ENSMUSG00000023004	1.28515e-192	2.01259e-190	Tuba1b	tubulin alpha 1b	Cytoplasm	other	Down-regulated
ENSMUSG00000027875	1.30613e-186	2.00757e-184	Hmgcs2	3-hydroxy-3-methylglutaryl-CoA synthase 2	Cytoplasm	enzyme	Up-regulated
ENSMUSG00000076441	2.24235e-185	3.38391e-183	Ass1	argininosuccinate synthase 1	Cytoplasm	enzyme	Up-regulated
ENSMUSG00000025991	6.51936e-182	9.66262e-180	Cps1	carbamoyl-phosphate synthase 1	Cytoplasm	enzyme	Up-regulated
ENSMUSG00000029445	1.26742e-181	1.84555e-179	Hpd	4-hydroxyphenylpyruvate dioxygenase	Cytoplasm	enzyme	Up-regulated
ENSMUSG00000071178	2.26008e-181	3.23426e-179	Serpina1b	serpin family A member 1	Extracellular Space	other	Up-regulated
ENSMUSG00000026542	5.56401e-181	7.82734e-179	Apcs	amyloid P component, serum	Extracellular Space	other	Up-regulated
ENSMUSG00000008540	1.75397e-180	2.42633e-178	Mgst1	microsomal glutathione S-transferase 1	Cytoplasm	enzyme	Up-regulated
ENSMUSG00000031722	3.25734e-180	4.43212e-178	Hp	haptoglobin	Extracellular Space	peptidase	Up-regulated
ENSMUSG00000028044	3.63725e-180	4.86923e-178	Cks1b	CDC28 protein kinase regulatory subunit 1B	Other	kinase	Down-regulated
ENSMUSG00000021270	1.3576e-179	1.78858e-177	Hsp90aa1	heat shock protein 90 alpha family class A member 1	Cytoplasm	enzyme	Down-regulated
ENSMUSG00000027761	1.698e-177	2.20209e-175	Aadac	arylacetamide deacetylase	Cytoplasm	enzyme	Up-regulated
ENSMUSG00000023070	8.26921e-176	1.05591e-173	Rgn	regucalcin	Nucleus	enzyme	Up-regulated
ENSMUSG00000020649	7.80562e-175	9.81616e-173	Rrm2	ribonucleotide reductase regulatory subunit M2	Nucleus	enzyme	Down-regulated
ENSMUSG00000024164	1.0311e-174	1.27733e-172	C3	complement C3	Extracellular Space	peptidase	Up-regulated
ENSMUSG00000054717	1.6019e-171	1.92692e-169	Hmgb2	high mobility group box 2	Nucleus	transcription regulator	Down-regulated
ENSMUSG00000030695	1.53447e-169	1.81944e-167	Aldoa	aldolase, fructose-bisphosphate A	Cytoplasm	enzyme	Down-regulated
ENSMUSG00000091898	5.26416e-169	6.15387e-167	Tnnc1	troponin C1, slow skeletal and cardiac type	Cytoplasm	other	Up-regulated
ENSMUSG00000024386	2.9097e-168	3.35424e-166	Proc	protein C, inactivator of coagulation factors Va and VIIIa	Extracellular Space	peptidase	Up-regulated
ENSMUSG00000030711	3.96477e-167	4.50789e-165	Sult1a1	sulfotransferase family 1A, phenol-preferring, member 1	Cytoplasm	enzyme	Up-regulated
ENSMUSG00000001123	4.38183e-166	4.91475e-164	Lgals9	galectin 9B	Cytoplasm	other	Up-regulated
ENSMUSG00000037798	3.50631e-165	3.88031e-163	Mat1a	methionine adenosyltransferase 1A	Cytoplasm	enzyme	Up-regulated
ENSMUSG00000064373	1.11914e-164	1.22222e-162	Sepp1	selenoprotein P	Extracellular Space	other	Up-regulated
ENSMUSG00000054932	1.38274e-164	1.49049e-162	Afp	alpha fetoprotein	Extracellular Space	transporter	Up-regulated
ENSMUSG00000015217	1.53815e-163	1.63675e-161	Hmgb3	high mobility group box 3	Nucleus	other	Down-regulated
ENSMUSG00000032324	6.78559e-161	7.12916e-159	Tspan3	tetraspanin 3	Plasma Membrane	other	Down-regulated
ENSMUSG00000031844	5.24115e-158	5.43769e-156	Hsd17b2	hydroxysteroid 17-beta dehydrogenase 2	Cytoplasm	enzyme	Up-regulated
ENSMUSG00000035561	7.38673e-158	7.56912e-156	Aldh1b1	aldehyde dehydrogenase 1 family member B1	Cytoplasm	enzyme	Up-regulated
ENSMUSG00000024503	2.71763e-157	2.75077e-155	Spink3	serine peptidase inhibitor, Kazal type 1	Extracellular Space	other	Up-regulated
ENSMUSG00000021131	1.46652e-156	1.46652e-154	Erh	ERH, mRNA splicing and mitosis factor	Nucleus	other	Down-regulated
ENSMUSG00000060807	3.97733e-156	3.92998e-154	Serpina6	serpin family A member 6	Extracellular Space	other	Up-regulated
ENSMUSG00000054766	6.39508e-155	6.24461e-153	Set	SET nuclear proto-oncogene	Nucleus	phosphatase	Down-regulated
ENSMUSG00000040564	3.41304e-153	3.29398e-151	Apoc1	apolipoprotein C-I	Extracellular Space	other	Up-regulated
ENSMUSG00000025161	1.26552e-152	1.20733e-150	Slc16a3	solute carrier family 16 member 3	Plasma Membrane	transporter	Down-regulated
ENSMUSG00000039114	3.88742e-151	3.66654e-149	Nrn1	neuritin 1	Cytoplasm	other	Up-regulated
ENSMUSG00000014226	1.69904e-149	1.58449e-147	Cacybp	calcyclin binding protein	Nucleus	other	Down-regulated
ENSMUSG00000024097	2.39707e-146	2.21063e-144	Srsf7	serine and arginine rich splicing factor 7	Nucleus	other	Down-regulated
ENSMUSG00000072235	4.17312e-146	3.80625e-144	Tuba1a	tubulin alpha 1a	Cytoplasm	other	Down-regulated
ENSMUSG00000028851	6.44842e-146	5.8176e-144	Nudc	nuclear distribution C, dynein complex regulator	Cytoplasm	other	Down-regulated
ENSMUSG00000028832	9.16135e-146	8.17626e-144	Stmn1	stathmin 1	Cytoplasm	other	Down-regulated
ENSMUSG00000090553	9.46205e-146	8.35479e-144	Snrpe	small nuclear ribonucleoprotein E	Nucleus	other	Down-regulated
ENSMUSG00000015656	3.02644e-144	2.64415e-142	Hspa8	heat shock protein family A (Hsp70) member 8	Cytoplasm	enzyme	Down-regulated
ENSMUSG00000029102	3.63525e-142	3.14298e-140	Hgfac	HGF activator	Extracellular Space	peptidase	Up-regulated
ENSMUSG00000034192	6.43005e-142	5.502e-140	Lsm3	LSM3 homolog, U6 small nuclear RNA and mRNA degradation associated	Nucleus	other	Down-regulated
ENSMUSG00000046711	1.86242e-140	1.56142e-138	Hmga1	high mobility group AT-hook 1	Nucleus	transcription regulator	Down-regulated
ENSMUSG00000049775	2.24652e-140	1.86462e-138	Tmsb4x	thymosin, beta 4, X chromosome	Cytoplasm	other	Down-regulated
ENSMUSG00000059040	1.10593e-139	9.08831e-138	Eno1b	enolase 1	Cytoplasm	enzyme	Down-regulated
ENSMUSG00000029430	2.85748e-139	2.32521e-137	Ran	RAN, member RAS oncogene family	Nucleus	enzyme	Down-regulated
ENSMUSG00000000673	1.19617e-138	9.63907e-137	Haao	3-hydroxyanthranilate 3,4-dioxygenase	Cytoplasm	enzyme	Up-regulated
ENSMUSG00000020186	1.78481e-137	1.42442e-135	Csrp2	cysteine and glycine rich protein 2	Nucleus	other	Down-regulated
ENSMUSG00000056201	5.76858e-137	4.55993e-135	Cfl1	cofilin 1	Nucleus	other	Down-regulated
ENSMUSG00000029656	2.47571e-135	1.93853e-133	C8b	complement C8 beta chain	Extracellular Space	other	Up-regulated
ENSMUSG00000063524	3.45593e-135	2.68077e-133	Eno1	enolase 1	Cytoplasm	enzyme	Down-regulated
ENSMUSG00000058952	6.59743e-135	5.07025e-133	Cfi	complement factor I	Extracellular Space	peptidase	Up-regulated
ENSMUSG00000028333	4.54031e-132	3.4573e-130	Anp32b	acidic (leucine-rich) nuclear phosphoprotein 32 family, member B	Nucleus	other	Down-regulated
ENSMUSG00000022769	9.39299e-132	7.08744e-130	Sdf2l1	stromal cell derived factor 2 like 1	Cytoplasm	other	Down-regulated
ENSMUSG00000002769	7.13415e-131	5.33454e-129	Gnmt	glycine N-methyltransferase	Cytoplasm	enzyme	Up-regulated
ENSMUSG00000028553	2.36386e-130	1.75179e-128	Angptl3	angiopoietin like 3	Extracellular Space	growth factor	Up-regulated
ENSMUSG00000078249	2.45359e-130	1.80219e-128	Hmga1-rs1	high mobility group AT-hook 1	Nucleus	transcription regulator	Down-regulated
ENSMUSG00000049932	1.21881e-129	8.87379e-128	H2afx	H2A histone family member X	Nucleus	transcription regulator	Down-regulated
ENSMUSG00000020949	1.59061e-127	1.14801e-125	Fkbp3	FK506 binding protein 3	Nucleus	enzyme	Down-regulated
ENSMUSG00000016559	1.67069e-126	1.19541e-124	H3f3b	H3 histone family member 3A	Nucleus	other	Down-regulated
ENSMUSG00000003429	3.22447e-126	2.28745e-124	Rps11	ribosomal protein S11	Cytoplasm	other	Down-regulated
ENSMUSG00000039985	2.00405e-124	1.40963e-122	Fam60a	SIN3-HDAC complex associated factor	Extracellular Space	other	Down-regulated
ENSMUSG00000040681	3.0988e-124	2.16135e-122	Hmgn1	high mobility group nucleosome binding domain 1	Nucleus	transcription regulator	Down-regulated
ENSMUSG00000001056	1.37371e-123	9.50153e-122	Nhp2	NHP2 ribonucleoprotein	Nucleus	other	Down-regulated
ENSMUSG00000004885	1.67181e-123	1.14678e-121	Crabp2	cellular retinoic acid binding protein 2	Cytoplasm	transporter	Down-regulated
ENSMUSG00000067377	3.85431e-120	2.60088e-118	Tspan6	tetraspanin 6	Plasma Membrane	other	Down-regulated
ENSMUSG00000025934	1.77109e-119	1.18549e-117	Gsta3	glutathione S-transferase alpha 3	Cytoplasm	enzyme	Up-regulated
ENSMUSG00000025439	6.46626e-119	4.29359e-117	Clns1a	chloride nucleotide-sensitive channel 1A	Plasma Membrane	ion channel	Down-regulated
ENSMUSG00000023944	7.49323e-119	4.93602e-117	Hsp90ab1	heat shock protein 90 alpha family class B member 1	Cytoplasm	enzyme	Down-regulated
ENSMUSG00000026879	2.67195e-118	1.74624e-116	Gsn	gelsolin	Extracellular Space	other	Up-regulated
ENSMUSG00000024966	2.89018e-117	1.8741e-115	Stip1	stress induced phosphoprotein 1	Cytoplasm	other	Down-regulated
ENSMUSG00000006728	4.92349e-117	3.16783e-115	Cdk4	cyclin dependent kinase 4	Nucleus	kinase	Down-regulated
ENSMUSG00000033307	1.77604e-115	1.13394e-113	Mif	macrophage migration inhibitory factor	Extracellular Space	cytokine	Down-regulated
ENSMUSG00000040459	2.36753e-115	1.50004e-113	Arglu1	arginine and glutamate rich 1	Other	other	Down-regulated
ENSMUSG00000009927	1.21661e-113	7.59238e-112	Rps25	ribosomal protein S25	Cytoplasm	other	Down-regulated
ENSMUSG00000002847	1.92935e-113	1.19505e-111	Pla1a	phospholipase A1 member A	Extracellular Space	enzyme	Up-regulated
ENSMUSG00000000184	8.60262e-113	5.28902e-111	Ccnd2	cyclin D2	Nucleus	other	Down-regulated
ENSMUSG00000040883	1.17031e-112	7.14234e-111	Tmem205	transmembrane protein 205	Cytoplasm	other	Up-regulated
ENSMUSG00000059481	2.45891e-112	1.4897e-110	Plg	plasminogen	Extracellular Space	peptidase	Up-regulated
ENSMUSG00000078812	1.29535e-110	7.79088e-109	Eif5a	eukaryotic translation initiation factor 5A	Cytoplasm	translation regulator	Down-regulated
ENSMUSG00000005846	1.32467e-110	7.90992e-109	Rsl1d1	ribosomal L1 domain containing 1	Nucleus	other	Down-regulated
ENSMUSG00000035215	1.83545e-110	1.08816e-108	Lsm7	LSM7 homolog, U6 small nuclear RNA and mRNA degradation associated	Nucleus	other	Down-regulated
ENSMUSG00000026664	1.31223e-109	7.72446e-108	Phyh	phytanoyl-CoA 2-hydroxylase	Cytoplasm	enzyme	Up-regulated
ENSMUSG00000067235	3.65615e-109	2.13704e-107	H2-Q10	major histocompatibility complex, class I, A	Plasma Membrane	other	Up-regulated
ENSMUSG00000044533	1.33011e-108	7.7202e-107	Rps2	ribosomal protein S2	Cytoplasm	other	Down-regulated
ENSMUSG00000029447	9.90768e-108	5.71067e-106	Cct6a	chaperonin containing TCP1 subunit 6A	Cytoplasm	other	Down-regulated
ENSMUSG00000020547	2.26041e-107	1.29389e-105	Bzw2	basic leucine zipper and W2 domains 2	Cytoplasm	translation regulator	Down-regulated
ENSMUSG00000090733	2.29723e-107	1.30596e-105	Rps27	ribosomal protein S27	Other	other	Down-regulated
ENSMUSG00000030111	7.97346e-107	4.50202e-105	A2m	alpha-2-macroglobulin	Extracellular Space	transporter	Up-regulated
ENSMUSG00000046865	9.13273e-107	5.12173e-105	Fbl	fibrillarin	Nucleus	enzyme	Down-regulated
ENSMUSG00000003955	2.08773e-106	1.16296e-104	Fam162a	family with sequence similarity 162 member A	Cytoplasm	other	Down-regulated
ENSMUSG00000043091	2.5019e-106	1.38439e-104	Tuba1c	tubulin alpha 1c	Cytoplasm	other	Down-regulated
ENSMUSG00000009633	2.15222e-105	1.18301e-103	G0s2	G0/G1 switch 2	Cytoplasm	other	Up-regulated
ENSMUSG00000025362	2.49746e-105	1.36374e-103	Rps26	ribosomal protein S26	Cytoplasm	other	Down-regulated
ENSMUSG00000066551	8.66867e-105	4.67207e-103	Hmgb1	high mobility group box 1	Nucleus	transcription regulator	Down-regulated
ENSMUSG00000026021	3.4651e-103	1.85551e-101	Sumo1	small ubiquitin-like modifier 1	Nucleus	enzyme	Down-regulated
ENSMUSG00000029730	3.56071e-103	1.89448e-101	Mcm7	minichromosome maintenance complex component 7	Nucleus	enzyme	Down-regulated
ENSMUSG00000006442	6.50697e-103	3.43999e-101	Srm	spermidine synthase	Cytoplasm	enzyme	Down-regulated
ENSMUSG00000002477	1.44678e-102	7.6002e-101	Snrpd1	small nuclear ribonucleoprotein D1 polypeptide	Nucleus	other	Down-regulated
ENSMUSG00000008450	1.64754e-102	8.60037e-101	Nutf2	nuclear transport factor 2	Nucleus	transporter	Down-regulated
ENSMUSG00000019539	1.82507e-102	9.46756e-101	Rcn3	reticulocalbin 3	Cytoplasm	other	Down-regulated
ENSMUSG00000067367	3.03774e-102	1.56604e-100	Lyar	Ly1 antibody reactive	Plasma Membrane	other	Down-regulated
ENSMUSG00000003868	3.84408e-102	1.9695e-100	Ruvbl2	RuvB like AAA ATPase 2	Nucleus	transcription regulator	Down-regulated
ENSMUSG00000032397	7.52499e-102	3.83174e-100	Tipin	TIMELESS interacting protein	Nucleus	other	Down-regulated
ENSMUSG00000050621	5.00617e-101	2.53361e-99	Rps27rt	ribosomal protein S27	Other	other	Down-regulated
ENSMUSG00000029836	9.29198e-101	4.67415e-99	Cbx3	chromobox 3	Nucleus	transcription regulator	Down-regulated
ENSMUSG00000040824	9.56276e-101	4.78138e-99	Snrpd2	small nuclear ribonucleoprotein D2 polypeptide	Nucleus	other	Down-regulated
ENSMUSG00000022766	1.02825e-99	5.11044e-98	Serpind1	serpin family D member 1	Extracellular Space	other	Up-regulated
ENSMUSG00000071497	2.74614e-99	1.35672e-97	Nutf2-ps1	nuclear transport factor 2, pseudogene 1	Other	other	Down-regulated
ENSMUSG00000020738	1.226e-98	6.0212e-97	Sumo2	small ubiquitin-like modifier 2	Nucleus	enzyme	Down-regulated
ENSMUSG00000045394	9.40403e-98	4.59138e-96	Epcam	epithelial cell adhesion molecule	Plasma Membrane	other	Down-regulated
ENSMUSG00000003873	3.00995e-97	1.46097e-95	Bax	BCL2 associated X, apoptosis regulator	Cytoplasm	transporter	Down-regulated
ENSMUSG00000021999	3.50662e-97	1.69215e-95	Cpb2	carboxypeptidase B2	Extracellular Space	peptidase	Up-regulated
ENSMUSG00000047631	3.5629e-97	1.70937e-95	Apof	apolipoprotein F	Extracellular Space	transporter	Up-regulated
ENSMUSG00000027133	4.6856e-97	2.23508e-95	Nop10	NOP10 ribonucleoprotein	Nucleus	other	Down-regulated
ENSMUSG00000063480	5.5853e-97	2.64903e-95	Nhp2l1	small nuclear ribonucleoprotein 13	Nucleus	other	Down-regulated
ENSMUSG00000025364	9.07409e-97	4.27926e-95	Pa2g4	proliferation-associated 2G4	Nucleus	transcription regulator	Down-regulated
ENSMUSG00000071644	1.55808e-96	7.30627e-95	Eef1g	eukaryotic translation elongation factor 1 gamma	Cytoplasm	translation regulator	Down-regulated
ENSMUSG00000060373	2.4107e-96	1.12409e-94	Hnrnpc	heterogeneous nuclear ribonucleoprotein C (C1/C2)	Nucleus	other	Down-regulated
ENSMUSG00000042462	4.64171e-96	2.1523e-94	Dctpp1	dCTP pyrophosphatase 1	Cytoplasm	enzyme	Down-regulated
ENSMUSG00000039878	6.13357e-96	2.82826e-94	Slc39a5	solute carrier family 39 member 5	Plasma Membrane	transporter	Up-regulated
ENSMUSG00000001270	8.62021e-96	3.95291e-94	Ckb	creatine kinase B	Cytoplasm	kinase	Down-regulated
ENSMUSG00000026234	1.399e-94	6.38006e-93	Ncl	nucleolin	Nucleus	other	Down-regulated
ENSMUSG00000035202	2.33158e-94	1.05491e-92	Lars2	leucyl-tRNA synthetase 2, mitochondrial	Cytoplasm	enzyme	Down-regulated
ENSMUSG00000049517	2.33859e-94	1.05491e-92	Rps23	ribosomal protein S23	Cytoplasm	translation regulator	Down-regulated
ENSMUSG00000053565	1.2084e-93	5.42149e-92	Eif3k	eukaryotic translation initiation factor 3 subunit K	Cytoplasm	translation regulator	Down-regulated
ENSMUSG00000019987	3.22971e-93	1.44122e-91	Arg1	arginase 1	Cytoplasm	enzyme	Up-regulated
ENSMUSG00000036880	6.57543e-93	2.91851e-91	Acaa2	acetyl-CoA acyltransferase 2	Cytoplasm	enzyme	Up-regulated
ENSMUSG00000025613	1.51093e-91	6.67059e-90	Cct8	chaperonin containing TCP1 subunit 8	Cytoplasm	enzyme	Down-regulated
ENSMUSG00000031697	3.04345e-91	1.33654e-89	Orc6	origin recognition complex subunit 6	Nucleus	other	Down-regulated
ENSMUSG00000025176	3.0968e-91	1.35281e-89	Hoga1	4-hydroxy-2-oxoglutarate aldolase 1	Cytoplasm	enzyme	Up-regulated
ENSMUSG00000021751	5.2037e-91	2.26129e-89	Acox2	acyl-CoA oxidase 2	Cytoplasm	enzyme	Up-regulated
ENSMUSG00000002068	7.21969e-91	3.12101e-89	Ccne1	cyclin E1	Nucleus	transcription regulator	Down-regulated
ENSMUSG00000021811	1.82463e-90	7.84685e-89	Dnajc9	DnaJ heat shock protein family (Hsp40) member C9	Nucleus	other	Down-regulated
ENSMUSG00000027404	2.63922e-90	1.12915e-88	Snrpb	small nuclear ribonucleoprotein polypeptides B and B1	Nucleus	other	Down-regulated
ENSMUSG00000024844	4.53982e-90	1.93234e-88	Banf1	barrier to autointegration factor 1	Nucleus	other	Down-regulated
ENSMUSG00000042607	6.14973e-90	2.60422e-88	Asb4	ankyrin repeat and SOCS box containing 4	Nucleus	transcription regulator	Down-regulated
ENSMUSG00000062825	7.69791e-90	3.24328e-88	Actg1	actin gamma 1	Cytoplasm	other	Down-regulated
ENSMUSG00000005681	2.02084e-89	8.47121e-88	Apoa2	apolipoprotein A2	Extracellular Space	transporter	Up-regulated
ENSMUSG00000061360	2.11602e-89	8.82559e-88	Phf5a	PHD finger protein 5A	Nucleus	transcription regulator	Down-regulated
ENSMUSG00000027405	2.341e-89	9.71513e-88	Nop56	NOP56 ribonucleoprotein	Nucleus	other	Down-regulated
ENSMUSG00000026621	9.24062e-89	3.81578e-87	Marc1	mitochondrial amidoxime reducing component 1	Cytoplasm	enzyme	Up-regulated
ENSMUSG00000026368	1.03182e-88	4.23966e-87	F13b	coagulation factor XIII B chain	Extracellular Space	enzyme	Up-regulated
ENSMUSG00000060572	1.40217e-88	5.73302e-87	Mfap2	microfibril associated protein 2	Extracellular Space	other	Down-regulated
ENSMUSG00000059796	1.60227e-88	6.51905e-87	Eif4a1	eukaryotic translation initiation factor 4A1	Cytoplasm	translation regulator	Down-regulated
ENSMUSG00000067274	1.63218e-88	6.60832e-87	Rplp0	ribosomal protein lateral stalk subunit P0	Cytoplasm	other	Down-regulated
ENSMUSG00000030630	2.17155e-88	8.74945e-87	Fah	fumarylacetoacetate hydrolase	Cytoplasm	enzyme	Up-regulated
ENSMUSG00000019139	2.46027e-88	9.86487e-87	Isyna1	inositol-3-phosphate synthase 1	Cytoplasm	enzyme	Down-regulated
ENSMUSG00000005410	4.74661e-88	1.89408e-86	Mcm5	minichromosome maintenance complex component 5	Nucleus	enzyme	Down-regulated
ENSMUSG00000015176	1.9434e-87	7.7178e-86	Nolc1	nucleolar and coiled-body phosphoprotein 1	Nucleus	other	Down-regulated
ENSMUSG00000028609	2.5804e-87	1.01987e-85	Magoh	mago homolog, exon junction complex subunit	Nucleus	other	Down-regulated
ENSMUSG00000017344	3.81036e-87	1.49886e-85	Vtn	vitronectin	Extracellular Space	other	Up-regulated
ENSMUSG00000052833	1.00121e-86	3.91984e-85	Sae1	SUMO1 activating enzyme subunit 1	Cytoplasm	enzyme	Down-regulated
ENSMUSG00000064326	1.77384e-86	6.91217e-85	Siva1	SIVA1 apoptosis inducing factor	Cytoplasm	other	Down-regulated
ENSMUSG00000032047	5.81669e-86	2.25601e-84	Acat1	acetyl-CoA acetyltransferase 1	Cytoplasm	enzyme	Up-regulated
ENSMUSG00000019432	6.95196e-86	2.68378e-84	Ddx39b	DExD-box helicase 39B	Nucleus	enzyme	Down-regulated
ENSMUSG00000024608	6.99004e-86	2.68599e-84	Rps14	ribosomal protein S14	Cytoplasm	translation regulator	Down-regulated
ENSMUSG00000026003	2.95071e-85	1.12861e-83	Acadl	acyl-CoA dehydrogenase long chain	Cytoplasm	enzyme	Up-regulated
ENSMUSG00000023272	3.06932e-85	1.16859e-83	Creld2	cysteine rich with EGF like domains 2	Other	other	Down-regulated
ENSMUSG00000028081	3.92897e-85	1.48906e-83	Rps3a1	ribosomal protein S3A1	Cytoplasm	other	Down-regulated
ENSMUSG00000029260	4.76122e-85	1.79628e-83	Ugt2b34	UDP glucuronosyltransferase family 2 member B10	Cytoplasm	enzyme	Up-regulated
ENSMUSG00000022512	6.10006e-85	2.29097e-83	Cldn1	claudin 1	Plasma Membrane	other	Up-regulated
ENSMUSG00000078713	8.16629e-85	3.05316e-83	Tomm5	translocase of outer mitochondrial membrane 5	Cytoplasm	other	Down-regulated
ENSMUSG00000036216	1.14496e-84	4.26151e-83	Leap2	liver enriched antimicrobial peptide 2	Extracellular Space	other	Up-regulated
ENSMUSG00000022234	3.38792e-84	1.25535e-82	Cct5	chaperonin containing TCP1 subunit 5	Cytoplasm	other	Down-regulated
ENSMUSG00000037780	4.13366e-84	1.52486e-82	Mbl1	mannose-binding lectin (protein A) 1	Cytoplasm	other	Up-regulated
ENSMUSG00000020018	4.7444e-84	1.74241e-82	Snrpf	small nuclear ribonucleoprotein polypeptide F	Nucleus	other	Down-regulated
ENSMUSG00000027359	4.90643e-84	1.79398e-82	Slc27a2	solute carrier family 27 member 2	Cytoplasm	transporter	Up-regulated
ENSMUSG00000027203	7.84909e-84	2.85734e-82	Dut	deoxyuridine triphosphatase	Nucleus	enzyme	Down-regulated
ENSMUSG00000055730	8.20366e-84	2.97338e-82	Ces2a	carboxylesterase 2A	Cytoplasm	enzyme	Up-regulated
ENSMUSG00000063316	1.40021e-83	5.05294e-82	Rpl27	ribosomal protein L27	Cytoplasm	other	Down-regulated
ENSMUSG00000019122	3.5469e-83	1.27443e-81	Ccl9	chemokine (C-C motif) ligand 9	Extracellular Space	cytokine	Up-regulated
ENSMUSG00000006333	5.29401e-83	1.89398e-81	Rps9	ribosomal protein S9	Cytoplasm	translation regulator	Down-regulated
ENSMUSG00000015083	5.84409e-83	2.0818e-81	C8g	complement C8 gamma chain	Extracellular Space	transporter	Up-regulated
ENSMUSG00000015749	5.9827e-83	2.12207e-81	Anp32e	acidic (leucine-rich) nuclear phosphoprotein 32 family, member E	Cytoplasm	other	Down-regulated
ENSMUSG00000027249	8.36273e-83	2.95365e-81	F2	coagulation factor II, thrombin	Extracellular Space	peptidase	Up-regulated
ENSMUSG00000009281	2.02941e-82	7.13732e-81	Rarres2	retinoic acid receptor responder 2	Plasma Membrane	transmembrane receptor	Up-regulated
ENSMUSG00000011752	2.11241e-82	7.39789e-81	Pgam1	phosphoglycerate mutase 1	Cytoplasm	phosphatase	Down-regulated
ENSMUSG00000031848	2.61119e-82	9.10625e-81	Lsm4	LSM4 homolog, U6 small nuclear RNA and mRNA degradation associated	Nucleus	other	Down-regulated
ENSMUSG00000034681	8.42614e-82	2.92623e-80	Rnps1	RNA binding protein with serine rich domain 1	Nucleus	other	Down-regulated
ENSMUSG00000047139	1.6369e-81	5.63746e-80	Cd24a	CD24a antigen	Plasma Membrane	other	Down-regulated
ENSMUSG00000021037	1.66547e-81	5.71215e-80	Ahsa1	activator of HSP90 ATPase activity 1	Cytoplasm	other	Down-regulated
ENSMUSG00000061613	1.78317e-81	6.09065e-80	U2af1	U2 small nuclear ribonucleoprotein auxiliary factor (U2AF) 1	Nucleus	other	Down-regulated
ENSMUSG00000025980	4.8124e-81	1.637e-79	Hspd1	heat shock protein family D (Hsp60) member 1	Cytoplasm	enzyme	Down-regulated
ENSMUSG00000030057	7.17447e-81	2.43054e-79	Cnbp	CCHC-type zinc finger nucleic acid binding protein	Nucleus	transcription regulator	Down-regulated
ENSMUSG00000022111	9.03859e-81	3.04961e-79	Uchl3	ubiquitin C-terminal hydrolase L3	Cytoplasm	peptidase	Down-regulated
ENSMUSG00000028639	1.51933e-80	5.10543e-79	Ybx1	Y-box binding protein 1	Nucleus	transcription regulator	Down-regulated
ENSMUSG00000047261	4.05712e-80	1.35783e-78	Gap43	growth associated protein 43	Plasma Membrane	other	Down-regulated
ENSMUSG00000068877	5.44358e-80	1.81453e-78	Selenbp2	selenium binding protein 1	Cytoplasm	other	Up-regulated
ENSMUSG00000062070	1.35686e-79	4.48682e-78	Pgk1	phosphoglycerate kinase 1	Cytoplasm	kinase	Down-regulated
ENSMUSG00000057841	2.78339e-79	9.16752e-78	Rpl32	ribosomal protein L32	Cytoplasm	other	Down-regulated
ENSMUSG00000076432	1.00896e-78	3.31003e-77	Ywhaq	tyrosine 3-monooxygenase/tryptophan 5-monooxygenase activation protein theta	Cytoplasm	other	Down-regulated
ENSMUSG00000056973	1.74462e-78	5.70094e-77	Ces1d	carboxylesterase 1	Cytoplasm	enzyme	Up-regulated
ENSMUSG00000031173	2.05633e-78	6.69315e-77	Otc	ornithine carbamoyltransferase	Cytoplasm	enzyme	Up-regulated
ENSMUSG00000030357	2.14318e-78	6.9486e-77	Fkbp4	FK506 binding protein 4	Nucleus	enzyme	Down-regulated
ENSMUSG00000058799	3.2998e-78	1.06569e-76	Nap1l1	nucleosome assembly protein 1 like 1	Nucleus	other	Down-regulated
ENSMUSG00000031939	3.53436e-78	1.13702e-76	Taf1d	TATA-box binding protein associated factor, RNA polymerase I subunit D	Nucleus	other	Down-regulated
ENSMUSG00000020739	3.85884e-78	1.23662e-76	Nup85	nucleoporin 85	Cytoplasm	other	Down-regulated
ENSMUSG00000027342	4.33126e-78	1.38267e-76	Pcna	proliferating cell nuclear antigen	Nucleus	enzyme	Down-regulated
ENSMUSG00000025794	4.4472e-78	1.41424e-76	Rpl14	ribosomal protein L14	Cytoplasm	other	Down-regulated
ENSMUSG00000022336	5.44117e-78	1.72373e-76	Eif3e	eukaryotic translation initiation factor 3 subunit E	Cytoplasm	other	Down-regulated
ENSMUSG00000053907	9.50478e-78	2.99961e-76	Mat2a	methionine adenosyltransferase 2A	Cytoplasm	enzyme	Down-regulated
ENSMUSG00000034024	1.29328e-77	4.066e-76	Cct2	chaperonin containing TCP1 subunit 2	Cytoplasm	kinase	Down-regulated
ENSMUSG00000028693	1.61537e-77	5.05945e-76	Nasp	nuclear autoantigenic sperm protein	Nucleus	other	Down-regulated
ENSMUSG00000030744	1.73417e-77	5.41113e-76	Rps3	ribosomal protein S3	Cytoplasm	enzyme	Down-regulated
ENSMUSG00000091625	1.82384e-77	5.66961e-76	Lsm5	LSM5 homolog, U6 small nuclear RNA and mRNA degradation associated	Cytoplasm	other	Down-regulated
ENSMUSG00000024833	2.20308e-77	6.82298e-76	Pola2	DNA polymerase alpha 2, accessory subunit	Nucleus	enzyme	Down-regulated
ENSMUSG00000030867	2.61154e-77	8.02807e-76	Plk1	polo like kinase 1	Nucleus	kinase	Down-regulated
ENSMUSG00000027067	2.60365e-77	8.02807e-76	Ssrp1	structure specific recognition protein 1	Nucleus	transcription regulator	Down-regulated
ENSMUSG00000039067	4.98813e-77	1.52773e-75	Psmd7	proteasome 26S subunit, non-ATPase 7	Cytoplasm	other	Down-regulated
ENSMUSG00000041841	5.65099e-77	1.72438e-75	Rpl37	ribosomal protein L37	Cytoplasm	other	Down-regulated
ENSMUSG00000018446	8.90275e-77	2.7067e-75	C1qbp	complement C1q binding protein	Cytoplasm	transcription regulator	Down-regulated
ENSMUSG00000078427	9.89261e-77	2.99667e-75	Sarnp	SAP domain containing ribonucleoprotein	Nucleus	transcription regulator	Down-regulated
ENSMUSG00000007892	1.33257e-76	4.02195e-75	Rplp1	ribosomal protein, large, P1	Nucleus	other	Down-regulated
ENSMUSG00000003153	2.13038e-76	6.40659e-75	Slc2a3	solute carrier family 2 member 3	Plasma Membrane	transporter	Down-regulated
ENSMUSG00000060703	2.65516e-76	7.92728e-75	Cd302	CD302 molecule	Plasma Membrane	transmembrane receptor	Up-regulated
ENSMUSG00000048856	7.33321e-76	2.18156e-74	Slc25a47	solute carrier family 25 member 47	Cytoplasm	other	Up-regulated
ENSMUSG00000030978	9.44405e-76	2.79949e-74	Rrm1	ribonucleotide reductase catalytic subunit M1	Nucleus	enzyme	Down-regulated
ENSMUSG00000029649	1.37792e-75	4.07002e-74	Pomp	proteasome maturation protein	Nucleus	other	Down-regulated
ENSMUSG00000025508	3.65096e-75	1.07457e-73	Rplp2	ribosomal protein lateral stalk subunit P2	Cytoplasm	other	Down-regulated
ENSMUSG00000040658	1.82901e-74	5.36423e-73	Dnph1	2'-deoxynucleoside 5'-phosphate N-hydrolase 1	Nucleus	enzyme	Down-regulated
ENSMUSG00000037563	2.208e-74	6.45295e-73	Rps16	ribosomal protein S16	Cytoplasm	other	Down-regulated
ENSMUSG00000024258	3.19845e-74	9.31479e-73	Polr2d	RNA polymerase II subunit D	Nucleus	enzyme	Down-regulated
ENSMUSG00000020277	3.79554e-74	1.1015e-72	Pfkl	phosphofructokinase, liver type	Cytoplasm	kinase	Down-regulated
ENSMUSG00000060938	5.55669e-74	1.60699e-72	Rpl26	ribosomal protein L26	Cytoplasm	other	Down-regulated
ENSMUSG00000031645	1.41904e-73	4.08959e-72	F11	coagulation factor XI	Extracellular Space	peptidase	Up-regulated
ENSMUSG00000030762	2.03672e-73	5.84939e-72	Aqp8	aquaporin 8	Plasma Membrane	transporter	Up-regulated
ENSMUSG00000033831	2.44212e-73	6.98953e-72	Fgb	fibrinogen beta chain	Extracellular Space	other	Up-regulated
ENSMUSG00000068749	1.7772e-72	5.069e-71	Psma5	proteasome subunit alpha 5	Cytoplasm	peptidase	Down-regulated
ENSMUSG00000070704	2.41054e-72	6.85187e-71	Ugt2b36	UDP glucuronosyltransferase family 2 member B7	Cytoplasm	enzyme	Up-regulated
ENSMUSG00000034855	3.94135e-72	1.11649e-70	Cxcl10	C-X-C motif chemokine ligand 10	Extracellular Space	cytokine	Up-regulated
ENSMUSG00000068882	4.6112e-72	1.3018e-70	Ssb	Sjogren syndrome antigen B	Nucleus	enzyme	Down-regulated
ENSMUSG00000067608	9.29329e-72	2.61472e-70	Pcna-ps2	proliferating cell nuclear antigen pseudogene 2	Other	other	Down-regulated
ENSMUSG00000005667	1.61434e-71	4.52669e-70	Mthfd2	methylenetetrahydrofolate dehydrogenase (NADP+ dependent) 2, methenyltetrahydrofolate cyclohydrolase	Cytoplasm	enzyme	Down-regulated
ENSMUSG00000026715	1.77366e-71	4.95669e-70	Serpinc1	serpin family C member 1	Extracellular Space	enzyme	Up-regulated
ENSMUSG00000033732	2.0366e-71	5.67242e-70	Sf3b3	splicing factor 3b subunit 3	Nucleus	other	Down-regulated
ENSMUSG00000071072	2.06586e-71	5.73465e-70	Ptges3	prostaglandin E synthase 3	Cytoplasm	enzyme	Down-regulated
ENSMUSG00000079435	2.46388e-71	6.81673e-70	Rpl36a	ribosomal protein L36A	Cytoplasm	other	Down-regulated
ENSMUSG00000079641	3.75787e-71	1.03622e-69	Rpl39	ribosomal protein L39	Cytoplasm	other	Down-regulated
ENSMUSG00000003970	4.99577e-71	1.37301e-69	Rpl8	ribosomal protein L8	Cytoplasm	other	Down-regulated
ENSMUSG00000071172	8.21713e-71	2.2509e-69	Srsf3	serine and arginine rich splicing factor 3	Nucleus	other	Down-regulated
ENSMUSG00000029147	1.13074e-70	3.08721e-69	Ppm1g	protein phosphatase, Mg2+/Mn2+ dependent 1G	Nucleus	phosphatase	Down-regulated
ENSMUSG00000020849	1.52196e-70	4.14174e-69	Ywhae	tyrosine 3-monooxygenase/tryptophan 5-monooxygenase activation protein epsilon	Cytoplasm	other	Down-regulated
ENSMUSG00000004268	3.56541e-70	9.67088e-69	Emg1	EMG1, N1-specific pseudouridine methyltransferase	Nucleus	enzyme	Down-regulated
ENSMUSG00000006095	4.02769e-70	1.08892e-68	Tbcb	tubulin folding cofactor B	Cytoplasm	other	Down-regulated
ENSMUSG00000015671	5.29312e-70	1.42639e-68	Psma2	proteasome subunit alpha 2	Cytoplasm	peptidase	Down-regulated
ENSMUSG00000066979	6.44635e-70	1.73154e-68	Bub3	BUB3, mitotic checkpoint protein	Nucleus	other	Down-regulated
ENSMUSG00000037070	7.32612e-70	1.96151e-68	Rbmxl1	RNA binding motif protein, X-linked like-1	Nucleus	other	Down-regulated
ENSMUSG00000059775	1.44506e-69	3.8566e-68	Rps26-ps1	ribosomal protein S26, pseudogene 1	Other	other	Down-regulated
ENSMUSG00000030007	2.16816e-69	5.76785e-68	Cct7	chaperonin containing TCP1 subunit 7	Cytoplasm	other	Down-regulated
ENSMUSG00000030697	4.15899e-69	1.09935e-67	Ppp4c	protein phosphatase 4 catalytic subunit	Cytoplasm	phosphatase	Down-regulated
ENSMUSG00000032399	4.76595e-69	1.25579e-67	Rpl4	ribosomal protein L4	Cytoplasm	enzyme	Down-regulated
ENSMUSG00000067786	7.12855e-69	1.87237e-67	Nnat	neuronatin	Plasma Membrane	transporter	Down-regulated
ENSMUSG00000073640	1.0476e-68	2.74292e-67	Rpl27-ps3	ribosomal protein L27, pseudogene 3	Other	other	Down-regulated
ENSMUSG00000038279	1.26463e-68	3.30078e-67	Nop2	NOP2 nucleolar protein	Nucleus	other	Down-regulated
ENSMUSG00000041859	1.29482e-68	3.36896e-67	Mcm3	minichromosome maintenance complex component 3	Nucleus	enzyme	Down-regulated
ENSMUSG00000019773	1.76714e-68	4.58352e-67	Fbxo5	F-box protein 5	Nucleus	enzyme	Down-regulated
ENSMUSG00000022673	2.6428e-68	6.83341e-67	Mcm4	minichromosome maintenance complex component 4	Nucleus	enzyme	Down-regulated
ENSMUSG00000023495	4.48274e-68	1.15549e-66	Pcbp4	poly(rC) binding protein 4	Nucleus	other	Down-regulated
ENSMUSG00000028953	5.1003e-68	1.3106e-66	Abcf2	ATP binding cassette subfamily F member 2	Cytoplasm	transporter	Down-regulated
ENSMUSG00000032199	5.91595e-68	1.51551e-66	Polr2m	RNA polymerase II subunit M	Nucleus	other	Down-regulated
ENSMUSG00000090862	6.0774e-68	1.55207e-66	Rps13	ribosomal protein S13	Cytoplasm	other	Down-regulated
ENSMUSG00000021178	7.78959e-68	1.98324e-66	Psmc1	proteasome 26S subunit, ATPase 1	Nucleus	peptidase	Down-regulated
ENSMUSG00000025580	9.61985e-68	2.44174e-66	Eif4a3	eukaryotic translation initiation factor 4A3	Nucleus	enzyme	Down-regulated
ENSMUSG00000028902	1.55174e-67	3.92667e-66	Sf3a3	splicing factor 3a subunit 3	Nucleus	other	Down-regulated
ENSMUSG00000028186	2.13948e-67	5.39748e-66	Uox	urate oxidase	Cytoplasm	enzyme	Up-regulated
ENSMUSG00000031403	3.32954e-67	8.37429e-66	Dkc1	dyskerin pseudouridine synthase 1	Nucleus	enzyme	Down-regulated
ENSMUSG00000093674	3.53159e-67	8.85564e-66	Rpl41	ribosomal protein L41	Cytoplasm	other	Down-regulated
ENSMUSG00000028896	3.9292e-67	9.82301e-66	Rcc1	regulator of chromosome condensation 1	Cytoplasm	other	Down-regulated
ENSMUSG00000048644	4.89426e-67	1.21624e-65	Ctxn1	cortexin 1	Other	other	Down-regulated
ENSMUSG00000039001	6.92022e-67	1.71456e-65	Rps21	ribosomal protein S21	Cytoplasm	other	Down-regulated
ENSMUSG00000038374	1.22198e-66	3.01859e-65	Rbm8a	RNA binding motif protein 8A	Nucleus	other	Down-regulated
ENSMUSG00000048758	1.40469e-66	3.45962e-65	Rpl29	ribosomal protein L29	Cytoplasm	other	Down-regulated
ENSMUSG00000020708	1.41476e-66	3.47412e-65	Psmc5	proteasome 26S subunit, ATPase 5	Nucleus	transcription regulator	Down-regulated
ENSMUSG00000074476	1.54792e-66	3.7899e-65	Spc24	SPC24, NDC80 kinetochore complex component	Cytoplasm	other	Down-regulated
ENSMUSG00000037197	2.49597e-66	6.0931e-65	Rbm17	RNA binding motif protein 17	Nucleus	other	Down-regulated
ENSMUSG00000061477	3.20708e-66	7.80608e-65	Rps7	ribosomal protein S7	Cytoplasm	other	Down-regulated
ENSMUSG00000017404	3.90872e-66	9.48607e-65	Rpl19	ribosomal protein L19	Cytoplasm	other	Down-regulated
ENSMUSG00000051234	3.92549e-66	9.49899e-65	Rnf7	ring finger protein 7	Nucleus	enzyme	Down-regulated
ENSMUSG00000027801	5.30484e-66	1.27995e-64	Tm4sf4	transmembrane 4 L six family member 4	Plasma Membrane	other	Up-regulated
ENSMUSG00000066632	5.5841e-66	1.34342e-64	Pgk1-rs7	phosphoglycerate kinase-1, related sequence-7	Other	other	Down-regulated
ENSMUSG00000027078	6.25363e-66	1.50015e-64	Ube2l6	ubiquitin conjugating enzyme E2 L6	Cytoplasm	enzyme	Up-regulated
ENSMUSG00000055612	1.05144e-65	2.51498e-64	Cdca7	cell division cycle associated 7	Nucleus	other	Down-regulated
ENSMUSG00000022193	1.17191e-65	2.79506e-64	Psmb5	proteasome subunit beta 5	Cytoplasm	peptidase	Down-regulated
ENSMUSG00000012848	3.10992e-65	7.39608e-64	Rps5	ribosomal protein S5	Cytoplasm	other	Down-regulated
ENSMUSG00000025290	7.67951e-65	1.82114e-63	Rps24	ribosomal protein S24	Cytoplasm	other	Down-regulated
ENSMUSG00000036892	8.02066e-65	1.89662e-63	Prodh2	proline dehydrogenase 2	Cytoplasm	enzyme	Up-regulated
ENSMUSG00000053398	8.92094e-65	2.10352e-63	Phgdh	phosphoglycerate dehydrogenase	Cytoplasm	enzyme	Down-regulated
ENSMUSG00000073676	1.21258e-64	2.85112e-63	Hspe1	heat shock protein family E (Hsp10) member 1	Cytoplasm	enzyme	Down-regulated
ENSMUSG00000023367	1.86483e-64	4.37233e-63	Tmem176a	transmembrane protein 176A	Other	other	Up-regulated
ENSMUSG00000071662	3.61175e-64	8.44438e-63	Polr2g	RNA polymerase II subunit G	Nucleus	enzyme	Down-regulated
ENSMUSG00000021069	5.11261e-64	1.19199e-62	Pygl	glycogen phosphorylase L	Cytoplasm	enzyme	Up-regulated
ENSMUSG00000016921	7.83062e-64	1.82056e-62	Srsf6	serine and arginine rich splicing factor 6	Nucleus	other	Down-regulated
ENSMUSG00000008668	7.87798e-64	1.82646e-62	Rps18	ribosomal protein S18	Cytoplasm	other	Down-regulated
ENSMUSG00000062997	8.43658e-64	1.95052e-62	Rpl35	ribosomal protein L35	Cytoplasm	other	Down-regulated
ENSMUSG00000028837	1.51336e-63	3.48913e-62	Psmb2	proteasome subunit beta 2	Cytoplasm	peptidase	Down-regulated
ENSMUSG00000020644	1.54847e-63	3.56018e-62	Id2	inhibitor of DNA binding 2	Nucleus	transcription regulator	Down-regulated
ENSMUSG00000061479	2.55671e-63	5.86208e-62	Snrpa	small nuclear ribonucleoprotein polypeptide A	Nucleus	other	Down-regulated
ENSMUSG00000027018	5.29296e-63	1.21024e-61	Hat1	histone acetyltransferase 1	Nucleus	enzyme	Down-regulated
ENSMUSG00000021546	5.9086e-63	1.34729e-61	Hnrnpk	heterogeneous nuclear ribonucleoprotein K	Nucleus	transcription regulator	Down-regulated
ENSMUSG00000034892	6.20156e-63	1.41022e-61	Rps29	ribosomal protein S29	Cytoplasm	other	Down-regulated
ENSMUSG00000029223	7.04146e-63	1.59683e-61	Uchl1	ubiquitin C-terminal hydrolase L1	Cytoplasm	peptidase	Down-regulated
ENSMUSG00000055172	7.34043e-63	1.6601e-61	C1ra	complement C1r	Extracellular Space	peptidase	Up-regulated
ENSMUSG00000002985	1.14636e-62	2.58554e-61	Apoe	apolipoprotein E	Extracellular Space	transporter	Up-regulated
ENSMUSG00000047675	1.80284e-62	4.05517e-61	Rps8	ribosomal protein S8	Cytoplasm	other	Down-regulated
ENSMUSG00000030603	1.82409e-62	4.09188e-61	Psmc4	proteasome 26S subunit, ATPase 4	Nucleus	peptidase	Down-regulated
ENSMUSG00000046330	2.60339e-62	5.8243e-61	Rpl37a	ribosomal protein L37a	Cytoplasm	other	Down-regulated
ENSMUSG00000029810	3.52794e-62	7.87149e-61	Tmem176b	transmembrane protein 176B	Other	other	Up-regulated
ENSMUSG00000042354	3.71043e-62	8.25646e-61	Gnl3	G protein nucleolar 3	Nucleus	other	Down-regulated
ENSMUSG00000037053	3.72267e-62	8.26153e-61	Azgp1	alpha-2-glycoprotein 1, zinc-binding	Extracellular Space	transporter	Up-regulated
ENSMUSG00000061787	8.31706e-62	1.84084e-60	Rps17	ribosomal protein S17	Cytoplasm	other	Down-regulated
ENSMUSG00000032959	9.99141e-62	2.20555e-60	Pebp1	phosphatidylethanolamine binding protein 1	Cytoplasm	other	Down-regulated
ENSMUSG00000035875	1.06373e-61	2.34189e-60	AI182371	expressed sequence AI182371	Other	other	Up-regulated
ENSMUSG00000071415	1.07178e-61	2.35339e-60	Rpl23	ribosomal protein L23	Cytoplasm	other	Down-regulated
ENSMUSG00000022853	1.45034e-61	3.1762e-60	Ehhadh	enoyl-CoA hydratase and 3-hydroxyacyl CoA dehydrogenase	Cytoplasm	enzyme	Up-regulated
ENSMUSG00000012405	1.50262e-61	3.28204e-60	Rpl15	ribosomal protein L15	Cytoplasm	other	Down-regulated
ENSMUSG00000033020	1.71145e-61	3.72836e-60	Polr2f	RNA polymerase II subunit F	Nucleus	enzyme	Down-regulated
ENSMUSG00000063787	1.71871e-61	3.73436e-60	Chchd1	coiled-coil-helix-coiled-coil-helix domain containing 1	Nucleus	other	Down-regulated
ENSMUSG00000027566	1.83247e-61	3.97114e-60	Psma7	proteasome subunit alpha 7	Cytoplasm	peptidase	Down-regulated
ENSMUSG00000023104	2.0086e-61	4.3415e-60	Rfc2	replication factor C subunit 2	Nucleus	other	Down-regulated
ENSMUSG00000041126	2.46964e-61	5.32415e-60	H2afv	H2A histone family member V	Nucleus	other	Down-regulated
ENSMUSG00000028495	2.6574e-61	5.7141e-60	Rps6	ribosomal protein S6	Cytoplasm	other	Down-regulated
ENSMUSG00000029657	3.16921e-61	6.76207e-60	Hsph1	heat shock protein family H (Hsp110) member 1	Cytoplasm	other	Down-regulated
ENSMUSG00000036752	3.18889e-61	6.7866e-60	Tubb4b	tubulin beta 4B class IVb	Cytoplasm	other	Down-regulated
ENSMUSG00000073702	4.14248e-61	8.77106e-60	Rpl31	ribosomal protein L31	Cytoplasm	other	Down-regulated
ENSMUSG00000021377	5.97901e-61	1.26274e-59	Dek	DEK proto-oncogene	Nucleus	transcription regulator	Down-regulated
ENSMUSG00000032591	7.38184e-61	1.55506e-59	Mst1	macrophage stimulating 1	Extracellular Space	growth factor	Up-regulated
ENSMUSG00000007739	1.14363e-60	2.40307e-59	Cct4	chaperonin containing TCP1 subunit 4	Cytoplasm	other	Down-regulated
ENSMUSG00000034528	1.29458e-60	2.7134e-59	Hsd17b13	hydroxysteroid 17-beta dehydrogenase 13	Extracellular Space	enzyme	Up-regulated
ENSMUSG00000020264	1.36359e-60	2.85083e-59	Slc36a2	solute carrier family 36 member 2	Plasma Membrane	transporter	Up-regulated
ENSMUSG00000052798	2.08356e-60	4.3451e-59	Nup107	nucleoporin 107	Nucleus	other	Down-regulated
ENSMUSG00000034675	2.76286e-60	5.7473e-59	Dbn1	drebrin 1	Cytoplasm	other	Down-regulated
ENSMUSG00000020086	3.1087e-60	6.45056e-59	H2afy2	H2A histone family member Y2	Nucleus	other	Down-regulated
ENSMUSG00000004980	3.55144e-60	7.35086e-59	Hnrnpa2b1	heterogeneous nuclear ribonucleoprotein A2/B1	Nucleus	other	Down-regulated
ENSMUSG00000002870	4.68037e-60	9.66346e-59	Mcm2	minichromosome maintenance complex component 2	Nucleus	enzyme	Down-regulated
ENSMUSG00000022391	4.74849e-60	9.77977e-59	Rangap1	Ran GTPase activating protein 1	Nucleus	other	Down-regulated
ENSMUSG00000010376	5.70356e-60	1.17177e-58	Nedd8	neural precursor cell expressed, developmentally down-regulated 8	Nucleus	enzyme	Down-regulated
ENSMUSG00000068874	6.56881e-60	1.3462e-58	Selenbp1	selenium binding protein 1	Cytoplasm	other	Up-regulated
ENSMUSG00000020496	6.79257e-60	1.38863e-58	Rnf187	ring finger protein 187	Nucleus	enzyme	Down-regulated
ENSMUSG00000022033	8.14629e-60	1.66128e-58	Pbk	PDZ binding kinase	Cytoplasm	kinase	Down-regulated
ENSMUSG00000062981	1.06353e-59	2.16356e-58	Mrpl42	mitochondrial ribosomal protein L42	Cytoplasm	other	Down-regulated
ENSMUSG00000022205	1.11295e-59	2.25856e-58	Sub1	SUB1 homolog, transcriptional regulator	Nucleus	transcription regulator	Down-regulated
ENSMUSG00000063457	2.01487e-59	4.06896e-58	Rps15	ribosomal protein S15	Cytoplasm	other	Down-regulated
ENSMUSG00000093930	2.28432e-59	4.6019e-58	Hmgcs1	3-hydroxy-3-methylglutaryl-CoA synthase 1	Cytoplasm	enzyme	Up-regulated
ENSMUSG00000030662	2.76121e-59	5.54916e-58	Ipo5	importin 5	Nucleus	transporter	Down-regulated
ENSMUSG00000036438	3.5707e-59	7.15866e-58	Calm2	calmodulin 1	Nucleus	other	Down-regulated
ENSMUSG00000017723	4.13585e-59	8.27171e-58	Wfdc2	WAP four-disulfide core domain 2	Extracellular Space	other	Down-regulated
ENSMUSG00000074207	5.20535e-59	1.03857e-57	Adh1	alcohol dehydrogenase 1C (class I), gamma polypeptide	Cytoplasm	enzyme	Up-regulated
ENSMUSG00000042118	5.22902e-59	1.04079e-57	Bhmt2	betaine--homocysteine S-methyltransferase 2	Cytoplasm	enzyme	Up-regulated
ENSMUSG00000022858	6.5724e-59	1.30193e-57	Tra2b	transformer 2 beta homolog	Nucleus	other	Down-regulated
ENSMUSG00000054405	1.2467e-58	2.46372e-57	Dnajc8	DnaJ heat shock protein family (Hsp40) member C8	Nucleus	other	Down-regulated
ENSMUSG00000027261	1.79223e-58	3.53338e-57	Hao1	hydroxyacid oxidase 1	Cytoplasm	enzyme	Up-regulated
ENSMUSG00000024067	2.15552e-58	4.23954e-57	Dpy30	dpy-30, histone methyltransferase complex regulatory subunit	Nucleus	enzyme	Down-regulated
ENSMUSG00000057657	2.16237e-58	4.24294e-57	Rps18-ps3	ribosomal protein S18, pseudogene 3	Other	other	Down-regulated
ENSMUSG00000010064	2.60913e-58	5.10749e-57	Slc38a3	solute carrier family 38 member 3	Plasma Membrane	transporter	Up-regulated
ENSMUSG00000062006	3.3041e-58	6.4527e-57	Rpl34	ribosomal protein L34	Cytoplasm	other	Down-regulated
ENSMUSG00000021024	3.90845e-58	7.61505e-57	Psma6	proteasome subunit alpha 6	Cytoplasm	peptidase	Down-regulated
ENSMUSG00000006529	3.96166e-58	7.70064e-57	Itih1	inter-alpha-trypsin inhibitor heavy chain 1	Extracellular Space	other	Up-regulated
ENSMUSG00000009079	4.82128e-58	9.34968e-57	Ewsr1	Ewing sarcoma breakpoint region 1	Nucleus	other	Down-regulated
ENSMUSG00000029614	5.90248e-58	1.14197e-56	Rpl6	ribosomal protein L6	Nucleus	other	Down-regulated
ENSMUSG00000067288	6.6355e-58	1.28081e-56	Rps28	ribosomal protein S28	Cytoplasm	other	Down-regulated
ENSMUSG00000022400	6.76009e-58	1.30183e-56	Rbx1	ring-box 1	Cytoplasm	enzyme	Down-regulated
ENSMUSG00000018583	7.32892e-58	1.4081e-56	G3bp1	G3BP stress granule assembly factor 1	Nucleus	enzyme	Down-regulated
ENSMUSG00000060600	9.62499e-58	1.84497e-56	Eno3	enolase 3	Cytoplasm	enzyme	Down-regulated
ENSMUSG00000019505	1.57171e-57	3.0058e-56	Ubb	ubiquitin B	Cytoplasm	other	Down-regulated
ENSMUSG00000067219	1.59381e-57	3.04107e-56	Nipal1	NIPA like domain containing 1	Other	other	Up-regulated
ENSMUSG00000025967	2.82696e-57	5.3816e-56	Eef1b2	eukaryotic translation elongation factor 1 beta 2	Cytoplasm	translation regulator	Down-regulated
ENSMUSG00000025197	6.10863e-57	1.16022e-55	Cyp2c44	cytochrome P450, family 2, subfamily c, polypeptide 23	Cytoplasm	enzyme	Up-regulated
ENSMUSG00000038482	8.88898e-57	1.68444e-55	Tfdp1	transcription factor Dp-1	Nucleus	transcription regulator	Down-regulated
ENSMUSG00000032939	9.00036e-57	1.70166e-55	Nup93	nucleoporin 93	Nucleus	other	Down-regulated
ENSMUSG00000026874	1.2138e-56	2.28968e-55	Hc	complement C5	Extracellular Space	cytokine	Up-regulated
ENSMUSG00000021660	1.91804e-56	3.60991e-55	Btf3	basic transcription factor 3	Nucleus	transcription regulator	Down-regulated
ENSMUSG00000020051	2.05148e-56	3.85233e-55	Pah	phenylalanine hydroxylase	Cytoplasm	enzyme	Up-regulated
ENSMUSG00000040731	2.32772e-56	4.3612e-55	Eif4h	eukaryotic translation initiation factor 4H	Cytoplasm	translation regulator	Down-regulated
ENSMUSG00000028633	2.39919e-56	4.48497e-55	Ctps	CTP synthase 1	Nucleus	enzyme	Down-regulated
ENSMUSG00000007872	2.87928e-56	5.37035e-55	Id3	inhibitor of DNA binding 3, HLH protein	Nucleus	transcription regulator	Down-regulated
ENSMUSG00000038510	4.07704e-56	7.58731e-55	Rpf2	ribosome production factor 2 homolog	Nucleus	other	Down-regulated
ENSMUSG00000043716	4.34762e-56	8.07276e-55	Rpl7	ribosomal protein L7	Nucleus	transcription regulator	Down-regulated
ENSMUSG00000025066	5.60509e-56	1.03844e-54	Sfr1	SWI5 dependent homologous recombination repair protein 1	Nucleus	transcription regulator	Down-regulated
ENSMUSG00000021537	8.04497e-56	1.48715e-54	Cetn3	centrin 3	Cytoplasm	other	Down-regulated
ENSMUSG00000001403	8.21666e-56	1.51552e-54	Ube2c	ubiquitin conjugating enzyme E2 C	Cytoplasm	enzyme	Down-regulated
ENSMUSG00000022285	1.07555e-55	1.97939e-54	Ywhaz	tyrosine 3-monooxygenase/tryptophan 5-monooxygenase activation protein zeta	Cytoplasm	enzyme	Down-regulated
ENSMUSG00000006398	2.52917e-55	4.64427e-54	Cdc20	cell division cycle 20	Nucleus	other	Down-regulated
ENSMUSG00000040413	2.78486e-55	5.10251e-54	Timd2	T cell immunoglobulin and mucin domain containing 2	Plasma Membrane	transmembrane receptor	Up-regulated
ENSMUSG00000022992	3.25274e-55	5.94665e-54	Kansl2	KAT8 regulatory NSL complex subunit 2	Nucleus	other	Down-regulated
ENSMUSG00000022247	5.58611e-55	1.01901e-53	Brix1	BRX1, biogenesis of ribosomes	Nucleus	other	Down-regulated
ENSMUSG00000094806	8.06288e-55	1.46759e-53	Cyp2d10	cytochrome P450, family 2, subfamily d, polypeptide 9	Cytoplasm	other	Up-regulated
ENSMUSG00000009013	9.03957e-55	1.64176e-53	Dynll1	dynein light chain LC8-type 1	Cytoplasm	other	Down-regulated
ENSMUSG00000026377	1.7446e-54	3.15472e-53	Nifk	nucleolar protein interacting with the FHA domain of MKI67	Nucleus	other	Down-regulated
ENSMUSG00000057322	2.06934e-54	3.73381e-53	Rpl38	ribosomal protein L38	Cytoplasm	other	Down-regulated
ENSMUSG00000005481	2.11508e-54	3.80807e-53	Ddx39	DExD-box helicase 39A	Nucleus	enzyme	Down-regulated
ENSMUSG00000016024	2.52061e-54	4.52837e-53	Lbp	lipopolysaccharide binding protein	Plasma Membrane	transporter	Up-regulated
ENSMUSG00000032207	2.87215e-54	5.14878e-53	Lipc	lipase C, hepatic type	Extracellular Space	enzyme	Up-regulated
ENSMUSG00000027496	3.02526e-54	5.41157e-53	Aurka	aurora kinase A	Nucleus	kinase	Down-regulated
ENSMUSG00000024007	3.0872e-54	5.51049e-53	Ppil1	peptidylprolyl isomerase like 1	Plasma Membrane	enzyme	Down-regulated
ENSMUSG00000029711	3.6431e-54	6.47489e-53	Epo	erythropoietin	Extracellular Space	cytokine	Down-regulated
ENSMUSG00000024029	5.06e-54	8.97392e-53	Tff3	trefoil factor 3	Extracellular Space	other	Up-regulated
ENSMUSG00000001416	5.30147e-54	9.38212e-53	Cct3	chaperonin containing TCP1 subunit 3	Cytoplasm	other	Down-regulated
ENSMUSG00000060036	6.22702e-54	1.09966e-52	Rpl3	ribosomal protein L3	Nucleus	other	Down-regulated
ENSMUSG00000045128	6.63582e-54	1.16937e-52	Rpl18a	ribosomal protein L18a	Cytoplasm	other	Down-regulated
ENSMUSG00000027804	1.39905e-53	2.4602e-52	Ppid	peptidylprolyl isomerase D	Cytoplasm	enzyme	Down-regulated
ENSMUSG00000032279	1.6087e-53	2.82288e-52	Idh3a	isocitrate dehydrogenase 3 (NAD(+)) alpha	Cytoplasm	enzyme	Down-regulated
ENSMUSG00000042770	3.45159e-53	6.04393e-52	Hebp1	heme binding protein 1	Cytoplasm	other	Up-regulated
ENSMUSG00000029580	4.30576e-53	7.52376e-52	Actb	actin beta	Cytoplasm	other	Down-regulated
ENSMUSG00000053801	5.58798e-53	9.74375e-52	Grwd1	glutamate rich WD repeat containing 1	Nucleus	other	Down-regulated
ENSMUSG00000022881	5.84325e-53	1.01675e-51	Rfc4	replication factor C subunit 4	Nucleus	other	Down-regulated
ENSMUSG00000000628	6.91538e-53	1.20079e-51	Hk2	hexokinase 2	Cytoplasm	kinase	Down-regulated
ENSMUSG00000037542	8.8086e-53	1.52633e-51	Aldh8a1	aldehyde dehydrogenase 8 family member A1	Cytoplasm	enzyme	Up-regulated
ENSMUSG00000031311	1.04145e-52	1.80083e-51	Nono	non-POU domain containing octamer binding	Nucleus	transcription regulator	Down-regulated
ENSMUSG00000042729	1.15097e-52	1.98608e-51	Wdr74	WD repeat domain 74	Nucleus	other	Down-regulated
ENSMUSG00000038274	1.43157e-52	2.46516e-51	Fau	FAU, ubiquitin like and ribosomal protein S30 fusion	Cytoplasm	other	Down-regulated
ENSMUSG00000033898	1.79977e-52	3.08638e-51	Cfhr2	complement factor H-related 2	Other	other	Up-regulated
ENSMUSG00000030245	2.65798e-52	4.54871e-51	Golt1b	golgi transport 1B	Cytoplasm	other	Down-regulated
ENSMUSG00000037361	2.70727e-52	4.62353e-51	Sf3b6	splicing factor 3b subunit 6	Nucleus	other	Down-regulated
ENSMUSG00000028330	2.83995e-52	4.84016e-51	Ncbp1	nuclear cap binding protein subunit 1	Nucleus	other	Down-regulated
ENSMUSG00000042079	4.2419e-52	7.19996e-51	Hnrnpf	heterogeneous nuclear ribonucleoprotein F	Nucleus	other	Down-regulated
ENSMUSG00000015120	4.42116e-52	7.4889e-51	Ube2i	ubiquitin conjugating enzyme E2 I	Nucleus	enzyme	Down-regulated
ENSMUSG00000001155	4.43766e-52	7.50155e-51	Ftcd	formimidoyltransferase cyclodeaminase	Cytoplasm	enzyme	Up-regulated
ENSMUSG00000058558	5.34544e-52	9.01772e-51	Rpl5	ribosomal protein L5	Cytoplasm	other	Down-regulated
ENSMUSG00000005683	6.0062e-52	1.01119e-50	Cs	citrate synthase	Cytoplasm	enzyme	Down-regulated
ENSMUSG00000021116	6.58671e-52	1.10667e-50	Eif2s1	eukaryotic translation initiation factor 2 subunit alpha	Cytoplasm	translation regulator	Down-regulated
ENSMUSG00000021832	7.67058e-52	1.28618e-50	Psmc6	proteasome 26S subunit, ATPase 6	Nucleus	peptidase	Down-regulated
ENSMUSG00000062867	9.95389e-52	1.66567e-50	Impdh2	inosine monophosphate dehydrogenase 2	Cytoplasm	enzyme	Down-regulated
ENSMUSG00000026750	1.21113e-51	2.02261e-50	Psmb7	proteasome subunit beta 7	Cytoplasm	peptidase	Down-regulated
ENSMUSG00000031904	1.35203e-51	2.25338e-50	Slc7a6	solute carrier family 7 member 6	Plasma Membrane	transporter	Down-regulated
ENSMUSG00000021282	1.48386e-51	2.46321e-50	Eif5	eukaryotic translation initiation factor 5	Cytoplasm	translation regulator	Down-regulated
ENSMUSG00000067148	2.75069e-51	4.55703e-50	Polr1c	RNA polymerase I and III subunit C	Nucleus	enzyme	Down-regulated
ENSMUSG00000000028	2.79041e-51	4.61362e-50	Cdc45	cell division cycle 45	Nucleus	other	Down-regulated
ENSMUSG00000036371	3.3105e-51	5.45182e-50	Serbp1	SERPINE1 mRNA binding protein 1	Cytoplasm	other	Down-regulated
ENSMUSG00000018293	3.98175e-51	6.54426e-50	Pfn1	profilin 1	Cytoplasm	other	Down-regulated
ENSMUSG00000005233	5.44366e-51	8.92932e-50	Spc25	SPC25, NDC80 kinetochore complex component	Cytoplasm	other	Down-regulated
ENSMUSG00000074088	5.67496e-51	9.29036e-50	Snrnp40	small nuclear ribonucleoprotein U5 subunit 40	Nucleus	other	Down-regulated
ENSMUSG00000032575	6.25116e-51	1.02135e-49	Manf	mesencephalic astrocyte derived neurotrophic factor	Extracellular Space	other	Down-regulated
ENSMUSG00000023110	8.36426e-51	1.36392e-49	Prmt5	protein arginine methyltransferase 5	Cytoplasm	enzyme	Down-regulated
ENSMUSG00000041057	8.7407e-51	1.42251e-49	Wdr43	WD repeat domain 43	Nucleus	other	Down-regulated
ENSMUSG00000022109	1.02714e-50	1.66509e-49	Med4	mediator complex subunit 4	Nucleus	transcription regulator	Down-regulated
ENSMUSG00000046364	1.09216e-50	1.76705e-49	Rpl27a	ribosomal protein L27a	Cytoplasm	other	Down-regulated
ENSMUSG00000024556	1.14158e-50	1.84341e-49	Me2	malic enzyme 2	Cytoplasm	enzyme	Down-regulated
ENSMUSG00000007039	1.39755e-50	2.25237e-49	Ddah2	dimethylarginine dimethylaminohydrolase 2	Cytoplasm	enzyme	Down-regulated
ENSMUSG00000041840	1.4553e-50	2.34088e-49	Haus1	HAUS augmin like complex subunit 1	Nucleus	other	Down-regulated
ENSMUSG00000020720	1.71003e-50	2.7453e-49	Psmd12	proteasome 26S subunit, non-ATPase 12	Cytoplasm	other	Down-regulated
ENSMUSG00000036570	1.81634e-50	2.91036e-49	Fxyd1	FXYD domain containing ion transport regulator 1	Plasma Membrane	ion channel	Up-regulated
ENSMUSG00000027170	1.99808e-50	3.1954e-49	Eif3m	eukaryotic translation initiation factor 3 subunit M	Cytoplasm	other	Down-regulated
ENSMUSG00000053898	2.26543e-50	3.61597e-49	Ech1	enoyl-CoA hydratase 1	Cytoplasm	enzyme	Up-regulated
ENSMUSG00000055302	2.30937e-50	3.67903e-49	Mrfap1	Morf4 family associated protein 1	Nucleus	other	Down-regulated
ENSMUSG00000047797	2.3593e-50	3.75137e-49	Gjb1	gap junction protein beta 1	Plasma Membrane	transporter	Up-regulated
ENSMUSG00000040026	2.75055e-50	4.36512e-49	Saa3	serum amyloid A 3	Extracellular Space	other	Up-regulated
ENSMUSG00000033047	3.40959e-50	5.3904e-49	Eif3l	eukaryotic translation initiation factor 3 subunit L	Cytoplasm	other	Down-regulated
ENSMUSG00000020116	3.43171e-50	5.41506e-49	Pno1	partner of NOB1 homolog	Nucleus	other	Down-regulated
ENSMUSG00000041431	6.32141e-50	9.95592e-49	Ccnb1	cyclin B1	Cytoplasm	kinase	Down-regulated
ENSMUSG00000029380	6.62172e-50	1.04091e-48	Cxcl1	C-X-C motif chemokine ligand 2	Extracellular Space	cytokine	Up-regulated
ENSMUSG00000031445	1.008e-49	1.57857e-48	Proz	protein Z, vitamin K dependent plasma glycoprotein	Extracellular Space	peptidase	Up-regulated
ENSMUSG00000062248	1.15422e-49	1.80414e-48	Cks2	CDC28 protein kinase regulatory subunit 2	Other	kinase	Down-regulated
ENSMUSG00000034203	2.02395e-49	3.15767e-48	Chchd4	coiled-coil-helix-coiled-coil-helix domain containing 4	Cytoplasm	enzyme	Down-regulated
ENSMUSG00000074656	2.08968e-49	3.2541e-48	Eif2s2	eukaryotic translation initiation factor 2 subunit beta	Cytoplasm	translation regulator	Down-regulated
ENSMUSG00000000740	4.09675e-49	6.35571e-48	Rpl13	ribosomal protein L13	Nucleus	other	Down-regulated
ENSMUSG00000030983	4.77256e-49	7.39034e-48	Bccip	BRCA2 and CDKN1A interacting protein	Nucleus	other	Down-regulated
ENSMUSG00000036781	4.82501e-49	7.45765e-48	Rps27l	ribosomal protein S27 like	Cytoplasm	translation regulator	Down-regulated
ENSMUSG00000060288	5.02088e-49	7.74597e-48	Ppih	peptidylprolyl isomerase H	Nucleus	enzyme	Down-regulated
ENSMUSG00000062647	5.14409e-49	7.92132e-48	Rpl7a	ribosomal protein L7a	Cytoplasm	other	Down-regulated
ENSMUSG00000018362	5.54067e-49	8.51621e-48	Kpna2	karyopherin subunit alpha 2	Nucleus	transporter	Down-regulated
ENSMUSG00000028010	5.59336e-49	8.58131e-48	Gar1	GAR1 ribonucleoprotein	Nucleus	other	Down-regulated
ENSMUSG00000022304	6.64513e-49	1.01761e-47	Dpys	dihydropyrimidinase	Cytoplasm	enzyme	Up-regulated
ENSMUSG00000029777	7.78075e-49	1.18932e-47	Gars	glycyl-tRNA synthetase	Cytoplasm	enzyme	Down-regulated
ENSMUSG00000032412	8.63757e-49	1.31787e-47	Atp1b3	ATPase Na+/K+ transporting subunit beta 3	Plasma Membrane	transporter	Down-regulated
ENSMUSG00000044986	1.06002e-48	1.61434e-47	Tst	thiosulfate sulfurtransferase	Cytoplasm	enzyme	Up-regulated
ENSMUSG00000023169	1.43244e-48	2.17751e-47	Slc38a1	solute carrier family 38 member 1	Plasma Membrane	transporter	Down-regulated
ENSMUSG00000038393	1.45362e-48	2.20567e-47	Txnip	thioredoxin interacting protein	Cytoplasm	other	Up-regulated
ENSMUSG00000060407	1.73807e-48	2.63248e-47	Cyp2a12	cytochrome P450, family 2, subfamily a, polypeptide 12	Cytoplasm	enzyme	Up-regulated
ENSMUSG00000095427	1.99586e-48	3.01742e-47	Rps2-ps6	ribosomal protein S2, pseudogene 6	Other	other	Down-regulated
ENSMUSG00000035960	2.54308e-48	3.83774e-47	Apex1	apurinic/apyrimidinic endodeoxyribonuclease 1	Nucleus	enzyme	Down-regulated
ENSMUSG00000037942	2.59462e-48	3.90841e-47	Crp	C-reactive protein	Extracellular Space	other	Up-regulated
ENSMUSG00000030677	2.66791e-48	4.01153e-47	Kif22	kinesin family member 22	Nucleus	other	Down-regulated
ENSMUSG00000026281	3.19031e-48	4.78835e-47	Dtymk	deoxythymidylate kinase	Cytoplasm	kinase	Down-regulated
ENSMUSG00000028322	3.21972e-48	4.82376e-47	Exosc3	exosome component 3	Nucleus	enzyme	Down-regulated
ENSMUSG00000058655	3.40067e-48	5.08568e-47	Eif4b	eukaryotic translation initiation factor 4B	Cytoplasm	translation regulator	Down-regulated
ENSMUSG00000010095	4.03855e-48	6.02877e-47	Slc3a2	solute carrier family 3 member 2	Plasma Membrane	transporter	Down-regulated
ENSMUSG00000047963	4.74495e-48	7.07057e-47	Stbd1	starch binding domain 1	Cytoplasm	other	Up-regulated
ENSMUSG00000021018	9.79049e-48	1.45369e-46	Polr2h	RNA polymerase II subunit H	Nucleus	enzyme	Down-regulated
ENSMUSG00000055760	1.08753e-47	1.61187e-46	Gemin6	gem nuclear organelle associated protein 6	Nucleus	other	Down-regulated
ENSMUSG00000059208	1.11164e-47	1.64467e-46	Hnrnpm	heterogeneous nuclear ribonucleoprotein M	Nucleus	other	Down-regulated
ENSMUSG00000001707	1.14495e-47	1.69094e-46	Eef1e1	eukaryotic translation elongation factor 1 epsilon 1	Cytoplasm	translation regulator	Down-regulated
ENSMUSG00000074781	1.32729e-47	1.95675e-46	Ube2n	ubiquitin conjugating enzyme E2 N	Cytoplasm	enzyme	Down-regulated
ENSMUSG00000031320	1.3967e-47	2.05542e-46	Rps4x	ribosomal protein S4 Y-linked 1	Cytoplasm	other	Down-regulated
ENSMUSG00000074768	1.82696e-47	2.68386e-46	Bhmt	betaine--homocysteine S-methyltransferase	Cytoplasm	enzyme	Up-regulated
ENSMUSG00000070697	2.14139e-47	3.13466e-46	Utp3	UTP3, small subunit processome component	Nucleus	other	Down-regulated
ENSMUSG00000020808	2.24328e-47	3.27803e-46	Fam64a	PICALM interacting mitotic regulator	Nucleus	other	Down-regulated
ENSMUSG00000052146	2.77278e-47	4.04466e-46	Rps10	ribosomal protein S10	Cytoplasm	other	Down-regulated
ENSMUSG00000017716	3.39064e-47	4.93725e-46	Birc5	baculoviral IAP repeat containing 5	Cytoplasm	other	Down-regulated
ENSMUSG00000004642	3.4017e-47	4.94468e-46	Slbp	stem-loop binding protein	Nucleus	other	Down-regulated
ENSMUSG00000031578	4.56716e-47	6.62717e-46	Mak16	MAK16 homolog	Nucleus	other	Down-regulated
ENSMUSG00000024177	5.20442e-47	7.53869e-46	Nme4	NME/NM23 nucleoside diphosphate kinase 4	Cytoplasm	kinase	Down-regulated
ENSMUSG00000064264	8.27171e-47	1.19608e-45	Zfp428	zinc finger protein 428	Other	other	Down-regulated
ENSMUSG00000024165	9.22797e-47	1.33204e-45	Hn1l	Jupiter microtubule associated homolog 2	Cytoplasm	other	Down-regulated
ENSMUSG00000021569	9.24709e-47	1.33248e-45	Trip13	thyroid hormone receptor interactor 13	Cytoplasm	transcription regulator	Down-regulated
ENSMUSG00000020180	1.10673e-46	1.592e-45	Snrpd3	small nuclear ribonucleoprotein D3 polypeptide	Nucleus	other	Down-regulated
ENSMUSG00000009614	1.18024e-46	1.69481e-45	Sardh	sarcosine dehydrogenase	Cytoplasm	enzyme	Up-regulated
ENSMUSG00000059070	1.46281e-46	2.09695e-45	Rpl18	ribosomal protein L18	Cytoplasm	other	Down-regulated
ENSMUSG00000006998	1.70828e-46	2.44461e-45	Psmd2	proteasome 26S subunit, non-ATPase 2	Cytoplasm	other	Down-regulated
ENSMUSG00000070436	1.99813e-46	2.85447e-45	Serpinh1	serpin family H member 1	Extracellular Space	other	Down-regulated
ENSMUSG00000024791	2.11949e-46	3.02264e-45	Cdca5	cell division cycle associated 5	Cytoplasm	other	Down-regulated
ENSMUSG00000021340	2.25781e-46	3.21437e-45	Gpld1	glycosylphosphatidylinositol specific phospholipase D1	Cytoplasm	enzyme	Up-regulated
ENSMUSG00000025869	2.34426e-46	3.33173e-45	Nop16	NOP16 nucleolar protein	Nucleus	other	Down-regulated
ENSMUSG00000041571	2.73438e-46	3.87955e-45	Sepw1	selenoprotein W	Cytoplasm	enzyme	Down-regulated
ENSMUSG00000063511	2.84095e-46	4.02387e-45	Snrnp70	small nuclear ribonucleoprotein U1 subunit 70	Nucleus	other	Down-regulated
ENSMUSG00000031458	2.99396e-46	4.23337e-45	Coprs	coordinator of PRMT5 and differentiation stimulator	Nucleus	other	Down-regulated
ENSMUSG00000045273	3.37158e-46	4.75921e-45	Cenph	centromere protein H	Nucleus	other	Down-regulated
ENSMUSG00000022312	3.51525e-46	4.95358e-45	Eif3h	eukaryotic translation initiation factor 3 subunit H	Cytoplasm	other	Down-regulated
ENSMUSG00000029064	3.52522e-46	4.95921e-45	Gnb1	G protein subunit beta 1	Plasma Membrane	enzyme	Down-regulated
ENSMUSG00000030224	3.88432e-46	5.45514e-45	Strap	serine/threonine kinase receptor associated protein	Plasma Membrane	other	Down-regulated
ENSMUSG00000068039	4.25714e-46	5.96862e-45	Tcp1	t-complex 1	Cytoplasm	other	Down-regulated
ENSMUSG00000030088	4.32341e-46	6.05131e-45	Aldh1l1	aldehyde dehydrogenase 1 family member L1	Cytoplasm	enzyme	Up-regulated
ENSMUSG00000021591	4.80456e-46	6.71344e-45	Glrx	glutaredoxin	Cytoplasm	enzyme	Up-regulated
ENSMUSG00000002102	5.85657e-46	8.16966e-45	Psmc3	proteasome 26S subunit, ATPase 3	Nucleus	enzyme	Down-regulated
ENSMUSG00000034932	7.14226e-46	9.94644e-45	Mrpl54	mitochondrial ribosomal protein L54	Cytoplasm	other	Down-regulated
ENSMUSG00000054630	8.61732e-46	1.19805e-44	Ugt2b5	UDP glucuronosyltransferase family 2 member B28	Cytoplasm	enzyme	Up-regulated
ENSMUSG00000021737	8.85859e-46	1.22954e-44	Psmd6	proteasome 26S subunit, non-ATPase 6	Cytoplasm	enzyme	Down-regulated
ENSMUSG00000010122	9.965e-46	1.38079e-44	Slc47a1	solute carrier family 47 member 1	Plasma Membrane	transporter	Up-regulated
ENSMUSG00000029432	1.05811e-45	1.46372e-44	Gbas	nipsnap homolog 2	Plasma Membrane	other	Down-regulated
ENSMUSG00000051989	1.2622e-45	1.74313e-44	Smim11	small integral membrane protein 11	Other	other	Down-regulated
ENSMUSG00000026049	1.59834e-45	2.20369e-44	Tex30	testis expressed 30	Other	other	Down-regulated
ENSMUSG00000002718	2.02753e-45	2.7908e-44	Cse1l	chromosome segregation 1 like	Nucleus	transporter	Down-regulated
ENSMUSG00000038521	3.13954e-45	4.31427e-44	C1s1	complement C1s	Extracellular Space	peptidase	Up-regulated
ENSMUSG00000057863	5.66088e-45	7.76617e-44	Rpl36	ribosomal protein L36	Nucleus	other	Down-regulated
ENSMUSG00000001674	7.15424e-45	9.79871e-44	Ddx18	DEAD-box helicase 18	Nucleus	enzyme	Down-regulated
ENSMUSG00000022322	9.02611e-45	1.23421e-43	Shcbp1	SHC binding and spindle associated 1	Other	other	Down-regulated
ENSMUSG00000028603	9.78703e-45	1.33606e-43	Scp2	sterol carrier protein 2	Cytoplasm	transporter	Up-regulated
ENSMUSG00000022037	1.02615e-44	1.39852e-43	Clu	clusterin	Cytoplasm	other	Up-regulated
ENSMUSG00000024853	1.05358e-44	1.43356e-43	Sf3b2	splicing factor 3b subunit 2	Nucleus	other	Down-regulated
ENSMUSG00000038622	1.20895e-44	1.64227e-43	Med30	mediator complex subunit 30	Nucleus	transcription regulator	Down-regulated
ENSMUSG00000070348	1.51865e-44	2.05961e-43	Ccnd1	cyclin D1	Nucleus	transcription regulator	Down-regulated
ENSMUSG00000030512	1.73168e-44	2.34469e-43	Snrpa1	small nuclear ribonucleoprotein polypeptide A'	Nucleus	other	Down-regulated
ENSMUSG00000028156	2.0695e-44	2.79753e-43	Eif4e	eukaryotic translation initiation factor 4E	Cytoplasm	translation regulator	Down-regulated
ENSMUSG00000030382	2.4364e-44	3.28815e-43	Slc27a5	solute carrier family 27 member 5	Cytoplasm	transporter	Up-regulated
ENSMUSG00000032966	3.36496e-44	4.53396e-43	Fkbp1a	FK506 binding protein 1A	Cytoplasm	enzyme	Down-regulated
ENSMUSG00000061032	3.72846e-44	5.0156e-43	Rrp1	ribosomal RNA processing 1 homolog (S. cerevisiae)	Nucleus	other	Down-regulated
ENSMUSG00000031954	3.87462e-44	5.20378e-43	Cfdp1	craniofacial development protein 1	Extracellular Space	other	Down-regulated
ENSMUSG00000063632	3.99443e-44	5.35602e-43	Sox11	SRY-box 11	Nucleus	transcription regulator	Down-regulated
ENSMUSG00000063888	4.48333e-44	6.00188e-43	Rpl7l1	ribosomal protein L7 like 1	Cytoplasm	transcription regulator	Down-regulated
ENSMUSG00000013155	6.29602e-44	8.41497e-43	Enkd1	enkurin domain containing 1	Cytoplasm	other	Down-regulated
ENSMUSG00000019471	7.02095e-44	9.3688e-43	Cdc37	cell division cycle 37	Cytoplasm	kinase	Down-regulated
ENSMUSG00000039356	8.06193e-44	1.07234e-42	Exosc2	exosome component 2	Nucleus	enzyme	Down-regulated
ENSMUSG00000044786	8.19241e-44	1.08795e-42	Zfp36	ZFP36 ring finger protein	Nucleus	transcription regulator	Up-regulated
ENSMUSG00000041438	8.2717e-44	1.09673e-42	Cirh1a	UTP4, small subunit processome component	Nucleus	other	Down-regulated
ENSMUSG00000038412	8.93604e-44	1.18292e-42	Higd1a	HIG1 hypoxia inducible domain family member 1A	Cytoplasm	other	Down-regulated
ENSMUSG00000002833	1.09282e-43	1.44433e-42	Hdgfrp2	HDGF like 2	Nucleus	other	Down-regulated
ENSMUSG00000074882	1.10494e-43	1.45803e-42	Cyp2c68	cytochrome P450, family 2, subfamily c, polypeptide 40	Cytoplasm	enzyme	Up-regulated
ENSMUSG00000005413	1.17997e-43	1.55457e-42	Hmox1	heme oxygenase 1	Cytoplasm	enzyme	Up-regulated
ENSMUSG00000027715	1.22162e-43	1.60689e-42	Ccna2	cyclin A2	Nucleus	other	Down-regulated
ENSMUSG00000075229	1.31153e-43	1.72242e-42	Ccdc58	coiled-coil domain containing 58	Cytoplasm	other	Down-regulated
ENSMUSG00000030079	1.56282e-43	2.0492e-42	Ruvbl1	RuvB like AAA ATPase 1	Nucleus	transcription regulator	Down-regulated
ENSMUSG00000062397	1.70779e-43	2.23574e-42	Zfp706	zinc finger protein 706	Other	other	Down-regulated
ENSMUSG00000021135	1.73957e-43	2.27377e-42	Slc10a1	solute carrier family 10 member 1	Plasma Membrane	transporter	Up-regulated
ENSMUSG00000036309	1.89456e-43	2.47246e-42	Skp1a	S-phase kinase associated protein 1	Nucleus	transcription regulator	Down-regulated
ENSMUSG00000067818	2.03124e-43	2.64667e-42	Myl9	myosin light chain 9	Cytoplasm	other	Down-regulated
ENSMUSG00000006369	2.03599e-43	2.6487e-42	Fbln1	fibulin 1	Extracellular Space	other	Down-regulated
ENSMUSG00000025872	2.14307e-43	2.78365e-42	Thoc3	THO complex 3	Nucleus	other	Down-regulated
ENSMUSG00000033294	2.25015e-43	2.91816e-42	Noc4l	nucleolar complex associated 4 homolog	Nucleus	transcription regulator	Down-regulated
ENSMUSG00000093904	2.81925e-43	3.65051e-42	Tomm20	translocase of outer mitochondrial membrane 20	Cytoplasm	transporter	Down-regulated
ENSMUSG00000021607	3.84086e-43	4.9656e-42	Mrpl36	mitochondrial ribosomal protein L36	Cytoplasm	other	Down-regulated
ENSMUSG00000021094	4.15486e-43	5.3632e-42	Dhrs7	dehydrogenase/reductase 7	Other	enzyme	Up-regulated
ENSMUSG00000024990	4.5712e-43	5.89146e-42	Rbp4	retinol binding protein 4	Extracellular Space	other	Up-regulated
ENSMUSG00000028884	4.63992e-43	5.97075e-42	Rpa2	replication protein A2	Nucleus	other	Down-regulated
ENSMUSG00000020075	4.8713e-43	6.25879e-42	Ddx21	DExD-box helicase 21	Nucleus	enzyme	Down-regulated
ENSMUSG00000024039	5.19801e-43	6.66824e-42	Cbs	cystathionine-beta-synthase	Cytoplasm	enzyme	Up-regulated
ENSMUSG00000091537	5.39099e-43	6.90513e-42	Tma7	translation machinery associated 7 homolog	Other	other	Down-regulated
ENSMUSG00000053560	5.50949e-43	7.04603e-42	Ier2	immediate early response 2	Cytoplasm	transcription regulator	Down-regulated
ENSMUSG00000031444	5.75609e-43	7.35008e-42	F10	coagulation factor X	Extracellular Space	peptidase	Up-regulated
ENSMUSG00000028367	5.85906e-43	7.47008e-42	Txn1	thioredoxin	Cytoplasm	enzyme	Down-regulated
ENSMUSG00000032454	6.53785e-43	8.32273e-42	Rbp2	retinol binding protein 2	Cytoplasm	transporter	Up-regulated
ENSMUSG00000025358	7.13989e-43	9.07521e-42	Cdk2	cyclin dependent kinase 2	Nucleus	kinase	Down-regulated
ENSMUSG00000031917	9.14804e-43	1.16099e-41	Nip7	NIP7, nucleolar pre-rRNA processing protein	Nucleus	other	Down-regulated
ENSMUSG00000024391	9.85054e-43	1.24824e-41	Apom	apolipoprotein M	Plasma Membrane	transporter	Up-regulated
ENSMUSG00000007050	1.28024e-42	1.61982e-41	Lsm2	LSM2 homolog, U6 small nuclear RNA and mRNA degradation associated	Nucleus	other	Down-regulated
ENSMUSG00000032359	1.33754e-42	1.68973e-41	Ctsh	cathepsin H	Cytoplasm	peptidase	Up-regulated
ENSMUSG00000061024	1.38534e-42	1.74746e-41	Rrs1	ribosome biogenesis regulator homolog	Nucleus	other	Down-regulated
ENSMUSG00000068566	1.4045e-42	1.76895e-41	Myadm	myeloid associated differentiation marker	Nucleus	other	Up-regulated
ENSMUSG00000071533	1.65247e-42	2.0781e-41	Pcnp	PEST proteolytic signal containing nuclear protein	Nucleus	other	Down-regulated
ENSMUSG00000001348	1.82452e-42	2.291e-41	Acp5	acid phosphatase 5, tartrate resistant	Cytoplasm	phosphatase	Up-regulated
ENSMUSG00000031843	1.86304e-42	2.33584e-41	Mphosph6	M-phase phosphoprotein 6	Nucleus	other	Down-regulated
ENSMUSG00000020460	2.09954e-42	2.62839e-41	Rps27a	ribosomal protein S27a	Cytoplasm	other	Down-regulated
ENSMUSG00000032518	2.15038e-42	2.68798e-41	Rpsa	ribosomal protein SA	Cytoplasm	translation regulator	Down-regulated
ENSMUSG00000022427	2.20944e-42	2.75765e-41	Tomm22	translocase of outer mitochondrial membrane 22	Cytoplasm	transporter	Down-regulated
ENSMUSG00000001228	3.01951e-42	3.76305e-41	Uhrf1	ubiquitin like with PHD and ring finger domains 1	Nucleus	transcription regulator	Down-regulated
ENSMUSG00000001642	3.19269e-42	3.97291e-41	Akr1b3	aldo-keto reductase family 1 member B	Cytoplasm	enzyme	Down-regulated
ENSMUSG00000022962	3.68812e-42	4.5757e-41	Gart	phosphoribosylglycinamide formyltransferase, phosphoribosylglycinamide synthetase, phosphoribosylaminoimidazole synthetase	Cytoplasm	enzyme	Down-regulated
ENSMUSG00000034321	3.73063e-42	4.62153e-41	Exosc1	exosome component 1	Nucleus	enzyme	Down-regulated
ENSMUSG00000059835	3.85235e-42	4.76521e-41	Rpl13-ps3	ribosomal protein L13, pseudogene 3	Other	other	Down-regulated
ENSMUSG00000029910	4.00067e-42	4.94131e-41	Mad2l1	mitotic arrest deficient 2 like 1	Nucleus	other	Down-regulated
ENSMUSG00000028741	4.31216e-42	5.31812e-41	Mrto4	MRT4 homolog, ribosome maturation factor	Cytoplasm	other	Down-regulated
ENSMUSG00000036678	4.49678e-42	5.53758e-41	Aaas	aladin WD repeat nucleoporin	Nucleus	other	Down-regulated
ENSMUSG00000060073	4.66231e-42	5.73292e-41	Psma3	proteasome subunit alpha 3	Cytoplasm	peptidase	Down-regulated
ENSMUSG00000068184	4.80973e-42	5.90543e-41	Ndufaf2	NADH:ubiquinone oxidoreductase complex assembly factor 2	Cytoplasm	enzyme	Down-regulated
ENSMUSG00000024986	5.3613e-42	6.57294e-41	Hhex	hematopoietically expressed homeobox	Nucleus	transcription regulator	Down-regulated
ENSMUSG00000031068	6.60993e-42	8.0918e-41	Glrx3	glutaredoxin 3	Cytoplasm	enzyme	Down-regulated
ENSMUSG00000025630	8.40053e-42	1.02687e-40	Hprt	hypoxanthine phosphoribosyltransferase 1	Cytoplasm	enzyme	Down-regulated
ENSMUSG00000040463	9.14743e-42	1.11652e-40	Mybbp1a	MYB binding protein 1a	Nucleus	transcription regulator	Down-regulated
ENSMUSG00000040017	9.44142e-42	1.15072e-40	Saa4	SAA2-SAA4 readthrough	Extracellular Space	transporter	Up-regulated
ENSMUSG00000050440	1.0597e-41	1.28966e-40	Hamp	hepcidin antimicrobial peptide	Extracellular Space	other	Up-regulated
ENSMUSG00000078126	1.2818e-41	1.55768e-40	Rpl23a-ps3	ribosomal protein L23A, pseudogene 3	Other	other	Down-regulated
ENSMUSG00000022580	1.38842e-41	1.68478e-40	Rhpn1	rhophilin Rho GTPase binding protein 1	Cytoplasm	other	Down-regulated
ENSMUSG00000052997	1.51532e-41	1.83608e-40	Uba2	ubiquitin like modifier activating enzyme 2	Cytoplasm	enzyme	Down-regulated
ENSMUSG00000016946	1.66744e-41	2.01745e-40	Kctd5	potassium channel tetramerization domain containing 5	Cytoplasm	other	Down-regulated
ENSMUSG00000069805	1.69914e-41	2.05282e-40	Fbp1	fructose-bisphosphatase 1	Cytoplasm	phosphatase	Up-regulated
ENSMUSG00000040767	1.8461e-41	2.22713e-40	Snrnp25	small nuclear ribonucleoprotein U11/U12 subunit 25	Nucleus	other	Down-regulated
ENSMUSG00000040952	1.90508e-41	2.29494e-40	Rps19	ribosomal protein S19	Cytoplasm	other	Down-regulated
ENSMUSG00000040084	2.1136e-41	2.54245e-40	Bub1b	BUB1 mitotic checkpoint serine/threonine kinase B	Nucleus	kinase	Down-regulated
ENSMUSG00000029642	2.3312e-41	2.80014e-40	Polr1d	RNA polymerase I and III subunit D	Nucleus	enzyme	Down-regulated
ENSMUSG00000058135	2.4623e-41	2.95334e-40	Gstm1	glutathione S-transferase mu 5	Cytoplasm	enzyme	Up-regulated
ENSMUSG00000023224	2.54912e-41	3.05306e-40	Serping1	serpin family G member 1	Extracellular Space	other	Up-regulated
ENSMUSG00000029552	2.6196e-41	3.13295e-40	Tes	testin LIM domain protein	Plasma Membrane	other	Down-regulated
ENSMUSG00000028645	2.71561e-41	3.24311e-40	Slc2a1	solute carrier family 2 member 1	Plasma Membrane	transporter	Down-regulated
ENSMUSG00000024590	2.98293e-41	3.55722e-40	Lmnb1	lamin B1	Nucleus	other	Down-regulated
ENSMUSG00000028356	3.02772e-41	3.60546e-40	Ambp	alpha-1-microglobulin/bikunin precursor	Extracellular Space	transporter	Up-regulated
ENSMUSG00000018189	3.03412e-41	3.60791e-40	Uchl5	ubiquitin C-terminal hydrolase L5	Cytoplasm	peptidase	Down-regulated
ENSMUSG00000019814	3.20176e-41	3.8018e-40	Ltv1	LTV1 ribosome biogenesis factor	Other	other	Down-regulated
ENSMUSG00000058355	3.21112e-41	3.80747e-40	Abce1	ATP binding cassette subfamily E member 1	Cytoplasm	transporter	Down-regulated
ENSMUSG00000000154	3.31909e-41	3.92988e-40	Slc22a18	solute carrier family 22 member 18	Plasma Membrane	transporter	Up-regulated
ENSMUSG00000013822	3.39913e-41	4.01892e-40	Elof1	elongation factor 1 homolog	Nucleus	other	Down-regulated
ENSMUSG00000037601	3.73515e-41	4.40993e-40	Nme1	NME/NM23 nucleoside diphosphate kinase 1	Cytoplasm	kinase	Down-regulated
ENSMUSG00000019857	4.29567e-41	5.06449e-40	Asf1a	anti-silencing function 1A histone chaperone	Nucleus	other	Down-regulated
ENSMUSG00000026688	4.8353e-41	5.69262e-40	Mgst3	microsomal glutathione S-transferase 3	Cytoplasm	enzyme	Up-regulated
ENSMUSG00000005779	4.94359e-41	5.81187e-40	Psmb4	proteasome subunit beta 4	Cytoplasm	peptidase	Down-regulated
ENSMUSG00000021276	6.29141e-41	7.38595e-40	Cinp	cyclin dependent kinase 2 interacting protein	Nucleus	other	Down-regulated
ENSMUSG00000024800	7.81379e-41	9.16023e-40	Rpp30	ribonuclease P/MRP subunit p30	Nucleus	enzyme	Down-regulated
ENSMUSG00000047832	9.92544e-41	1.16193e-39	Cdca4	cell division cycle associated 4	Nucleus	other	Down-regulated
ENSMUSG00000028932	1.32378e-40	1.54752e-39	Psmc2	proteasome 26S subunit, ATPase 2	Nucleus	peptidase	Down-regulated
ENSMUSG00000040771	1.32954e-40	1.55206e-39	Oard1	O-acyl-ADP-ribose deacylase 1	Other	enzyme	Down-regulated
ENSMUSG00000025503	1.40293e-40	1.63544e-39	Taldo1	transaldolase 1	Cytoplasm	enzyme	Down-regulated
ENSMUSG00000020485	1.83776e-40	2.13933e-39	Supt4a	SPT4 homolog, DSIF elongation factor subunit	Nucleus	transcription regulator	Down-regulated
ENSMUSG00000035351	1.92643e-40	2.23941e-39	Nup37	nucleoporin 37	Nucleus	transporter	Down-regulated
ENSMUSG00000037570	2.35723e-40	2.73637e-39	Mcrs1	microspherule protein 1	Nucleus	other	Down-regulated
ENSMUSG00000047215	2.38851e-40	2.76881e-39	Rpl9	ribosomal protein L9	Nucleus	other	Down-regulated
ENSMUSG00000020646	2.71499e-40	3.14287e-39	Mboat2	membrane bound O-acyltransferase domain containing 2	Cytoplasm	enzyme	Down-regulated
ENSMUSG00000028729	2.7687e-40	3.20059e-39	Ebna1bp2	EBNA1 binding protein 2	Nucleus	other	Down-regulated
ENSMUSG00000028800	3.39046e-40	3.91388e-39	Hdac1	histone deacetylase 1	Nucleus	transcription regulator	Down-regulated
ENSMUSG00000029014	3.71275e-40	4.27998e-39	Dnajc2	DnaJ heat shock protein family (Hsp40) member C2	Nucleus	transcription regulator	Down-regulated
ENSMUSG00000039055	4.2677e-40	4.91289e-39	Eme1	essential meiotic structure-specific endonuclease 1	Nucleus	enzyme	Down-regulated
ENSMUSG00000042289	4.67231e-40	5.37121e-39	Hsd3b7	hydroxy-delta-5-steroid dehydrogenase, 3 beta- and steroid delta-isomerase 7	Cytoplasm	enzyme	Up-regulated
ENSMUSG00000002660	4.81895e-40	5.53213e-39	Clpp	caseinolytic mitochondrial matrix peptidase proteolytic subunit	Cytoplasm	peptidase	Down-regulated
ENSMUSG00000033940	5.92403e-40	6.79136e-39	Brk1	BRICK1, SCAR/WAVE actin nucleating complex subunit	Cytoplasm	other	Down-regulated
ENSMUSG00000024498	6.05599e-40	6.93307e-39	Tcerg1	transcription elongation regulator 1	Nucleus	transcription regulator	Down-regulated
ENSMUSG00000034994	6.24929e-40	7.14451e-39	Eef2	eukaryotic translation elongation factor 2	Cytoplasm	translation regulator	Down-regulated
ENSMUSG00000024841	6.49406e-40	7.41413e-39	Eif1ad	eukaryotic translation initiation factor 1A domain containing	Nucleus	other	Down-regulated
ENSMUSG00000030342	7.49791e-40	8.54845e-39	Cd9	CD9 molecule	Plasma Membrane	other	Up-regulated
ENSMUSG00000020706	9.65402e-40	1.09915e-38	Ftsj3	FtsJ RNA methyltransferase homolog 3	Nucleus	enzyme	Down-regulated
ENSMUSG00000032171	1.03641e-39	1.17677e-38	Pin1	peptidylprolyl cis/trans isomerase, NIMA-interacting 1	Nucleus	enzyme	Down-regulated
ENSMUSG00000020737	1.19195e-39	1.35152e-38	Hn1	Jupiter microtubule associated homolog 1	Nucleus	other	Down-regulated
ENSMUSG00000020224	1.20655e-39	1.36622e-38	Llph	LLP homolog, long-term synaptic facilitation factor	Extracellular Space	other	Down-regulated
ENSMUSG00000005470	1.40274e-39	1.58621e-38	Asf1b	anti-silencing function 1B histone chaperone	Nucleus	other	Down-regulated
ENSMUSG00000029328	1.42358e-39	1.60758e-38	Hnrnpdl	heterogeneous nuclear ribonucleoprotein D like	Nucleus	other	Down-regulated
ENSMUSG00000029247	1.56285e-39	1.76245e-38	Paics	phosphoribosylaminoimidazole carboxylase and phosphoribosylaminoimidazolesuccinocarboxamide synthase	Cytoplasm	enzyme	Down-regulated
ENSMUSG00000029911	1.59155e-39	1.79238e-38	Ssbp1	single stranded DNA binding protein 1	Cytoplasm	other	Down-regulated
ENSMUSG00000064037	2.07239e-39	2.32758e-38	Gpn1	GPN-loop GTPase 1	Nucleus	transcription regulator	Down-regulated
ENSMUSG00000074129	2.16764e-39	2.43127e-38	Rpl13a	ribosomal protein L13a	Cytoplasm	other	Down-regulated
ENSMUSG00000035198	2.2978e-39	2.57378e-38	Tubg1	tubulin gamma 1	Cytoplasm	other	Down-regulated
ENSMUSG00000056035	3.15944e-39	3.53414e-38	Cyp3a11	cytochrome P450 family 3 subfamily A member 5	Cytoplasm	enzyme	Up-regulated
ENSMUSG00000023456	3.6094e-39	4.03203e-38	Tpi1	triosephosphate isomerase 1	Cytoplasm	enzyme	Down-regulated
ENSMUSG00000020897	3.94536e-39	4.40141e-38	Aurkb	aurora kinase B	Nucleus	kinase	Down-regulated
ENSMUSG00000060636	4.08962e-39	4.55622e-38	Rpl35a	ribosomal protein L35a	Cytoplasm	other	Down-regulated
ENSMUSG00000009092	4.40123e-39	4.89681e-38	Derl3	derlin 3	Cytoplasm	other	Down-regulated
ENSMUSG00000008333	4.77338e-39	5.30376e-38	Snrpb2	small nuclear ribonucleoprotein polypeptide B2	Nucleus	other	Down-regulated
ENSMUSG00000056305	6.22057e-39	6.9025e-38	Usp39	ubiquitin specific peptidase 39	Nucleus	peptidase	Down-regulated
ENSMUSG00000027227	6.65785e-39	7.37785e-38	Sord	sorbitol dehydrogenase	Cytoplasm	enzyme	Up-regulated
ENSMUSG00000014769	7.07317e-39	7.82764e-38	Psmb1	proteasome subunit beta 1	Cytoplasm	peptidase	Down-regulated
ENSMUSG00000022774	9.25866e-39	1.02326e-37	Ncbp2	nuclear cap binding protein subunit 2	Nucleus	other	Down-regulated
ENSMUSG00000026558	9.84781e-39	1.08693e-37	Uck2	uridine-cytidine kinase 2	Cytoplasm	kinase	Down-regulated
ENSMUSG00000020471	1.07639e-38	1.18646e-37	Pold2	DNA polymerase delta 2, accessory subunit	Nucleus	enzyme	Down-regulated
ENSMUSG00000069744	1.11053e-38	1.22246e-37	Psmb3	proteasome subunit beta 3	Cytoplasm	peptidase	Down-regulated
ENSMUSG00000031168	1.1391e-38	1.25226e-37	Ebp	EBP, cholestenol delta-isomerase	Cytoplasm	enzyme	Up-regulated
ENSMUSG00000013701	1.1812e-38	1.29682e-37	Timm23	translocase of inner mitochondrial membrane 23	Cytoplasm	transporter	Down-regulated
ENSMUSG00000026355	1.25633e-38	1.37748e-37	Mcm6	minichromosome maintenance complex component 6	Nucleus	enzyme	Down-regulated
ENSMUSG00000024537	1.28266e-38	1.40449e-37	Psmg2	proteasome assembly chaperone 2	Nucleus	other	Down-regulated
ENSMUSG00000024309	1.29829e-38	1.41973e-37	Pfdn6	prefoldin subunit 6	Cytoplasm	other	Down-regulated
ENSMUSG00000032215	1.34352e-38	1.46726e-37	Rsl24d1	ribosomal L24 domain containing 1	Nucleus	other	Down-regulated
ENSMUSG00000057666	1.48674e-38	1.62154e-37	Gapdh	glyceraldehyde-3-phosphate dehydrogenase	Cytoplasm	enzyme	Down-regulated
ENSMUSG00000030796	1.5482e-38	1.68636e-37	Tead2	TEA domain transcription factor 2	Nucleus	transcription regulator	Down-regulated
ENSMUSG00000029716	1.60148e-38	1.74211e-37	Tfr2	transferrin receptor 2	Plasma Membrane	transporter	Up-regulated
ENSMUSG00000039756	1.76119e-38	1.91334e-37	Dnttip2	deoxynucleotidyltransferase terminal interacting protein 2	Nucleus	other	Down-regulated
ENSMUSG00000026914	1.82433e-38	1.97933e-37	Psmd14	proteasome 26S subunit, non-ATPase 14	Cytoplasm	peptidase	Down-regulated
ENSMUSG00000028676	1.92354e-38	2.08154e-37	Srsf10	serine and arginine rich splicing factor 10	Nucleus	other	Down-regulated
ENSMUSG00000068856	1.95388e-38	2.11162e-37	Sf3b4	splicing factor 3b subunit 4	Nucleus	other	Down-regulated
ENSMUSG00000024660	2.18845e-38	2.35898e-37	Incenp	inner centromere protein	Nucleus	other	Down-regulated
ENSMUSG00000019782	2.18809e-38	2.35898e-37	Rwdd1	RWD domain containing 1	Cytoplasm	other	Down-regulated
ENSMUSG00000031783	2.66676e-38	2.87083e-37	Polr2c	RNA polymerase II subunit C	Nucleus	enzyme	Down-regulated
ENSMUSG00000031585	2.69325e-38	2.89559e-37	Gtf2e2	general transcription factor IIE subunit 2	Nucleus	transcription regulator	Down-regulated
ENSMUSG00000006412	2.90683e-38	3.11714e-37	Pfdn2	prefoldin subunit 2	Cytoplasm	other	Down-regulated
ENSMUSG00000031948	3.23169e-38	3.45658e-37	Kars	lysyl-tRNA synthetase	Cytoplasm	enzyme	Down-regulated
ENSMUSG00000030751	3.31392e-38	3.53997e-37	Psma1	proteasome subunit alpha 1	Cytoplasm	peptidase	Down-regulated
ENSMUSG00000007721	3.34042e-38	3.56369e-37	Ccdc124	coiled-coil domain containing 124	Other	other	Down-regulated
ENSMUSG00000029066	3.58735e-38	3.82221e-37	Mrpl20	mitochondrial ribosomal protein L20	Cytoplasm	other	Down-regulated
ENSMUSG00000035237	3.5963e-38	3.82683e-37	Lcat	lecithin-cholesterol acyltransferase	Extracellular Space	enzyme	Up-regulated
ENSMUSG00000031799	3.70721e-38	3.9398e-37	Tpm4	tropomyosin 4	Cytoplasm	other	Down-regulated
ENSMUSG00000020328	3.93467e-38	4.17619e-37	Nudcd2	NudC domain containing 2	Cytoplasm	other	Down-regulated
ENSMUSG00000061286	4.43238e-38	4.69844e-37	Exosc5	exosome component 5	Nucleus	enzyme	Down-regulated
ENSMUSG00000027671	4.61133e-38	4.88189e-37	Actl6a	actin like 6A	Nucleus	other	Down-regulated
ENSMUSG00000039771	4.89315e-38	5.17365e-37	Polr2j	RNA polymerase II subunit J	Nucleus	enzyme	Down-regulated
ENSMUSG00000031562	5.21924e-38	5.51141e-37	Dctd	dCMP deaminase	Cytoplasm	enzyme	Down-regulated
ENSMUSG00000023150	5.71741e-38	6.0298e-37	Ivns1abp	influenza virus NS1A binding protein	Nucleus	other	Down-regulated
ENSMUSG00000025785	6.0879e-38	6.41238e-37	Exosc7	exosome component 7	Nucleus	enzyme	Down-regulated
ENSMUSG00000022574	6.35361e-38	6.68377e-37	Naprt	nicotinate phosphoribosyltransferase	Cytoplasm	enzyme	Up-regulated
ENSMUSG00000042406	6.45443e-38	6.78123e-37	Atf4	activating transcription factor 4	Nucleus	transcription regulator	Down-regulated
ENSMUSG00000026272	6.56506e-38	6.88874e-37	Agxt	alanine--glyoxylate and serine--pyruvate aminotransferase	Cytoplasm	enzyme	Up-regulated
ENSMUSG00000021492	8.23632e-38	8.62062e-37	F12	coagulation factor XII	Extracellular Space	peptidase	Up-regulated
ENSMUSG00000031434	9.83858e-38	1.02847e-36	Morc4	MORC family CW-type zinc finger 4	Nucleus	other	Up-regulated
ENSMUSG00000023913	1.05298e-37	1.09934e-36	Pla2g7	phospholipase A2 group VII	Extracellular Space	enzyme	Up-regulated
ENSMUSG00000041506	1.11464e-37	1.16225e-36	Rrp9	ribosomal RNA processing 9, U3 small nucleolar RNA binding protein	Nucleus	other	Down-regulated
ENSMUSG00000058546	1.14832e-37	1.19586e-36	Rpl23a	ribosomal protein L23A	Nucleus	other	Down-regulated
ENSMUSG00000035455	1.27988e-37	1.33121e-36	Fignl1	fidgetin like 1	Nucleus	enzyme	Down-regulated
ENSMUSG00000022052	1.79507e-37	1.86472e-36	Ppp2r2a	protein phosphatase 2 regulatory subunit Balpha	Cytoplasm	phosphatase	Down-regulated
ENSMUSG00000031756	1.84733e-37	1.91661e-36	Cenpn	centromere protein N	Nucleus	other	Down-regulated
ENSMUSG00000001305	1.98653e-37	2.05846e-36	Rrp15	ribosomal RNA processing 15 homolog	Nucleus	other	Down-regulated
ENSMUSG00000055762	2.42333e-37	2.50482e-36	Eef1d	eukaryotic translation elongation factor 1 delta	Cytoplasm	translation regulator	Down-regulated
ENSMUSG00000007850	2.64769e-37	2.73331e-36	Hnrnph1	heterogeneous nuclear ribonucleoprotein H1	Nucleus	other	Down-regulated
ENSMUSG00000079658	2.77115e-37	2.85721e-36	Tceb1	elongin C	Nucleus	transcription regulator	Down-regulated
ENSMUSG00000003131	2.80379e-37	2.88728e-36	Pafah1b2	platelet activating factor acetylhydrolase 1b catalytic subunit 2	Cytoplasm	enzyme	Down-regulated
ENSMUSG00000003299	2.96061e-37	3.04499e-36	Mrpl4	mitochondrial ribosomal protein L4	Cytoplasm	other	Down-regulated
ENSMUSG00000038252	3.04591e-37	3.12884e-36	Ncapd2	non-SMC condensin I complex subunit D2	Nucleus	other	Down-regulated
ENSMUSG00000059291	3.09949e-37	3.17994e-36	Rpl11	ribosomal protein L11	Cytoplasm	other	Down-regulated
ENSMUSG00000001663	3.37424e-37	3.45756e-36	Gstt1	glutathione S-transferase, theta 1	Cytoplasm	enzyme	Up-regulated
ENSMUSG00000027076	8.01353e-37	8.20127e-36	Timm10	translocase of inner mitochondrial membrane 10	Cytoplasm	transporter	Down-regulated
ENSMUSG00000021595	8.46206e-37	8.64964e-36	Nsun2	NOP2/Sun RNA methyltransferase family member 2	Nucleus	enzyme	Down-regulated
ENSMUSG00000028936	9.14935e-37	9.34066e-36	Rpl22	ribosomal protein L22	Nucleus	other	Down-regulated
ENSMUSG00000024271	9.63216e-37	9.82149e-36	Elp2	elongator acetyltransferase complex subunit 2	Cytoplasm	other	Down-regulated
ENSMUSG00000020914	1.08971e-36	1.10977e-35	Top2a	DNA topoisomerase II alpha	Nucleus	enzyme	Down-regulated
ENSMUSG00000022706	1.11665e-36	1.1358e-35	Mrpl40	mitochondrial ribosomal protein L40	Cytoplasm	other	Down-regulated
ENSMUSG00000037805	1.4366e-36	1.45946e-35	Rpl10a	ribosomal protein L10a	Nucleus	other	Down-regulated
ENSMUSG00000055839	1.94646e-36	1.97502e-35	Tceb2	elongin B	Nucleus	transcription regulator	Down-regulated
ENSMUSG00000022241	2.12738e-36	2.15596e-35	Tars	threonyl-tRNA synthetase	Nucleus	enzyme	Down-regulated
ENSMUSG00000017499	2.43544e-36	2.46514e-35	Cdc6	cell division cycle 6	Nucleus	other	Down-regulated
ENSMUSG00000029246	2.46365e-36	2.49065e-35	Ppat	phosphoribosyl pyrophosphate amidotransferase	Cytoplasm	enzyme	Down-regulated
ENSMUSG00000006731	2.59068e-36	2.61589e-35	B4galnt1	beta-1,4-N-acetyl-galactosaminyltransferase 1	Cytoplasm	enzyme	Up-regulated
ENSMUSG00000027509	2.92859e-36	2.9535e-35	Rae1	ribonucleic acid export 1	Nucleus	other	Down-regulated
ENSMUSG00000022821	2.95928e-36	2.98082e-35	Hgd	homogentisate 1,2-dioxygenase	Cytoplasm	enzyme	Up-regulated
ENSMUSG00000020372	2.98576e-36	3.00385e-35	Gnb2l1	receptor for activated C kinase 1	Cytoplasm	enzyme	Down-regulated
ENSMUSG00000019916	3.26325e-36	3.27905e-35	P4ha1	prolyl 4-hydroxylase subunit alpha 1	Cytoplasm	enzyme	Down-regulated
ENSMUSG00000034450	3.32941e-36	3.34148e-35	Gulo	gulonolactone (L-) oxidase	Cytoplasm	enzyme	Down-regulated
ENSMUSG00000062591	3.86966e-36	3.87901e-35	Tubb4a	tubulin beta 4A class IVa	Cytoplasm	other	Down-regulated
ENSMUSG00000020719	5.58346e-36	5.58346e-35	Ddx5	DEAD-box helicase 5	Nucleus	enzyme	Down-regulated
ENSMUSG00000016319	7.26922e-36	7.26047e-35	Slc25a5	solute carrier family 25 member 5	Cytoplasm	transporter	Down-regulated
ENSMUSG00000027752	7.88657e-36	7.86761e-35	Exosc8	exosome component 8	Nucleus	enzyme	Down-regulated
ENSMUSG00000028409	8.37817e-36	8.348e-35	Smu1	SMU1, DNA replication regulator and spliceosomal factor	Nucleus	other	Down-regulated
ENSMUSG00000031990	8.93986e-36	8.89698e-35	Jam3	junctional adhesion molecule 3	Plasma Membrane	other	Down-regulated
ENSMUSG00000005161	1.05165e-35	1.04535e-34	Prdx2	peroxiredoxin 2	Cytoplasm	enzyme	Down-regulated
ENSMUSG00000023057	1.06701e-35	1.05935e-34	Fabp2	fatty acid binding protein 2	Cytoplasm	transporter	Up-regulated
ENSMUSG00000028998	1.0962e-35	1.08703e-34	Tomm7	translocase of outer mitochondrial membrane 7	Cytoplasm	transporter	Down-regulated
ENSMUSG00000026864	1.21245e-35	1.20087e-34	Hspa5	heat shock protein family A (Hsp70) member 5	Cytoplasm	enzyme	Down-regulated
ENSMUSG00000028873	1.32821e-35	1.31396e-34	Cdca8	cell division cycle associated 8	Nucleus	other	Down-regulated
ENSMUSG00000031490	1.47325e-35	1.45571e-34	Eif4ebp1	eukaryotic translation initiation factor 4E binding protein 1	Cytoplasm	translation regulator	Down-regulated
ENSMUSG00000028394	1.47535e-35	1.45605e-34	Pole3	DNA polymerase epsilon 3, accessory subunit	Nucleus	enzyme	Down-regulated
ENSMUSG00000027454	1.5905e-35	1.56783e-34	Gins1	GINS complex subunit 1	Nucleus	other	Down-regulated
ENSMUSG00000031701	1.60948e-35	1.58466e-34	Dnaja2	DnaJ heat shock protein family (Hsp40) member A2	Nucleus	enzyme	Down-regulated
ENSMUSG00000020183	1.70201e-35	1.67378e-34	Cpm	carboxypeptidase M	Plasma Membrane	peptidase	Down-regulated
ENSMUSG00000026174	1.87646e-35	1.84315e-34	Rqcd1	CCR4-NOT transcription complex subunit 9	Cytoplasm	other	Down-regulated
ENSMUSG00000003779	2.00548e-35	1.96755e-34	Kif20a	kinesin family member 20A	Cytoplasm	transporter	Down-regulated
ENSMUSG00000004460	2.16871e-35	2.12518e-34	Dnajb11	DnaJ heat shock protein family (Hsp40) member B11	Cytoplasm	other	Down-regulated
ENSMUSG00000020777	2.18533e-35	2.13894e-34	Acox1	acyl-CoA oxidase 1	Cytoplasm	enzyme	Up-regulated
ENSMUSG00000069755	2.23136e-35	2.18143e-34	Zfp125		Other	other	Down-regulated
ENSMUSG00000030056	2.35479e-35	2.29939e-34	Isy1	ISY1-RAB43 readthrough	Nucleus	other	Down-regulated
ENSMUSG00000029388	2.60555e-35	2.54126e-34	Eif2b1	eukaryotic translation initiation factor 2B subunit alpha	Cytoplasm	translation regulator	Down-regulated
ENSMUSG00000019923	2.87592e-35	2.80165e-34	Zwint	ZW10 interacting kinetochore protein	Nucleus	other	Down-regulated
ENSMUSG00000016554	3.00235e-35	2.9214e-34	Eif3d	eukaryotic translation initiation factor 3 subunit D	Cytoplasm	other	Down-regulated
ENSMUSG00000019942	3.11209e-35	3.02463e-34	Cdk1	cyclin dependent kinase 1	Nucleus	kinase	Down-regulated
ENSMUSG00000001383	3.11973e-35	3.02851e-34	Zmat2	zinc finger matrin-type 2	Nucleus	other	Down-regulated
ENSMUSG00000016257	3.30438e-35	3.20401e-34	Slmo2	PRELI domain containing 3B	Cytoplasm	other	Down-regulated
ENSMUSG00000024646	3.85968e-35	3.73808e-34	Cyb5a	cytochrome b5 type A	Cytoplasm	enzyme	Up-regulated
ENSMUSG00000004665	3.89233e-35	3.76531e-34	Cnn2	calponin 2	Cytoplasm	other	Down-regulated
ENSMUSG00000062456	4.27982e-35	4.13533e-34	Rpl9-ps6	ribosomal protein L9, pseudogene 6	Other	other	Down-regulated
ENSMUSG00000022300	4.30819e-35	4.1579e-34	Dcaf13	DDB1 and CUL4 associated factor 13	Nucleus	other	Down-regulated
ENSMUSG00000071866	4.91356e-35	4.73665e-34	Ppia	peptidylprolyl isomerase A	Cytoplasm	enzyme	Down-regulated
ENSMUSG00000046352	5.14787e-35	4.95677e-34	Gjb2	gap junction protein beta 2	Plasma Membrane	transporter	Up-regulated
ENSMUSG00000001440	5.3228e-35	5.11926e-34	Kpnb1	karyopherin subunit beta 1	Nucleus	transporter	Down-regulated
ENSMUSG00000031546	5.44029e-35	5.22621e-34	Gins4	GINS complex subunit 4	Nucleus	other	Down-regulated
ENSMUSG00000061315	5.54617e-35	5.32176e-34	Naca	nascent polypeptide associated complex subunit alpha	Cytoplasm	transcription regulator	Down-regulated
ENSMUSG00000004864	5.88972e-35	5.64489e-34	Mapk13	mitogen-activated protein kinase 13	Cytoplasm	kinase	Down-regulated
ENSMUSG00000056394	6.8611e-35	6.56073e-34	Lig1	DNA ligase 1	Nucleus	enzyme	Down-regulated
ENSMUSG00000020457	7.01411e-35	6.69932e-34	Drg1	developmentally regulated GTP binding protein 1	Cytoplasm	other	Down-regulated
ENSMUSG00000020022	8.33444e-35	7.94211e-34	Ndufa12	NADH:ubiquinone oxidoreductase subunit A12	Cytoplasm	enzyme	Down-regulated
ENSMUSG00000027193	9.03113e-35	8.59615e-34	Api5	apoptosis inhibitor 5	Cytoplasm	other	Down-regulated
ENSMUSG00000041453	9.26272e-35	8.80648e-34	Rpl21	ribosomal protein L21	Cytoplasm	other	Down-regulated
ENSMUSG00000028651	9.30576e-35	8.83727e-34	Ppie	peptidylprolyl isomerase E	Nucleus	enzyme	Down-regulated
ENSMUSG00000022856	9.31964e-35	8.84034e-34	Tmem41a	transmembrane protein 41A	Other	other	Down-regulated
ENSMUSG00000033272	9.50657e-35	9.00737e-34	Slc35a4	solute carrier family 35 member A4	Cytoplasm	transporter	Down-regulated
ENSMUSG00000002825	9.67359e-35	9.15517e-34	Qtrt1	queuine tRNA-ribosyltransferase catalytic subunit 1	Cytoplasm	enzyme	Down-regulated
ENSMUSG00000022945	9.99846e-35	9.45185e-34	Chaf1b	chromatin assembly factor 1 subunit B	Nucleus	other	Down-regulated
ENSMUSG00000032026	1.09913e-34	1.03786e-33	Rexo2	RNA exonuclease 2	Cytoplasm	enzyme	Down-regulated
ENSMUSG00000061947	1.10954e-34	1.0465e-33	Serpina10	serpin family A member 10	Extracellular Space	other	Up-regulated
ENSMUSG00000035041	1.13073e-34	1.06528e-33	Creb3l3	cAMP responsive element binding protein 3 like 3	Cytoplasm	transcription regulator	Up-regulated
ENSMUSG00000041360	1.18898e-34	1.11889e-33	D19Bwg1357e	pumilio RNA binding family member 3	Nucleus	other	Down-regulated
ENSMUSG00000036992	1.39435e-34	1.30917e-33	Nxt1	nuclear transport factor 2 like export factor 1	Nucleus	transporter	Down-regulated
ENSMUSG00000040385	1.41811e-34	1.32998e-33	Ppp1ca	protein phosphatase 1 catalytic subunit alpha	Cytoplasm	phosphatase	Down-regulated
ENSMUSG00000059119	1.64637e-34	1.54231e-33	Nap1l4	nucleosome assembly protein 1 like 4	Cytoplasm	other	Down-regulated
ENSMUSG00000020171	1.85176e-34	1.73277e-33	Yeats4	YEATS domain containing 4	Nucleus	transcription regulator	Down-regulated
ENSMUSG00000020361	1.92556e-34	1.7998e-33	Hspa4	heat shock protein family A (Hsp70) member 4	Cytoplasm	other	Down-regulated
ENSMUSG00000039007	2.2798e-34	2.1285e-33	Cpq	carboxypeptidase Q	Extracellular Space	peptidase	Up-regulated
ENSMUSG00000057388	2.61442e-34	2.43817e-33	Mrpl18	mitochondrial ribosomal protein L18	Cytoplasm	translation regulator	Down-regulated
ENSMUSG00000024661	2.93445e-34	2.73355e-33	Fth1	ferritin heavy chain 1	Cytoplasm	enzyme	Down-regulated
ENSMUSG00000030591	3.27799e-34	3.05015e-33	Psmd8	proteasome 26S subunit, non-ATPase 8	Cytoplasm	other	Down-regulated
ENSMUSG00000030432	3.55115e-34	3.30062e-33	Rpl28	ribosomal protein L28	Cytoplasm	other	Down-regulated
ENSMUSG00000026385	3.96218e-34	3.67853e-33	Dbi	diazepam binding inhibitor, acyl-CoA binding protein	Cytoplasm	other	Up-regulated
ENSMUSG00000098470	3.97124e-34	3.68283e-33	C1rb	complement C1r	Extracellular Space	peptidase	Up-regulated
ENSMUSG00000050777	4.16264e-34	3.85602e-33	Tmem37	transmembrane protein 37	Plasma Membrane	ion channel	Up-regulated
ENSMUSG00000059552	5.68741e-34	5.26259e-33	Trp53	tumor protein p53	Nucleus	transcription regulator	Down-regulated
ENSMUSG00000006498	5.87269e-34	5.42798e-33	Ptbp1	polypyrimidine tract binding protein 1	Nucleus	enzyme	Down-regulated
ENSMUSG00000032114	6.1617e-34	5.68878e-33	Slc37a4	solute carrier family 37 member 4	Cytoplasm	transporter	Up-regulated
ENSMUSG00000028964	6.47116e-34	5.96785e-33	Park7	Parkinsonism associated deglycase	Nucleus	enzyme	Down-regulated
ENSMUSG00000021243	8.65349e-34	7.97158e-33	Fcf1	FCF1, rRNA-processing protein	Nucleus	other	Down-regulated
ENSMUSG00000079563	9.08115e-34	8.35627e-33	Pglyrp2	peptidoglycan recognition protein 2	Plasma Membrane	transmembrane receptor	Up-regulated
ENSMUSG00000027479	1.09652e-33	1.00676e-32	Mapre1	microtubule associated protein RP/EB family member 1	Cytoplasm	other	Down-regulated
ENSMUSG00000046432	1.75327e-33	1.6062e-32	Ngfrap1	brain expressed X-linked 3	Cytoplasm	other	Down-regulated
ENSMUSG00000021175	2.02642e-33	1.85439e-32	Cdca7l	cell division cycle associated 7 like	Nucleus	other	Down-regulated
ENSMUSG00000049115	2.15895e-33	1.97349e-32	Agtr1a	angiotensin II receptor type 1	Plasma Membrane	G-protein coupled receptor	Up-regulated
ENSMUSG00000025451	2.31579e-33	2.11453e-32	Paip1	poly(A) binding protein interacting protein 1	Cytoplasm	translation regulator	Down-regulated
ENSMUSG00000025156	2.41849e-33	2.20588e-32	Gps1	G protein pathway suppressor 1	Nucleus	other	Down-regulated
ENSMUSG00000021645	2.47747e-33	2.25719e-32	Smn1	survival of motor neuron 1, telomeric	Nucleus	other	Down-regulated
ENSMUSG00000030423	2.60395e-33	2.36982e-32	Pop4	POP4 homolog, ribonuclease P/MRP subunit	Nucleus	enzyme	Down-regulated
ENSMUSG00000036023	2.73368e-33	2.48516e-32	Parp2	poly(ADP-ribose) polymerase 2	Nucleus	enzyme	Down-regulated
ENSMUSG00000025127	3.42767e-33	3.11265e-32	Gcgr	glucagon receptor	Plasma Membrane	G-protein coupled receptor	Up-regulated
ENSMUSG00000025130	3.452e-33	3.13132e-32	P4hb	prolyl 4-hydroxylase subunit beta	Cytoplasm	enzyme	Up-regulated
ENSMUSG00000040749	3.64919e-33	3.30658e-32	Siah1b	siah E3 ubiquitin protein ligase 1B	Nucleus	enzyme	Down-regulated
ENSMUSG00000027313	3.70115e-33	3.35e-32	Chac1	ChaC glutathione specific gamma-glutamylcyclotransferase 1	Cytoplasm	enzyme	Down-regulated
ENSMUSG00000035726	3.78668e-33	3.42369e-32	Supt16	SPT16 homolog, facilitates chromatin remodeling subunit	Nucleus	transcription regulator	Down-regulated
ENSMUSG00000045427	3.86511e-33	3.4908e-32	Hnrnph2	heterogeneous nuclear ribonucleoprotein H2	Nucleus	other	Down-regulated
ENSMUSG00000024767	4.81459e-33	4.34359e-32	Otub1	OTU domain, ubiquitin aldehyde binding 1	Cytoplasm	enzyme	Down-regulated
ENSMUSG00000038550	4.90107e-33	4.41682e-32	Ciart	circadian associated repressor of transcription	Nucleus	other	Down-regulated
ENSMUSG00000027469	5.33961e-33	4.80681e-32	Tpx2	TPX2, microtubule nucleation factor	Nucleus	other	Down-regulated
ENSMUSG00000026189	5.96865e-33	5.36145e-32	Pecr	peroxisomal trans-2-enoyl-CoA reductase	Cytoplasm	enzyme	Up-regulated
ENSMUSG00000020514	6.13006e-33	5.50049e-32	Mrpl22	mitochondrial ribosomal protein L22	Cytoplasm	other	Down-regulated
ENSMUSG00000033715	8.02426e-33	7.19237e-32	Akr1c14	aldo-keto reductase family 1, member C14	Cytoplasm	enzyme	Up-regulated
ENSMUSG00000021714	8.70739e-33	7.78786e-32	Cenpk	centromere protein K	Nucleus	other	Down-regulated
ENSMUSG00000062328	9.96413e-33	8.90229e-32	Rpl17	ribosomal protein L17	Cytoplasm	other	Down-regulated
ENSMUSG00000057130	1.15853e-32	1.03395e-31	Txnl4a	thioredoxin like 4A	Nucleus	enzyme	Down-regulated
ENSMUSG00000056758	1.68543e-32	1.50258e-31	Hmga2	high mobility group AT-hook 2	Nucleus	enzyme	Down-regulated
ENSMUSG00000002524	1.71459e-32	1.52694e-31	Puf60	poly(U) binding splicing factor 60	Nucleus	other	Down-regulated
ENSMUSG00000042043	1.76275e-32	1.56815e-31	Tbca	tubulin folding cofactor A	Cytoplasm	other	Down-regulated
ENSMUSG00000074797	1.80657e-32	1.60541e-31	Itpa	inosine triphosphatase	Cytoplasm	enzyme	Down-regulated
ENSMUSG00000031383	1.88136e-32	1.67009e-31	Dusp9	dual specificity phosphatase 9	Nucleus	phosphatase	Down-regulated
ENSMUSG00000028195	2.22674e-32	1.97456e-31	Cyr61	cysteine rich angiogenic inducer 61	Extracellular Space	other	Down-regulated
ENSMUSG00000031683	2.23223e-32	1.97732e-31	Lsm6	LSM6 homolog, U6 small nuclear RNA and mRNA degradation associated	Nucleus	other	Down-regulated
ENSMUSG00000041645	2.34235e-32	2.07265e-31	Ddx24	DEAD-box helicase 24	Nucleus	enzyme	Down-regulated
ENSMUSG00000029463	2.53836e-32	2.2437e-31	Fam216a	family with sequence similarity 216 member A	Other	other	Down-regulated
ENSMUSG00000030942	2.58857e-32	2.28565e-31	Thumpd1	THUMP domain containing 1	Nucleus	other	Down-regulated
ENSMUSG00000031107	2.63123e-32	2.32085e-31	Rbmx2	RNA binding motif protein X-linked 2	Other	other	Down-regulated
ENSMUSG00000024528	2.72088e-32	2.39738e-31	Srfbp1	serum response factor binding protein 1	Nucleus	other	Down-regulated
ENSMUSG00000012483	2.73225e-32	2.40484e-31	Rpa3	replication protein A3	Nucleus	other	Down-regulated
ENSMUSG00000020526	3.08937e-32	2.71629e-31	Znhit3	zinc finger HIT-type containing 3	Nucleus	transcription regulator	Down-regulated
ENSMUSG00000051159	3.12636e-32	2.7459e-31	Cited1	Cbp/p300 interacting transactivator with Glu/Asp rich carboxy-terminal domain 1	Nucleus	transcription regulator	Down-regulated
ENSMUSG00000030738	3.19814e-32	2.80598e-31	Eif3c	eukaryotic translation initiation factor 3 subunit C	Cytoplasm	translation regulator	Down-regulated
ENSMUSG00000024084	3.21358e-32	2.81655e-31	Qpct	glutaminyl-peptide cyclotransferase	Cytoplasm	enzyme	Up-regulated
ENSMUSG00000019303	3.37636e-32	2.9561e-31	Psmc3ip	PSMC3 interacting protein	Nucleus	transcription regulator	Down-regulated
ENSMUSG00000028212	3.3979e-32	2.97182e-31	Ccne2	cyclin E2	Nucleus	kinase	Down-regulated
ENSMUSG00000079614	3.49814e-32	3.05627e-31	Seh1l	SEH1 like nucleoporin	Cytoplasm	transporter	Down-regulated
ENSMUSG00000051223	4.55448e-32	3.97499e-31	Bzw1	basic leucine zipper and W2 domains 1	Cytoplasm	translation regulator	Down-regulated
ENSMUSG00000037313	4.58915e-32	4.00104e-31	Tacc3	transforming acidic coiled-coil containing protein 3	Nucleus	other	Down-regulated
ENSMUSG00000002372	6.15422e-32	5.35992e-31	Ranbp3	RAN binding protein 3	Nucleus	other	Down-regulated
ENSMUSG00000007564	7.2874e-32	6.34019e-31	Ppp2r1a	protein phosphatase 2 scaffold subunit Aalpha	Cytoplasm	phosphatase	Down-regulated
ENSMUSG00000003099	7.77308e-32	6.75566e-31	Ppp5c	protein phosphatase 5 catalytic subunit	Nucleus	phosphatase	Down-regulated
ENSMUSG00000025050	7.90041e-32	6.85198e-31	Pcgf6	polycomb group ring finger 6	Nucleus	transcription regulator	Down-regulated
ENSMUSG00000033318	8.51312e-32	7.37567e-31	Gstt2	glutathione S-transferase theta 2 (gene/pseudogene)	Cytoplasm	enzyme	Up-regulated
ENSMUSG00000063884	8.72322e-32	7.54982e-31	Ptcd3	pentatricopeptide repeat domain 3	Cytoplasm	other	Down-regulated
ENSMUSG00000032178	8.81611e-32	7.62227e-31	Ilf3	interleukin enhancer binding factor 3	Nucleus	transcription regulator	Down-regulated
ENSMUSG00000053453	1.20946e-31	1.04459e-30	Thoc7	THO complex 7	Nucleus	other	Down-regulated
ENSMUSG00000029405	1.21095e-31	1.04479e-30	G3bp2	G3BP stress granule assembly factor 2	Cytoplasm	enzyme	Down-regulated
ENSMUSG00000005687	1.21226e-31	1.04484e-30	Bcas2	BCAS2, pre-mRNA processing factor	Nucleus	other	Down-regulated
ENSMUSG00000030521	1.41543e-31	1.21868e-30	Mphosph10	M-phase phosphoprotein 10	Nucleus	other	Down-regulated
ENSMUSG00000023861	1.59816e-31	1.37458e-30	Mpc1	mitochondrial pyruvate carrier 1	Cytoplasm	other	Up-regulated
ENSMUSG00000035530	1.60952e-31	1.38293e-30	Eif1	eukaryotic translation initiation factor 1	Other	other	Down-regulated
ENSMUSG00000023019	1.76489e-31	1.51485e-30	Gpd1	glycerol-3-phosphate dehydrogenase 1	Cytoplasm	enzyme	Up-regulated
ENSMUSG00000037935	1.78187e-31	1.52785e-30	Smarce1	SWI/SNF related, matrix associated, actin dependent regulator of chromatin, subfamily e, member 1	Nucleus	transcription regulator	Down-regulated
ENSMUSG00000058600	1.78826e-31	1.53174e-30	Rpl30	ribosomal protein L30	Cytoplasm	other	Down-regulated
ENSMUSG00000031167	1.908e-31	1.63094e-30	Rbm3	RNA binding motif protein 3	Cytoplasm	other	Down-regulated
ENSMUSG00000021149	2.01716e-31	1.72247e-30	Gtpbp4	GTP binding protein 4	Nucleus	enzyme	Down-regulated
ENSMUSG00000005610	2.10435e-31	1.79507e-30	Eif4g2	eukaryotic translation initiation factor 4 gamma 2	Cytoplasm	translation regulator	Down-regulated
ENSMUSG00000038975	2.30445e-31	1.96375e-30	Rabggtb	Rab geranylgeranyltransferase subunit beta	Cytoplasm	enzyme	Down-regulated
ENSMUSG00000022383	2.60515e-31	2.21772e-30	Ppara	peroxisome proliferator activated receptor alpha	Nucleus	ligand-dependent nuclear receptor	Up-regulated
ENSMUSG00000011179	2.64913e-31	2.25284e-30	Odc1	ornithine decarboxylase 1	Cytoplasm	enzyme	Down-regulated
ENSMUSG00000021115	2.68325e-31	2.27953e-30	Vrk1	vaccinia related kinase 1	Nucleus	kinase	Down-regulated
ENSMUSG00000033970	2.8689e-31	2.43475e-30	Rfc3	replication factor C subunit 3	Nucleus	enzyme	Down-regulated
ENSMUSG00000020935	3.0301e-31	2.56893e-30	Dcakd	dephospho-CoA kinase domain containing	Cytoplasm	other	Down-regulated
ENSMUSG00000040652	4.43644e-31	3.75739e-30	Oaz2	ornithine decarboxylase antizyme 2	Cytoplasm	other	Down-regulated
ENSMUSG00000003438	4.68896e-31	3.96722e-30	Timm50	translocase of inner mitochondrial membrane 50	Cytoplasm	phosphatase	Down-regulated
ENSMUSG00000003623	6.55026e-31	5.53074e-30	Crot	carnitine O-octanoyltransferase	Cytoplasm	enzyme	Up-regulated
ENSMUSG00000047844	6.64904e-31	5.60844e-30	Bex4	brain expressed X-linked 4	Cytoplasm	other	Down-regulated
ENSMUSG00000035683	8.07673e-31	6.80577e-30	Melk	maternal embryonic leucine zipper kinase	Cytoplasm	kinase	Down-regulated
ENSMUSG00000025487	8.83553e-31	7.43762e-30	Psmd13	proteasome 26S subunit, non-ATPase 13	Cytoplasm	peptidase	Down-regulated
ENSMUSG00000028234	1.01249e-30	8.51437e-30	Rps20	ribosomal protein S20	Cytoplasm	other	Down-regulated
ENSMUSG00000032314	1.01989e-30	8.56789e-30	Etfa	electron transfer flavoprotein subunit alpha	Cytoplasm	transporter	Up-regulated
ENSMUSG00000000561	1.03444e-30	8.68139e-30	Wdr77	WD repeat domain 77	Nucleus	transcription regulator	Down-regulated
ENSMUSG00000016756	1.12427e-30	9.42568e-30	Cmah	cytidine monophospho-N-acetylneuraminic acid hydroxylase	Cytoplasm	enzyme	Down-regulated
ENSMUSG00000030417	1.20872e-30	1.01234e-29	Pdcd5	programmed cell death 5	Nucleus	other	Down-regulated
ENSMUSG00000035278	1.28959e-30	1.07899e-29	Plekhj1	pleckstrin homology domain containing J1	Other	other	Down-regulated
ENSMUSG00000032058	1.46195e-30	1.22197e-29	Ppp2r1b	protein phosphatase 2 scaffold subunit Abeta	Plasma Membrane	phosphatase	Down-regulated
ENSMUSG00000045996	1.59884e-30	1.33505e-29	Polr2k	RNA polymerase II subunit K	Nucleus	enzyme	Down-regulated
ENSMUSG00000001785	1.72799e-30	1.44144e-29	Pwp1	PWP1 homolog, endonuclein	Nucleus	other	Down-regulated
ENSMUSG00000029363	1.76238e-30	1.46865e-29	Rfc5	replication factor C subunit 5	Nucleus	enzyme	Down-regulated
ENSMUSG00000018326	1.78231e-30	1.48376e-29	Ywhab	tyrosine 3-monooxygenase/tryptophan 5-monooxygenase activation protein beta	Cytoplasm	transcription regulator	Down-regulated
ENSMUSG00000054079	1.83257e-30	1.52408e-29	Utp18	UTP18, small subunit processome component	Nucleus	other	Down-regulated
ENSMUSG00000024892	1.9659e-30	1.6317e-29	Pcx	pyruvate carboxylase	Cytoplasm	enzyme	Up-regulated
ENSMUSG00000006941	2.00732e-30	1.66442e-29	Eif1b	eukaryotic translation initiation factor 1B	Cytoplasm	translation regulator	Down-regulated
ENSMUSG00000029817	2.07767e-30	1.72102e-29	Tra2a	transformer 2 alpha homolog	Nucleus	other	Down-regulated
ENSMUSG00000105617	2.12896e-30	1.76175e-29	Mrpl33		Other	other	Down-regulated
ENSMUSG00000028345	2.20258e-30	1.82086e-29	Tex10	testis expressed 10	Nucleus	other	Down-regulated
ENSMUSG00000024974	2.37711e-30	1.96319e-29	Smc3	structural maintenance of chromosomes 3	Nucleus	other	Down-regulated
ENSMUSG00000024312	2.39136e-30	1.97299e-29	Wdr46	WD repeat domain 46	Nucleus	enzyme	Down-regulated
ENSMUSG00000031149	2.40619e-30	1.98325e-29	Praf2	PRA1 domain family member 2	Other	other	Down-regulated
ENSMUSG00000015889	2.74129e-30	2.25721e-29	Lta4h	leukotriene A4 hydrolase	Cytoplasm	enzyme	Down-regulated
ENSMUSG00000062937	2.74514e-30	2.25814e-29	Mtap	methylthioadenosine phosphorylase	Nucleus	enzyme	Down-regulated
ENSMUSG00000001017	2.78302e-30	2.28704e-29	Chtop	chromatin target of PRMT1	Nucleus	other	Down-regulated
ENSMUSG00000034906	3.01244e-30	2.47312e-29	Ncaph	non-SMC condensin I complex subunit H	Nucleus	other	Down-regulated
ENSMUSG00000028678	4.66384e-30	3.82508e-29	Kif2c	kinesin family member 2C	Nucleus	other	Down-regulated
ENSMUSG00000029695	4.76752e-30	3.90626e-29	Aass	aminoadipate-semialdehyde synthase	Cytoplasm	enzyme	Up-regulated
ENSMUSG00000014402	4.94044e-30	4.04395e-29	Tsg101	tumor susceptibility 101	Cytoplasm	transcription regulator	Down-regulated
ENSMUSG00000022748	5.15002e-30	4.21134e-29	Cmss1	cms1 ribosomal small subunit homolog (yeast)	Other	other	Down-regulated
ENSMUSG00000031609	5.22352e-30	4.26725e-29	Sap30	Sin3A associated protein 30	Nucleus	transcription regulator	Down-regulated
ENSMUSG00000040181	5.49176e-30	4.48196e-29	Fmo1	flavin containing monooxygenase 1	Cytoplasm	enzyme	Up-regulated
ENSMUSG00000020918	5.56703e-30	4.53893e-29	Kat2a	lysine acetyltransferase 2A	Cytoplasm	enzyme	Down-regulated
ENSMUSG00000060802	5.62376e-30	4.58069e-29	B2m	beta-2-microglobulin	Plasma Membrane	transmembrane receptor	Up-regulated
ENSMUSG00000038628	5.82806e-30	4.74244e-29	Polr3k	RNA polymerase III subunit K	Nucleus	transcription regulator	Down-regulated
ENSMUSG00000044080	6.02917e-30	4.90128e-29	S100a1	S100 calcium binding protein A1	Cytoplasm	other	Up-regulated
ENSMUSG00000051768	6.66403e-30	5.40679e-29	Xrcc1	X-ray repair cross complementing 1	Nucleus	enzyme	Down-regulated
ENSMUSG00000033585	7.33298e-30	5.94373e-29	Ndn	necdin, MAGE family member	Nucleus	transcription regulator	Down-regulated
ENSMUSG00000034349	8.823e-30	7.13752e-29	Smc4	structural maintenance of chromosomes 4	Nucleus	transporter	Down-regulated
ENSMUSG00000002679	9.07057e-30	7.33065e-29	Med6	mediator complex subunit 6	Nucleus	transcription regulator	Down-regulated
ENSMUSG00000024056	9.98897e-30	8.05719e-29	Ndc80	NDC80, kinetochore complex component	Nucleus	other	Down-regulated
ENSMUSG00000030842	1.06571e-29	8.58774e-29	Lamtor1	late endosomal/lysosomal adaptor, MAPK and MTOR activator 1	Plasma Membrane	other	Down-regulated
ENSMUSG00000014956	1.12794e-29	9.08042e-29	Ppp1cb	protein phosphatase 1 catalytic subunit beta	Cytoplasm	phosphatase	Down-regulated
ENSMUSG00000063354	1.50865e-29	1.21335e-28	Slc39a4	solute carrier family 39 member 4	Plasma Membrane	transporter	Up-regulated
ENSMUSG00000032288	1.75998e-29	1.41412e-28	Imp3	IMP3, U3 small nucleolar ribonucleoprotein	Cytoplasm	other	Down-regulated
ENSMUSG00000061740	1.81846e-29	1.45969e-28	Cyp2d22	cytochrome P450, family 2, subfamily d, polypeptide 22	Cytoplasm	enzyme	Up-regulated
ENSMUSG00000051256	1.8298e-29	1.46737e-28	Jagn1	jagunal homolog 1	Cytoplasm	other	Down-regulated
ENSMUSG00000001473	1.85872e-29	1.48913e-28	Tubb6	tubulin beta 6 class V	Cytoplasm	other	Down-regulated
ENSMUSG00000001774	2.10412e-29	1.6841e-28	Chordc1	cysteine and histidine rich domain containing 1	Other	other	Down-regulated
ENSMUSG00000004285	2.21057e-29	1.76761e-28	Atp6v1f	ATPase H+ transporting V1 subunit F	Cytoplasm	enzyme	Down-regulated
ENSMUSG00000021218	2.27116e-29	1.81431e-28	Gdi2	GDP dissociation inhibitor 2	Cytoplasm	other	Down-regulated
ENSMUSG00000000751	2.35813e-29	1.88197e-28	Rpa1	replication protein A1	Nucleus	other	Down-regulated
ENSMUSG00000019851	2.571e-29	2.04989e-28	Perp	PERP, TP53 apoptosis effector	Plasma Membrane	other	Up-regulated
ENSMUSG00000003848	2.70531e-29	2.1549e-28	Nob1	NIN1 (RPN12) binding protein 1 homolog	Nucleus	enzyme	Down-regulated
ENSMUSG00000020150	2.738e-29	2.17676e-28	Gamt	guanidinoacetate N-methyltransferase	Cytoplasm	enzyme	Up-regulated
ENSMUSG00000005370	2.77757e-29	2.20611e-28	Msh6	mutS homolog 6	Nucleus	enzyme	Down-regulated
ENSMUSG00000030747	2.79505e-29	2.21609e-28	Dgat2	diacylglycerol O-acyltransferase 2	Cytoplasm	enzyme	Up-regulated
ENSMUSG00000030089	2.79548e-29	2.21609e-28	Slc41a3	solute carrier family 41 member 3	Plasma Membrane	transporter	Up-regulated
ENSMUSG00000021876	3.01996e-29	2.39176e-28	Rnase4	ribonuclease A family member 4	Extracellular Space	enzyme	Up-regulated
ENSMUSG00000025132	3.24038e-29	2.56388e-28	Arhgdia	Rho GDP dissociation inhibitor alpha	Cytoplasm	other	Down-regulated
ENSMUSG00000031879	3.49189e-29	2.76026e-28	Fam96b	cytosolic iron-sulfur assembly component 2B	Cytoplasm	other	Down-regulated
ENSMUSG00000025408	3.67957e-29	2.90585e-28	Ddit3	DNA damage inducible transcript 3	Nucleus	transcription regulator	Down-regulated
ENSMUSG00000028452	3.85311e-29	3.04e-28	Vcp	valosin containing protein	Cytoplasm	enzyme	Down-regulated
ENSMUSG00000021958	4.00871e-29	3.15977e-28	Pinx1	PIN2 (TERF1) interacting telomerase inhibitor 1	Nucleus	other	Down-regulated
ENSMUSG00000026655	4.38487e-29	3.45298e-28	Fam107b	family with sequence similarity 107 member B	Other	other	Down-regulated
ENSMUSG00000029610	4.81274e-29	3.78632e-28	Aimp2	aminoacyl tRNA synthetase complex interacting multifunctional protein 2	Plasma Membrane	other	Down-regulated
ENSMUSG00000020307	5.04323e-29	3.9639e-28	Cdc34	cell division cycle 34	Nucleus	enzyme	Down-regulated
ENSMUSG00000036693	5.16949e-29	4.05929e-28	Nop14	NOP14 nucleolar protein	Nucleus	other	Down-regulated
ENSMUSG00000034435	5.23514e-29	4.10697e-28	Tmem30b	transmembrane protein 30B	Cytoplasm	transporter	Up-regulated
ENSMUSG00000034826	5.49987e-29	4.31057e-28	Nup54	nucleoporin 54	Nucleus	other	Down-regulated
ENSMUSG00000031774	5.56968e-29	4.36116e-28	Fam192a	family with sequence similarity 192 member A	Nucleus	other	Down-regulated
ENSMUSG00000001016	5.68724e-29	4.44902e-28	Ilf2	interleukin enhancer binding factor 2	Nucleus	transcription regulator	Down-regulated
ENSMUSG00000004100	6.16218e-29	4.81602e-28	Ppan	peter pan homolog (Drosophila)	Nucleus	other	Down-regulated
ENSMUSG00000019837	6.31402e-29	4.93004e-28	Gtf3c6	general transcription factor IIIC subunit 6	Nucleus	transcription regulator	Down-regulated
ENSMUSG00000016018	6.56621e-29	5.12214e-28	Skiv2l2	Mtr4 exosome RNA helicase	Nucleus	other	Down-regulated
ENSMUSG00000031060	6.90036e-29	5.37774e-28	Rbm10	RNA binding motif protein 10	Nucleus	other	Down-regulated
ENSMUSG00000070319	7.66182e-29	5.96558e-28	Eif3g	eukaryotic translation initiation factor 3 subunit G	Cytoplasm	other	Down-regulated
ENSMUSG00000033880	8.42389e-29	6.55279e-28	Lgals3bp	galectin 3 binding protein	Plasma Membrane	transmembrane receptor	Up-regulated
ENSMUSG00000028937	8.60803e-29	6.6835e-28	Acot7	acyl-CoA thioesterase 7	Cytoplasm	enzyme	Down-regulated
ENSMUSG00000040034	8.6007e-29	6.6835e-28	Nup43	nucleoporin 43	Nucleus	transporter	Down-regulated
ENSMUSG00000062908	9.01837e-29	6.99556e-28	Acadm	acyl-CoA dehydrogenase medium chain	Cytoplasm	enzyme	Up-regulated
ENSMUSG00000057948	9.66654e-29	7.49134e-28	Unc13d	unc-13 homolog D	Cytoplasm	other	Down-regulated
ENSMUSG00000039783	1.01074e-28	7.82566e-28	Kmo	kynurenine 3-monooxygenase	Cytoplasm	enzyme	Up-regulated
ENSMUSG00000002129	1.01748e-28	7.87052e-28	Sf3a1	splicing factor 3a subunit 1	Nucleus	other	Down-regulated
ENSMUSG00000005625	1.05244e-28	8.1334e-28	Psmd4	proteasome 26S subunit, non-ATPase 4	Cytoplasm	other	Down-regulated
ENSMUSG00000048327	1.10096e-28	8.50041e-28	Ckap2l	cytoskeleton associated protein 2 like	Cytoplasm	other	Down-regulated
ENSMUSG00000022557	1.19004e-28	9.17966e-28	Bop1	block of proliferation 1	Nucleus	other	Down-regulated
ENSMUSG00000036376	1.22417e-28	9.43418e-28	Abt1	activator of basal transcription 1	Nucleus	transcription regulator	Down-regulated
ENSMUSG00000009549	1.23379e-28	9.4995e-28	Srp14	signal recognition particle 14	Cytoplasm	other	Down-regulated
ENSMUSG00000035478	1.26635e-28	9.74119e-28	Mbd3	methyl-CpG binding domain protein 3	Nucleus	enzyme	Down-regulated
ENSMUSG00000040025	1.35562e-28	1.04182e-27	Ythdf2	YTH N6-methyladenosine RNA binding protein 2	Cytoplasm	other	Down-regulated
ENSMUSG00000028675	1.36507e-28	1.04811e-27	Pnrc2	proline rich nuclear receptor coactivator 2	Nucleus	other	Down-regulated
ENSMUSG00000034317	1.39377e-28	1.06916e-27	Trim59	tripartite motif containing 59	Cytoplasm	enzyme	Down-regulated
ENSMUSG00000007029	1.48417e-28	1.13746e-27	Vars	valyl-tRNA synthetase	Cytoplasm	enzyme	Down-regulated
ENSMUSG00000024145	1.55331e-28	1.18934e-27	Pigf	phosphatidylinositol glycan anchor biosynthesis class F	Cytoplasm	enzyme	Down-regulated
ENSMUSG00000035958	2.08537e-28	1.59526e-27	Tdp2	tyrosyl-DNA phosphodiesterase 2	Cytoplasm	transcription regulator	Down-regulated
ENSMUSG00000001435	2.29825e-28	1.75649e-27	Col18a1	collagen type XVIII alpha 1 chain	Extracellular Space	other	Up-regulated
ENSMUSG00000028614	2.40867e-28	1.83919e-27	Ndc1	NDC1 transmembrane nucleoporin	Nucleus	other	Down-regulated
ENSMUSG00000021079	2.467e-28	1.88027e-27	Timm9	translocase of inner mitochondrial membrane 9	Cytoplasm	transporter	Down-regulated
ENSMUSG00000008301	2.52676e-28	1.92404e-27	Phax	phosphorylated adaptor for RNA export	Cytoplasm	other	Down-regulated
ENSMUSG00000021965	2.62754e-28	1.99895e-27	Ska3	spindle and kinetochore associated complex subunit 3	Nucleus	other	Down-regulated
ENSMUSG00000028882	2.76912e-28	2.10474e-27	Ppp1r8	protein phosphatase 1 regulatory subunit 8	Nucleus	phosphatase	Down-regulated
ENSMUSG00000029283	3.09486e-28	2.35017e-27	Cdc7	cell division cycle 7	Nucleus	kinase	Down-regulated
ENSMUSG00000028792	3.24934e-28	2.46522e-27	Ak2	adenylate kinase 2	Cytoplasm	kinase	Down-regulated
ENSMUSG00000018286	3.95814e-28	3.00024e-27	Psmb6	proteasome subunit beta 6	Nucleus	peptidase	Down-regulated
ENSMUSG00000027408	4.06468e-28	3.07818e-27	Cpxm1	carboxypeptidase X, M14 family member 1	Extracellular Space	peptidase	Down-regulated
ENSMUSG00000038224	4.55588e-28	3.44702e-27	Serpinf2	serpin family F member 2	Extracellular Space	other	Up-regulated
ENSMUSG00000030619	4.58939e-28	3.46921e-27	Eed	embryonic ectoderm development	Nucleus	transcription regulator	Down-regulated
ENSMUSG00000027187	4.75773e-28	3.59135e-27	Cat	catalase	Cytoplasm	enzyme	Up-regulated
ENSMUSG00000020430	4.75961e-28	3.59135e-27	Pes1	pescadillo ribosomal biogenesis factor 1	Nucleus	other	Down-regulated
ENSMUSG00000020392	4.79259e-28	3.61294e-27	Cdkn2aipnl	CDKN2A interacting protein N-terminal like	Other	other	Down-regulated
ENSMUSG00000021266	4.90085e-28	3.6912e-27	Wars	tryptophanyl-tRNA synthetase	Cytoplasm	enzyme	Down-regulated
ENSMUSG00000022466	5.28193e-28	3.97462e-27	Rpap3	RNA polymerase II associated protein 3	Cytoplasm	enzyme	Down-regulated
ENSMUSG00000020469	5.4088e-28	4.0664e-27	Myl7	myosin light chain 7	Cytoplasm	enzyme	Down-regulated
ENSMUSG00000030244	5.9476e-28	4.46743e-27	Gys2	glycogen synthase 2	Cytoplasm	enzyme	Up-regulated
ENSMUSG00000042541	6.40227e-28	4.80459e-27	Shfm1	SEM1, 26S proteasome complex subunit	Nucleus	peptidase	Down-regulated
ENSMUSG00000038503	6.72508e-28	5.03774e-27	Mesdc2	mesoderm development LRP chaperone	Extracellular Space	other	Down-regulated
ENSMUSG00000028034	6.82321e-28	5.10664e-27	Fubp1	far upstream element binding protein 1	Nucleus	transcription regulator	Down-regulated
ENSMUSG00000004264	7.16022e-28	5.35404e-27	Phb2	prohibitin 2	Cytoplasm	transcription regulator	Down-regulated
ENSMUSG00000022698	7.88112e-28	5.88249e-27	Naa50	N(alpha)-acetyltransferase 50, NatE catalytic subunit	Cytoplasm	enzyme	Down-regulated
ENSMUSG00000039680	7.95338e-28	5.92577e-27	Mrps6	mitochondrial ribosomal protein S6	Cytoplasm	other	Down-regulated
ENSMUSG00000039231	7.95218e-28	5.92577e-27	Suv39h1	suppressor of variegation 3-9 homolog 1	Nucleus	enzyme	Down-regulated
ENSMUSG00000039748	8.04592e-28	5.98934e-27	Exo1	exonuclease 1	Nucleus	enzyme	Down-regulated
ENSMUSG00000020219	8.58903e-28	6.3879e-27	Timm13	translocase of inner mitochondrial membrane 13	Cytoplasm	transporter	Down-regulated
ENSMUSG00000019478	8.74401e-28	6.49734e-27	Rab4a	RAB4A, member RAS oncogene family	Cytoplasm	enzyme	Up-regulated
ENSMUSG00000022884	8.9073e-28	6.61276e-27	Eif4a2	eukaryotic translation initiation factor 4A2	Cytoplasm	translation regulator	Down-regulated
ENSMUSG00000004096	9.72796e-28	7.21556e-27	Cwc15	CWC15 spliceosome associated protein homolog	Nucleus	other	Down-regulated
ENSMUSG00000002984	9.93049e-28	7.3592e-27	Tomm40	translocase of outer mitochondrial membrane 40	Cytoplasm	ion channel	Down-regulated
ENSMUSG00000027870	1.03268e-27	7.64607e-27	Hao2	hydroxyacid oxidase 2	Cytoplasm	enzyme	Up-regulated
ENSMUSG00000003355	1.2087e-27	8.94139e-27	Fkbp11	FK506 binding protein 11	Cytoplasm	enzyme	Up-regulated
ENSMUSG00000001783	1.22976e-27	9.08903e-27	Rtcb	RNA 2',3'-cyclic phosphate and 5'-OH ligase	Cytoplasm	enzyme	Down-regulated
ENSMUSG00000004032	1.23277e-27	9.10317e-27	Gstm5	glutathione S-transferase mu 3	Cytoplasm	enzyme	Down-regulated
ENSMUSG00000059343	1.32066e-27	9.74357e-27	Aldoart1	aldolase 1 A, retrogene 1	Extracellular Space	other	Down-regulated
ENSMUSG00000043284	1.37773e-27	1.01556e-26	Tmem11	transmembrane protein 11	Plasma Membrane	G-protein coupled receptor	Down-regulated
ENSMUSG00000056820	1.38855e-27	1.02262e-26	Tsnax	translin associated factor X	Nucleus	transporter	Down-regulated
ENSMUSG00000036968	1.3915e-27	1.02388e-26	Cnpy4	canopy FGF signaling regulator 4	Other	other	Down-regulated
ENSMUSG00000020899	1.42571e-27	1.04813e-26	Pfas	phosphoribosylformylglycinamidine synthase	Cytoplasm	enzyme	Down-regulated
ENSMUSG00000018796	1.55126e-27	1.13942e-26	Acsl1	acyl-CoA synthetase long chain family member 1	Cytoplasm	enzyme	Up-regulated
ENSMUSG00000025481	1.66977e-27	1.22539e-26	Urah	urate (5-hydroxyiso-) hydrolase	Cytoplasm	enzyme	Up-regulated
ENSMUSG00000028979	2.00828e-27	1.47251e-26	Masp2	mannan binding lectin serine peptidase 2	Extracellular Space	peptidase	Up-regulated
ENSMUSG00000035754	2.01793e-27	1.47827e-26	Wdr18	WD repeat domain 18	Nucleus	other	Down-regulated
ENSMUSG00000071451	2.22685e-27	1.62988e-26	Psmg4	proteasome assembly chaperone 4	Other	transcription regulator	Down-regulated
ENSMUSG00000004667	2.40507e-27	1.75877e-26	Polr2e	RNA polymerase II subunit E	Nucleus	enzyme	Down-regulated
ENSMUSG00000024991	2.58193e-27	1.88644e-26	Eif3a	eukaryotic translation initiation factor 3 subunit A	Cytoplasm	other	Down-regulated
ENSMUSG00000037149	3.06879e-27	2.24019e-26	Ddx1	DEAD-box helicase 1	Nucleus	enzyme	Down-regulated
ENSMUSG00000022070	3.10441e-27	2.2642e-26	Bora	bora, aurora kinase A activator	Cytoplasm	other	Down-regulated
ENSMUSG00000034880	3.23984e-27	2.3609e-26	Mrpl34	mitochondrial ribosomal protein L34	Cytoplasm	other	Down-regulated
ENSMUSG00000025995	3.33638e-27	2.42912e-26	Wdr75	WD repeat domain 75	Nucleus	other	Down-regulated
ENSMUSG00000038812	3.51748e-27	2.55873e-26	Trmt112	tRNA methyltransferase subunit 11-2	Cytoplasm	enzyme	Down-regulated
ENSMUSG00000079480	3.70218e-27	2.69073e-26	Pin4	peptidylprolyl cis/trans isomerase, NIMA-interacting 4	Nucleus	enzyme	Down-regulated
ENSMUSG00000038580	3.71134e-27	2.69503e-26	Sct	secretin	Extracellular Space	other	Down-regulated
ENSMUSG00000024613	3.77824e-27	2.74121e-26	Tcof1	treacle ribosome biogenesis factor 1	Nucleus	transporter	Down-regulated
ENSMUSG00000024181	3.87197e-27	2.80676e-26	Mrpl28	mitochondrial ribosomal protein L28	Cytoplasm	other	Down-regulated
ENSMUSG00000028398	4.45874e-27	3.22646e-26	Tmem261	distal membrane arm assembly complex 1	Cytoplasm	other	Down-regulated
ENSMUSG00000057506	5.01904e-27	3.62559e-26	Bloc1s2	biogenesis of lysosomal organelles complex 1 subunit 2	Cytoplasm	other	Down-regulated
ENSMUSG00000024248	5.19458e-27	3.74913e-26	Cox7a2l	cytochrome c oxidase subunit 7A2 like	Cytoplasm	enzyme	Down-regulated
ENSMUSG00000034883	5.55885e-27	4.00507e-26	Lrr1	leucine rich repeat protein 1	Cytoplasm	enzyme	Down-regulated
ENSMUSG00000026496	5.55879e-27	4.00507e-26	Parp1	poly(ADP-ribose) polymerase 1	Nucleus	enzyme	Down-regulated
ENSMUSG00000002835	5.95561e-27	4.2835e-26	Chaf1a	chromatin assembly factor 1 subunit A	Nucleus	other	Down-regulated
ENSMUSG00000040028	6.47351e-27	4.65196e-26	Elavl1	ELAV like RNA binding protein 1	Cytoplasm	other	Down-regulated
ENSMUSG00000023908	6.53136e-27	4.68947e-26	Pkmyt1	protein kinase, membrane associated tyrosine/threonine 1	Cytoplasm	kinase	Down-regulated
ENSMUSG00000040134	8.23401e-27	5.90685e-26	Rdh7	retinol dehydrogenase 7	Cytoplasm	enzyme	Up-regulated
ENSMUSG00000004929	8.78107e-27	6.29386e-26	Thop1	thimet oligopeptidase 1	Cytoplasm	peptidase	Down-regulated
ENSMUSG00000030654	9.06844e-27	6.49422e-26	Arl6ip1	ADP ribosylation factor like GTPase 6 interacting protein 1	Cytoplasm	other	Down-regulated
ENSMUSG00000044034	9.23736e-27	6.60949e-26	Npb	neuropeptide B	Extracellular Space	other	Up-regulated
ENSMUSG00000027315	9.36743e-27	6.69679e-26	Spint1	serine peptidase inhibitor, Kunitz type 1	Extracellular Space	other	Down-regulated
ENSMUSG00000090145	9.89722e-27	7.06944e-26	Ugt1a6b	UDP glucuronosyltransferase family 1 member A6	Cytoplasm	enzyme	Up-regulated
ENSMUSG00000031271	1.07414e-26	7.66581e-26	Serpina7	serpin family A member 7	Extracellular Space	transporter	Up-regulated
ENSMUSG00000005566	1.16811e-26	8.32928e-26	Trim28	tripartite motif containing 28	Nucleus	transcription regulator	Down-regulated
ENSMUSG00000073705	1.24353e-26	8.8595e-26	Apitd1	centromere protein S	Nucleus	other	Down-regulated
ENSMUSG00000036112	1.2873e-26	9.16348e-26	Metap2	methionyl aminopeptidase 2	Cytoplasm	peptidase	Down-regulated
ENSMUSG00000023044	1.36066e-26	9.67739e-26	Csad	cysteine sulfinic acid decarboxylase	Cytoplasm	enzyme	Up-regulated
ENSMUSG00000016637	1.37173e-26	9.74771e-26	Ift27	intraflagellar transport 27	Extracellular Space	enzyme	Down-regulated
ENSMUSG00000033166	1.43378e-26	1.018e-25	Dis3	DIS3 homolog, exosome endoribonuclease and 3'-5' exoribonuclease	Nucleus	enzyme	Down-regulated
ENSMUSG00000020801	1.76944e-26	1.25417e-25	Med31	mediator complex subunit 31	Nucleus	other	Down-regulated
ENSMUSG00000012443	1.79127e-26	1.26856e-25	Kif11	kinesin family member 11	Nucleus	other	Down-regulated
ENSMUSG00000027968	2.15712e-26	1.52635e-25	Larp7	La ribonucleoprotein domain family member 7	Nucleus	other	Down-regulated
ENSMUSG00000060613	2.21646e-26	1.567e-25	Cyp2c70	cytochrome P450, family 2, subfamily c, polypeptide 70	Cytoplasm	enzyme	Up-regulated
ENSMUSG00000024587	2.44514e-26	1.7272e-25	Nars	asparaginyl-tRNA synthetase	Cytoplasm	enzyme	Down-regulated
ENSMUSG00000024989	2.57474e-26	1.8172e-25	Cep55	centrosomal protein 55	Cytoplasm	other	Down-regulated
ENSMUSG00000027455	2.67408e-26	1.88572e-25	Nsfl1c	NSFL1 cofactor	Cytoplasm	other	Down-regulated
ENSMUSG00000037204	2.68948e-26	1.89496e-25	Atg101	autophagy related 101	Cytoplasm	other	Down-regulated
ENSMUSG00000079555	2.74581e-26	1.93301e-25	Haus3	HAUS augmin like complex subunit 3	Cytoplasm	other	Down-regulated
ENSMUSG00000027184	2.95999e-26	2.08203e-25	Caprin1	cell cycle associated protein 1	Plasma Membrane	other	Down-regulated
ENSMUSG00000004937	3.05212e-26	2.14502e-25	Sgta	small glutamine rich tetratricopeptide repeat containing alpha	Cytoplasm	other	Down-regulated
ENSMUSG00000030615	3.26263e-26	2.29102e-25	Tmem126a	transmembrane protein 126A	Cytoplasm	other	Down-regulated
ENSMUSG00000029250	3.26576e-26	2.29127e-25	Polr2b	RNA polymerase II subunit B	Nucleus	enzyme	Down-regulated
ENSMUSG00000032231	3.4633e-26	2.42782e-25	Anxa2	annexin A2	Plasma Membrane	other	Up-regulated
ENSMUSG00000028066	3.58157e-26	2.50861e-25	Pmf1	polyamine modulated factor 1	Nucleus	transcription regulator	Down-regulated
ENSMUSG00000020929	3.73024e-26	2.61054e-25	Eftud2	elongation factor Tu GTP binding domain containing 2	Nucleus	enzyme	Down-regulated
ENSMUSG00000025381	3.81123e-26	2.66053e-25	Cnpy2	canopy FGF signaling regulator 2	Plasma Membrane	other	Down-regulated
ENSMUSG00000022009	3.81129e-26	2.66053e-25	Nufip1	NUFIP1, FMR1 interacting protein 1	Nucleus	other	Down-regulated
ENSMUSG00000029326	4.02683e-26	2.80863e-25	Enoph1	enolase-phosphatase 1	Cytoplasm	enzyme	Down-regulated
ENSMUSG00000096768	4.11815e-26	2.86991e-25	Erdr1		Other	other	Down-regulated
ENSMUSG00000022219	4.35084e-26	3.02953e-25	Cideb	cell death-inducing DFFA-like effector b	Cytoplasm	other	Up-regulated
ENSMUSG00000022556	4.47145e-26	3.1109e-25	Hsf1	heat shock transcription factor 1	Nucleus	transcription regulator	Down-regulated
ENSMUSG00000041548	4.71796e-26	3.27966e-25	Hspb8	heat shock protein family B (small) member 8	Cytoplasm	kinase	Up-regulated
ENSMUSG00000002458	4.87106e-26	3.38324e-25	Rgs19	regulator of G protein signaling 19	Cytoplasm	other	Down-regulated
ENSMUSG00000022814	5.4674e-26	3.79426e-25	Umps	uridine monophosphate synthetase	Cytoplasm	enzyme	Down-regulated
ENSMUSG00000015672	6.037e-26	4.18606e-25	Mrpl32	mitochondrial ribosomal protein L32	Cytoplasm	translation regulator	Down-regulated
ENSMUSG00000024799	6.10073e-26	4.22672e-25	Tm7sf2	transmembrane 7 superfamily member 2	Cytoplasm	enzyme	Up-regulated
ENSMUSG00000031029	6.56038e-26	4.53382e-25	Eif3f	eukaryotic translation initiation factor 3 subunit F	Cytoplasm	translation regulator	Down-regulated
ENSMUSG00000029390	6.76243e-26	4.66956e-25	Tmed2	transmembrane p24 trafficking protein 2	Cytoplasm	transporter	Down-regulated
ENSMUSG00000026245	7.98915e-26	5.51205e-25	Farsb	phenylalanyl-tRNA synthetase subunit beta	Cytoplasm	enzyme	Down-regulated
ENSMUSG00000001175	8.1283e-26	5.60339e-25	Calm1	calmodulin 1	Nucleus	other	Down-regulated
ENSMUSG00000027423	8.46234e-26	5.82883e-25	Snx5	sorting nexin 5	Cytoplasm	transporter	Down-regulated
ENSMUSG00000026229	8.79971e-26	6.05618e-25	Psmd1	proteasome 26S subunit, non-ATPase 1	Cytoplasm	other	Down-regulated
ENSMUSG00000024902	9.80444e-26	6.74208e-25	Mrpl11	mitochondrial ribosomal protein L11	Cytoplasm	other	Down-regulated
ENSMUSG00000001082	1.00488e-25	6.90442e-25	Mfsd10	major facilitator superfamily domain containing 10	Other	transporter	Down-regulated
ENSMUSG00000003617	1.06302e-25	7.29783e-25	Cp	ceruloplasmin	Extracellular Space	enzyme	Up-regulated
ENSMUSG00000031157	1.06442e-25	7.30138e-25	Pqbp1	polyglutamine binding protein 1	Nucleus	transcription regulator	Down-regulated
ENSMUSG00000061983	1.09195e-25	7.48403e-25	Rps12	ribosomal protein S12	Cytoplasm	other	Down-regulated
ENSMUSG00000018565	1.11002e-25	7.60162e-25	Elp5	elongator acetyltransferase complex subunit 5	Cytoplasm	other	Down-regulated
ENSMUSG00000041012	1.11801e-25	7.65004e-25	Cmtm8	CKLF like MARVEL transmembrane domain containing 8	Extracellular Space	cytokine	Up-regulated
ENSMUSG00000026566	1.12812e-25	7.71284e-25	Mpzl1	myelin protein zero like 1	Plasma Membrane	other	Down-regulated
ENSMUSG00000020492	1.25149e-25	8.54929e-25	Ska2	spindle and kinetochore associated complex subunit 2	Nucleus	other	Down-regulated
ENSMUSG00000029387	1.49551e-25	1.02079e-24	Gtf2h3	general transcription factor IIH subunit 3	Nucleus	transcription regulator	Down-regulated
ENSMUSG00000046562	1.58631e-25	1.08187e-24	Unc119b	unc-119 lipid binding chaperone B	Cytoplasm	other	Down-regulated
ENSMUSG00000004558	1.63189e-25	1.11204e-24	Ndrg2	NDRG family member 2	Cytoplasm	other	Up-regulated
ENSMUSG00000049960	1.68947e-25	1.15033e-24	Mrps16	mitochondrial ribosomal protein S16	Cytoplasm	other	Down-regulated
ENSMUSG00000011884	1.7189e-25	1.16942e-24	Gltp	glycolipid transfer protein	Cytoplasm	transporter	Down-regulated
ENSMUSG00000032301	1.84646e-25	1.25517e-24	Psma4	proteasome subunit alpha 4	Cytoplasm	peptidase	Down-regulated
ENSMUSG00000006585	1.94613e-25	1.32184e-24	Cdt1	chromatin licensing and DNA replication factor 1	Nucleus	other	Down-regulated
ENSMUSG00000057497	2.08333e-25	1.41387e-24	Fam136a	family with sequence similarity 136 member A	Cytoplasm	other	Down-regulated
ENSMUSG00000021606	2.20541e-25	1.4955e-24	Ndufs6	NADH:ubiquinone oxidoreductase subunit S6	Cytoplasm	enzyme	Down-regulated
ENSMUSG00000040354	2.32561e-25	1.57572e-24	Mars	methionyl-tRNA synthetase	Cytoplasm	enzyme	Down-regulated
ENSMUSG00000059409	2.33654e-25	1.58183e-24	Ppp2r5d	protein phosphatase 2 regulatory subunit B'delta	Nucleus	phosphatase	Down-regulated
ENSMUSG00000033809	2.38924e-25	1.6162e-24	Alg3	ALG3, alpha-1,3- mannosyltransferase	Cytoplasm	enzyme	Down-regulated
ENSMUSG00000037058	2.4033e-25	1.62438e-24	Paip2	poly(A) binding protein interacting protein 2	Cytoplasm	translation regulator	Down-regulated
ENSMUSG00000027206	2.67716e-25	1.80801e-24	Cops2	COP9 signalosome subunit 2	Nucleus	transcription regulator	Down-regulated
ENSMUSG00000071528	2.71893e-25	1.83473e-24	Usmg5	ATP synthase membrane subunit DAPIT	Cytoplasm	other	Down-regulated
ENSMUSG00000001767	3.05701e-25	2.06118e-24	Crnkl1	crooked neck pre-mRNA splicing factor 1	Nucleus	other	Down-regulated
ENSMUSG00000035835	3.10071e-25	2.08895e-24	Lppr3	phospholipid phosphatase related 3	Other	phosphatase	Down-regulated
ENSMUSG00000067150	3.39305e-25	2.28405e-24	Xpo5	exportin 5	Nucleus	transporter	Down-regulated
ENSMUSG00000034432	3.40642e-25	2.29119e-24	Cops8	COP9 signalosome subunit 8	Nucleus	other	Down-regulated
ENSMUSG00000063052	3.42693e-25	2.30312e-24	Lrrc40	leucine rich repeat containing 40	Nucleus	other	Down-regulated
ENSMUSG00000075266	3.59207e-25	2.4102e-24	Cenpw	centromere protein W	Nucleus	other	Down-regulated
ENSMUSG00000006494	3.88727e-25	2.60617e-24	Pdk1	pyruvate dehydrogenase kinase 1	Cytoplasm	kinase	Down-regulated
ENSMUSG00000048007	3.9645e-25	2.6558e-24	Timm8a1	translocase of inner mitochondrial membrane 8A	Cytoplasm	transporter	Down-regulated
ENSMUSG00000007589	4.29314e-25	2.87363e-24	Tinf2	TERF1 interacting nuclear factor 2	Nucleus	other	Down-regulated
ENSMUSG00000020167	4.38957e-25	2.93581e-24	Tcf3	transcription factor 3	Nucleus	transcription regulator	Down-regulated
ENSMUSG00000024091	4.49247e-25	3.00221e-24	Vapa	VAMP associated protein A	Plasma Membrane	other	Down-regulated
ENSMUSG00000056671	4.60939e-25	3.07787e-24	Prelid2	PRELI domain containing 2	Cytoplasm	other	Down-regulated
ENSMUSG00000008683	4.77509e-25	3.18595e-24	Rps15a	ribosomal protein S15a	Cytoplasm	other	Down-regulated
ENSMUSG00000070003	5.18631e-25	3.45754e-24	Ssbp4	single stranded DNA binding protein 4	Nucleus	transcription regulator	Down-regulated
ENSMUSG00000022283	6.11594e-25	4.07402e-24	Pabpc1	poly(A) binding protein cytoplasmic 1	Cytoplasm	translation regulator	Down-regulated
ENSMUSG00000022149	6.34936e-25	4.22612e-24	C9	complement C9	Extracellular Space	other	Up-regulated
ENSMUSG00000031781	6.89542e-25	4.58589e-24	Ciapin1	cytokine induced apoptosis inhibitor 1	Cytoplasm	other	Down-regulated
ENSMUSG00000028455	7.09892e-25	4.71745e-24	Stoml2	stomatin like 2	Plasma Membrane	other	Down-regulated
ENSMUSG00000034889	7.1586e-25	4.75331e-24	Cactin	cactin, spliceosome C complex subunit	Nucleus	other	Down-regulated
ENSMUSG00000001249	7.19514e-25	4.77376e-24	Hpn	hepsin	Plasma Membrane	peptidase	Up-regulated
ENSMUSG00000041406	8.60376e-25	5.70377e-24	BC055324	chromosome 1 open reading frame 112	Other	other	Down-regulated
ENSMUSG00000037296	8.7211e-25	5.77694e-24	Lsm1	LSM1 homolog, mRNA degradation associated	Nucleus	other	Down-regulated
ENSMUSG00000022913	9.09851e-25	6.02214e-24	Psmg1	proteasome assembly chaperone 1	Plasma Membrane	other	Down-regulated
ENSMUSG00000022346	1.05089e-24	6.95013e-24	Myc	MYC proto-oncogene, bHLH transcription factor	Nucleus	transcription regulator	Down-regulated
ENSMUSG00000022024	1.10886e-24	7.32764e-24	Sugt1	SGT1 homolog, MIS12 kinetochore complex assembly cochaperone	Nucleus	other	Down-regulated
ENSMUSG00000017421	1.17224e-24	7.74032e-24	Zfp207	zinc finger protein 207	Nucleus	transcription regulator	Down-regulated
ENSMUSG00000036223	1.18684e-24	7.82428e-24	Ska1	spindle and kinetochore associated complex subunit 1	Nucleus	other	Down-regulated
ENSMUSG00000018965	1.18645e-24	7.82428e-24	Ywhah	tyrosine 3-monooxygenase/tryptophan 5-monooxygenase activation protein eta	Cytoplasm	transcription regulator	Down-regulated
ENSMUSG00000035914	1.23111e-24	8.10323e-24	Cd276	CD276 molecule	Plasma Membrane	other	Down-regulated
ENSMUSG00000054115	1.269e-24	8.34604e-24	Skp2	S-phase kinase associated protein 2	Nucleus	enzyme	Down-regulated
ENSMUSG00000021692	1.27784e-24	8.39753e-24	Dimt1	DIM1 dimethyladenosine transferase 1 homolog	Cytoplasm	enzyme	Down-regulated
ENSMUSG00000006932	1.34744e-24	8.8479e-24	Ctnnb1	catenin beta 1	Nucleus	transcription regulator	Down-regulated
ENSMUSG00000091931	1.409e-24	9.24482e-24	AK010878	GON7, KEOPS complex subunit	Nucleus	other	Down-regulated
ENSMUSG00000017999	1.48353e-24	9.72616e-24	Ddx27	DEAD-box helicase 27	Nucleus	enzyme	Down-regulated
ENSMUSG00000019373	1.5171e-24	9.93839e-24	Cops3	COP9 signalosome subunit 3	Cytoplasm	other	Down-regulated
ENSMUSG00000017176	1.55063e-24	1.015e-23	Nt5c3b	5'-nucleotidase, cytosolic IIIB	Cytoplasm	phosphatase	Down-regulated
ENSMUSG00000025747	1.58665e-24	1.03776e-23	Tyms	thymidylate synthetase	Nucleus	enzyme	Down-regulated
ENSMUSG00000007338	1.64285e-24	1.07283e-23	Mrpl49	mitochondrial ribosomal protein L49	Cytoplasm	enzyme	Down-regulated
ENSMUSG00000020994	1.64187e-24	1.07283e-23	Pnn	pinin, desmosome associated protein	Plasma Membrane	other	Down-regulated
ENSMUSG00000031508	1.65477e-24	1.07977e-23	Ankrd10	ankyrin repeat domain 10	Nucleus	transcription regulator	Down-regulated
ENSMUSG00000018604	1.75914e-24	1.14517e-23	Tbx3	T-box 3	Nucleus	transcription regulator	Down-regulated
ENSMUSG00000022682	1.86296e-24	1.2118e-23	Rrn3	RRN3 homolog, RNA polymerase I transcription factor	Nucleus	transcription regulator	Down-regulated
ENSMUSG00000018666	1.89857e-24	1.23399e-23	Cbx1	chromobox 1	Nucleus	transcription regulator	Down-regulated
ENSMUSG00000074272	2.09647e-24	1.3605e-23	Ceacam1	carcinoembryonic antigen related cell adhesion molecule 1	Plasma Membrane	transporter	Up-regulated
ENSMUSG00000071646	2.09493e-24	1.3605e-23	Mta2	metastasis associated 1 family member 2	Nucleus	transcription regulator	Down-regulated
ENSMUSG00000036768	2.16898e-24	1.40645e-23	Kif15	kinesin family member 15	Nucleus	other	Down-regulated
ENSMUSG00000024493	2.19819e-24	1.42428e-23	Lars	leucyl-tRNA synthetase	Cytoplasm	enzyme	Down-regulated
ENSMUSG00000038416	2.37798e-24	1.53957e-23	Cdc16	cell division cycle 16	Nucleus	other	Down-regulated
ENSMUSG00000020074	2.46089e-24	1.592e-23	Ccar1	cell division cycle and apoptosis regulator 1	Nucleus	transcription regulator	Down-regulated
ENSMUSG00000027134	2.50889e-24	1.62179e-23	Lpcat4	lysophosphatidylcholine acyltransferase 4	Cytoplasm	enzyme	Down-regulated
ENSMUSG00000025007	2.59225e-24	1.67437e-23	Aldh18a1	aldehyde dehydrogenase 18 family member A1	Cytoplasm	kinase	Down-regulated
ENSMUSG00000016253	2.71188e-24	1.75028e-23	Nelfcd	negative elongation factor complex member C/D	Nucleus	other	Down-regulated
ENSMUSG00000031400	2.75781e-24	1.77854e-23	G6pdx	glucose-6-phosphate dehydrogenase	Cytoplasm	enzyme	Down-regulated
ENSMUSG00000034456	3.17188e-24	2.04399e-23	Uroc1	urocanate hydratase 1	Cytoplasm	enzyme	Up-regulated
ENSMUSG00000061959	3.25382e-24	2.09517e-23	Ces1e	carboxylesterase 1E	Cytoplasm	enzyme	Up-regulated
ENSMUSG00000026999	3.31505e-24	2.13294e-23	Nup35	nucleoporin 35	Nucleus	transporter	Down-regulated
ENSMUSG00000021326	3.41596e-24	2.19616e-23	Trim27	tripartite motif containing 27	Nucleus	transcription regulator	Down-regulated
ENSMUSG00000052752	3.94227e-24	2.53257e-23	Traf7	TNF receptor associated factor 7	Cytoplasm	enzyme	Down-regulated
ENSMUSG00000019738	4.38313e-24	2.81361e-23	Polr2i	RNA polymerase II subunit I	Nucleus	transcription regulator	Down-regulated
ENSMUSG00000026966	4.55168e-24	2.91955e-23	Ssna1	SS nuclear autoantigen 1	Cytoplasm	other	Down-regulated
ENSMUSG00000028583	4.72979e-24	3.03145e-23	Pdpn	podoplanin	Plasma Membrane	other	Down-regulated
ENSMUSG00000022360	5.37506e-24	3.44236e-23	Atad2	ATPase family, AAA domain containing 2	Nucleus	enzyme	Down-regulated
ENSMUSG00000024666	5.40107e-24	3.45635e-23	Tmem138	transmembrane protein 138	Extracellular Space	other	Down-regulated
ENSMUSG00000028069	5.41302e-24	3.46133e-23	Gpatch4	G-patch domain containing 4	Other	other	Down-regulated
ENSMUSG00000032320	5.93156e-24	3.78999e-23	Rcn2	reticulocalbin 2	Cytoplasm	other	Down-regulated
ENSMUSG00000027998	6.06637e-24	3.87314e-23	Plrg1	pleiotropic regulator 1	Nucleus	other	Down-regulated
ENSMUSG00000047260	6.11687e-24	3.90239e-23	Emc6	ER membrane protein complex subunit 6	Cytoplasm	other	Down-regulated
ENSMUSG00000049751	6.20961e-24	3.95851e-23	Rpl36al	ribosomal protein L36a like	Cytoplasm	other	Down-regulated
ENSMUSG00000022678	7.50026e-24	4.7776e-23	Nde1	nudE neurodevelopment protein 1	Nucleus	other	Down-regulated
ENSMUSG00000038489	7.84271e-24	4.99191e-23	Polr2l	RNA polymerase II subunit L	Nucleus	enzyme	Down-regulated
ENSMUSG00000052456	7.86076e-24	4.99574e-23	Asna1	arsA arsenite transporter, ATP-binding, homolog 1 (bacterial)	Nucleus	transporter	Down-regulated
ENSMUSG00000021039	7.97406e-24	5.06386e-23	Snw1	SNW domain containing 1	Nucleus	transcription regulator	Down-regulated
ENSMUSG00000004035	8.24817e-24	5.22993e-23	Gstm7	glutathione S-transferase mu 2	Cytoplasm	enzyme	Up-regulated
ENSMUSG00000033581	8.24428e-24	5.22993e-23	Igf2bp2	insulin like growth factor 2 mRNA binding protein 2	Cytoplasm	translation regulator	Down-regulated
ENSMUSG00000028187	8.93117e-24	5.65868e-23	Rpf1	ribosome production factor 1 homolog	Nucleus	other	Down-regulated
ENSMUSG00000003269	9.62825e-24	6.09569e-23	Cyth2	cytohesin 2	Cytoplasm	other	Down-regulated
ENSMUSG00000054312	1.06493e-23	6.73182e-23	Mrps21	mitochondrial ribosomal protein S21	Cytoplasm	other	Down-regulated
ENSMUSG00000032076	1.09206e-23	6.89809e-23	Cadm1	cell adhesion molecule 1	Plasma Membrane	other	Down-regulated
ENSMUSG00000061474	1.27689e-23	8.05335e-23	Mrps36	mitochondrial ribosomal protein S36	Cytoplasm	other	Down-regulated
ENSMUSG00000024947	1.29822e-23	8.18165e-23	Men1	menin 1	Nucleus	transcription regulator	Down-regulated
ENSMUSG00000020677	1.35446e-23	8.5296e-23	Ddx52	DExD-box helicase 52	Nucleus	enzyme	Down-regulated
ENSMUSG00000031897	1.37768e-23	8.66928e-23	Psmb10	proteasome subunit beta 10	Cytoplasm	peptidase	Down-regulated
ENSMUSG00000072980	1.38598e-23	8.71488e-23	Oip5	Opa interacting protein 5	Nucleus	other	Down-regulated
ENSMUSG00000010760	1.40601e-23	8.83414e-23	Phlda2	pleckstrin homology like domain family A member 2	Cytoplasm	other	Up-regulated
ENSMUSG00000029581	1.45172e-23	9.11441e-23	Fscn1	fascin actin-bundling protein 1	Cytoplasm	other	Down-regulated
ENSMUSG00000075517	1.61937e-23	1.01593e-22	Cyp2d37-ps	cytochrome P450, family 2, subfamily d, polypeptide 37, pseudogene	Other	other	Up-regulated
ENSMUSG00000018574	1.62722e-23	1.02008e-22	Acadvl	acyl-CoA dehydrogenase very long chain	Cytoplasm	enzyme	Up-regulated
ENSMUSG00000020571	1.64512e-23	1.03053e-22	Pdia6	protein disulfide isomerase family A member 6	Cytoplasm	enzyme	Down-regulated
ENSMUSG00000022407	1.76167e-23	1.10271e-22	Adsl	adenylosuccinate lyase	Cytoplasm	enzyme	Down-regulated
ENSMUSG00000041660	1.82882e-23	1.14387e-22	Bbox1	gamma-butyrobetaine hydroxylase 1	Cytoplasm	enzyme	Up-regulated
ENSMUSG00000057074	1.83377e-23	1.14611e-22	Ces1g	carboxylesterase 1G	Other	other	Up-regulated
ENSMUSG00000025374	2.10093e-23	1.31111e-22	Nabp2	nucleic acid binding protein 2	Nucleus	other	Down-regulated
ENSMUSG00000028568	2.11482e-23	1.31878e-22	Btf3l4	basic transcription factor 3 like 4	Other	other	Down-regulated
ENSMUSG00000022204	2.19525e-23	1.36791e-22	Ngdn	neuroguidin	Nucleus	other	Down-regulated
ENSMUSG00000027871	2.24282e-23	1.3965e-22	Hsd3b1	hydroxy-delta-5-steroid dehydrogenase, 3 beta- and steroid delta-isomerase 2	Cytoplasm	enzyme	Up-regulated
ENSMUSG00000054428	2.28606e-23	1.42236e-22	Atpif1	ATP synthase inhibitory factor subunit 1	Cytoplasm	other	Down-regulated
ENSMUSG00000074247	2.37345e-23	1.47563e-22	Dda1	DET1 and DDB1 associated 1	Nucleus	other	Down-regulated
ENSMUSG00000041491	2.47184e-23	1.5345e-22	Cep78	centrosomal protein 78	Cytoplasm	other	Down-regulated
ENSMUSG00000078348	2.52052e-23	1.56355e-22	Sf3b5	splicing factor 3b subunit 5	Nucleus	other	Down-regulated
ENSMUSG00000038722	2.58889e-23	1.60476e-22	Bud31	BUD31 homolog	Nucleus	transcription regulator	Down-regulated
ENSMUSG00000042660	2.60706e-23	1.61482e-22	Wdr55	WD repeat domain 55	Nucleus	other	Down-regulated
ENSMUSG00000042797	2.64566e-23	1.63751e-22	Aqp11	aquaporin 11	Plasma Membrane	transporter	Up-regulated
ENSMUSG00000022887	2.66905e-23	1.65075e-22	Masp1	mannan-binding lectin serine peptidase 1	Extracellular Space	peptidase	Up-regulated
ENSMUSG00000027323	2.75929e-23	1.7053e-22	Rad51	RAD51 recombinase	Nucleus	enzyme	Down-regulated
ENSMUSG00000042590	2.78258e-23	1.71841e-22	Ipo11	importin 11	Nucleus	transporter	Down-regulated
ENSMUSG00000034674	2.83328e-23	1.74842e-22	Tdg	thymine DNA glycosylase	Nucleus	enzyme	Down-regulated
ENSMUSG00000028798	2.87887e-23	1.77523e-22	Eif3i	eukaryotic translation initiation factor 3 subunit I	Cytoplasm	translation regulator	Down-regulated
ENSMUSG00000038286	2.88758e-23	1.77928e-22	Bphl	biphenyl hydrolase like	Cytoplasm	enzyme	Up-regulated
ENSMUSG00000070544	3.13033e-23	1.92743e-22	Top1	DNA topoisomerase I	Nucleus	enzyme	Down-regulated
ENSMUSG00000004099	3.57258e-23	2.1981e-22	Dnmt1	DNA methyltransferase 1	Nucleus	enzyme	Down-regulated
ENSMUSG00000030802	3.64794e-23	2.24281e-22	Bckdk	branched chain ketoacid dehydrogenase kinase	Cytoplasm	kinase	Down-regulated
ENSMUSG00000031628	3.70805e-23	2.27808e-22	Casp3	caspase 3	Cytoplasm	peptidase	Down-regulated
ENSMUSG00000029686	3.81738e-23	2.34351e-22	Cul1	cullin 1	Nucleus	enzyme	Down-regulated
ENSMUSG00000036860	3.94958e-23	2.42288e-22	Mrpl55	mitochondrial ribosomal protein L55	Cytoplasm	other	Down-regulated
ENSMUSG00000015312	4.16523e-23	2.55139e-22	Gadd45b	growth arrest and DNA damage inducible beta	Cytoplasm	other	Up-regulated
ENSMUSG00000066705	4.64967e-23	2.84394e-22	Fxyd6	FXYD domain containing ion transport regulator 6	Plasma Membrane	ion channel	Down-regulated
ENSMUSG00000074264	5.44373e-23	3.32472e-22	Amy1	amylase, alpha 2A (pancreatic)	Extracellular Space	enzyme	Up-regulated
ENSMUSG00000026037	5.86278e-23	3.57539e-22	Orc2	origin recognition complex subunit 2	Nucleus	other	Down-regulated
ENSMUSG00000032400	6.32646e-23	3.85533e-22	Zwilch	zwilch kinetochore protein	Nucleus	other	Down-regulated
ENSMUSG00000024829	6.46104e-23	3.93445e-22	Mrpl21	mitochondrial ribosomal protein L21	Cytoplasm	other	Down-regulated
ENSMUSG00000035473	6.89708e-23	4.1969e-22	Galm	galactose mutarotase	Cytoplasm	enzyme	Up-regulated
ENSMUSG00000023021	7.27113e-23	4.42128e-22	Cers5	ceramide synthase 5	Cytoplasm	transcription regulator	Down-regulated
ENSMUSG00000038900	7.64085e-23	4.64268e-22	Rpl12	ribosomal protein L12	Nucleus	other	Down-regulated
ENSMUSG00000036285	7.99816e-23	4.85623e-22	Noa1	nitric oxide associated 1	Cytoplasm	other	Down-regulated
ENSMUSG00000028312	8.28116e-23	5.02439e-22	Smc2	structural maintenance of chromosomes 2	Nucleus	transporter	Down-regulated
ENSMUSG00000038299	8.98222e-23	5.44576e-22	Wdr36	WD repeat domain 36	Extracellular Space	other	Down-regulated
ENSMUSG00000038398	9.10976e-23	5.51905e-22	Upf3a	UPF3A, regulator of nonsense mediated mRNA decay	Nucleus	transporter	Down-regulated
ENSMUSG00000072082	9.43273e-23	5.71055e-22	Ccnf	cyclin F	Nucleus	enzyme	Down-regulated
ENSMUSG00000004788	9.56618e-23	5.78712e-22	Eif2b2	eukaryotic translation initiation factor 2B subunit beta	Cytoplasm	other	Down-regulated
ENSMUSG00000031328	9.67812e-23	5.85057e-22	Flna	filamin A	Cytoplasm	other	Down-regulated
ENSMUSG00000027805	9.80113e-23	5.92062e-22	Pfn2	profilin 2	Cytoplasm	enzyme	Down-regulated
ENSMUSG00000024346	1.18223e-22	7.1312e-22	Pfdn1	prefoldin subunit 1	Cytoplasm	transcription regulator	Down-regulated
ENSMUSG00000024045	1.20688e-22	7.26933e-22	Akap8	A-kinase anchoring protein 8	Nucleus	other	Down-regulated
ENSMUSG00000054474	1.20681e-22	7.26933e-22	Thnsl2	threonine synthase like 2	Other	other	Up-regulated
ENSMUSG00000000303	1.208e-22	7.27075e-22	Cdh1	cadherin 1	Plasma Membrane	other	Up-regulated
ENSMUSG00000013415	1.23753e-22	7.44309e-22	Igf2bp1	insulin like growth factor 2 mRNA binding protein 1	Cytoplasm	translation regulator	Down-regulated
ENSMUSG00000074227	1.26889e-22	7.6262e-22	Spint2	serine peptidase inhibitor, Kunitz type 2	Extracellular Space	other	Down-regulated
ENSMUSG00000021608	1.396e-22	8.3841e-22	Lpcat1	lysophosphatidylcholine acyltransferase 1	Cytoplasm	enzyme	Down-regulated
ENSMUSG00000062075	1.40705e-22	8.44434e-22	Lmnb2	lamin B2	Nucleus	other	Down-regulated
ENSMUSG00000051695	1.41551e-22	8.48897e-22	Pcbp1	poly(rC) binding protein 1	Nucleus	translation regulator	Down-regulated
ENSMUSG00000032113	1.50311e-22	9.0078e-22	Chek1	checkpoint kinase 1	Nucleus	kinase	Down-regulated
ENSMUSG00000022797	1.50564e-22	9.01647e-22	Tfrc	transferrin receptor	Plasma Membrane	transporter	Down-regulated
ENSMUSG00000041459	1.56854e-22	9.38634e-22	Tardbp	TAR DNA binding protein	Nucleus	transcription regulator	Down-regulated
ENSMUSG00000045763	1.59253e-22	9.52302e-22	Basp1	brain abundant membrane attached signal protein 1	Nucleus	transcription regulator	Down-regulated
ENSMUSG00000079426	1.6057e-22	9.59488e-22	Arpc4	actin related protein 2/3 complex subunit 4	Cytoplasm	other	Down-regulated
ENSMUSG00000041697	1.67661e-22	1.00114e-21	Cox6a1	cytochrome c oxidase subunit 6A1	Cytoplasm	enzyme	Down-regulated
ENSMUSG00000034064	1.70621e-22	1.01809e-21	Poglut1	protein O-glucosyltransferase 1	Extracellular Space	enzyme	Down-regulated
ENSMUSG00000030726	1.79707e-22	1.07076e-21	Pold3	DNA polymerase delta 3, accessory subunit	Nucleus	transcription regulator	Down-regulated
ENSMUSG00000028820	1.79656e-22	1.07076e-21	Sfpq	splicing factor proline and glutamine rich	Nucleus	transcription regulator	Down-regulated
ENSMUSG00000021033	1.83296e-22	1.09136e-21	Gstz1	glutathione S-transferase zeta 1	Cytoplasm	enzyme	Up-regulated
ENSMUSG00000056962	1.89183e-22	1.12561e-21	Jmjd6	arginine demethylase and lysine hydroxylase	Plasma Membrane	transmembrane receptor	Down-regulated
ENSMUSG00000078521	2.02639e-22	1.2048e-21	Aunip	aurora kinase A and ninein interacting protein	Cytoplasm	other	Down-regulated
ENSMUSG00000071708	2.07583e-22	1.23243e-21	Sms	spermine synthase	Cytoplasm	enzyme	Down-regulated
ENSMUSG00000035150	2.08681e-22	1.23806e-21	Eif2s3x	eukaryotic translation initiation factor 2 subunit gamma	Cytoplasm	translation regulator	Down-regulated
ENSMUSG00000015126	2.12508e-22	1.25987e-21	Tsr3	TSR3, acp transferase ribosome maturation factor	Cytoplasm	enzyme	Down-regulated
ENSMUSG00000028433	2.13206e-22	1.2631e-21	Ubap2	ubiquitin associated protein 2	Cytoplasm	other	Down-regulated
ENSMUSG00000032180	2.14575e-22	1.27031e-21	Tmed1	transmembrane p24 trafficking protein 1	Extracellular Space	transporter	Down-regulated
ENSMUSG00000036442	2.15753e-22	1.27637e-21	Thap11	THAP domain containing 11	Nucleus	transcription regulator	Down-regulated
ENSMUSG00000063445	2.2086e-22	1.30565e-21	Nmral1	NmrA like redox sensor 1	Nucleus	other	Down-regulated
ENSMUSG00000060860	2.22781e-22	1.31607e-21	Ube2s	ubiquitin conjugating enzyme E2 S	Nucleus	enzyme	Down-regulated
ENSMUSG00000020973	2.49213e-22	1.47117e-21	Dnaaf2	dynein axonemal assembly factor 2	Cytoplasm	other	Down-regulated
ENSMUSG00000025492	2.56999e-22	1.51606e-21	Ifitm3	interferon induced transmembrane protein 3	Plasma Membrane	other	Up-regulated
ENSMUSG00000029404	2.62138e-22	1.54528e-21	Arl6ip4	ADP ribosylation factor like GTPase 6 interacting protein 4	Nucleus	other	Down-regulated
ENSMUSG00000057895	2.68302e-22	1.58049e-21	Zfp105	zinc finger protein 35	Nucleus	transcription regulator	Down-regulated
ENSMUSG00000005973	2.70028e-22	1.58953e-21	Rcn1	reticulocalbin 1	Cytoplasm	other	Down-regulated
ENSMUSG00000027248	2.72533e-22	1.60314e-21	Pdia3	protein disulfide isomerase family A member 3	Cytoplasm	peptidase	Down-regulated
ENSMUSG00000022177	2.97518e-22	1.74886e-21	Haus4	HAUS augmin like complex subunit 4	Cytoplasm	other	Down-regulated
ENSMUSG00000021620	3.16454e-22	1.85886e-21	Acot12	acyl-CoA thioesterase 12	Cytoplasm	enzyme	Up-regulated
ENSMUSG00000021391	3.17646e-22	1.86454e-21	Cenpp	centromere protein P	Nucleus	other	Down-regulated
ENSMUSG00000018848	3.34702e-22	1.96327e-21	Rars	arginyl-tRNA synthetase	Cytoplasm	enzyme	Down-regulated
ENSMUSG00000037025	3.69528e-22	2.16602e-21	Foxa2	forkhead box A2	Nucleus	transcription regulator	Down-regulated
ENSMUSG00000059005	3.85371e-22	2.25729e-21	Hnrnpa3	heterogeneous nuclear ribonucleoprotein A3	Nucleus	transporter	Down-regulated
ENSMUSG00000022613	3.92265e-22	2.29605e-21	Miox	myo-inositol oxygenase	Cytoplasm	enzyme	Up-regulated
ENSMUSG00000052033	4.06061e-22	2.37513e-21	Pfdn4	prefoldin subunit 4	Cytoplasm	other	Down-regulated
ENSMUSG00000031197	4.0728e-22	2.38058e-21	Vbp1	VHL binding protein 1	Cytoplasm	other	Down-regulated
ENSMUSG00000030612	4.09449e-22	2.39157e-21	Mrpl46	mitochondrial ribosomal protein L46	Cytoplasm	other	Down-regulated
ENSMUSG00000032607	4.14547e-22	2.41965e-21	Amt	aminomethyltransferase	Cytoplasm	enzyme	Down-regulated
ENSMUSG00000047459	4.52014e-22	2.63648e-21	Dynlrb1	dynein light chain roadblock-type 1	Cytoplasm	other	Down-regulated
ENSMUSG00000063802	4.55425e-22	2.65451e-21	Hspbp1	HSPA (Hsp70) binding protein 1	Cytoplasm	other	Down-regulated
ENSMUSG00000025591	4.55891e-22	2.65536e-21	Tma16	translation machinery associated 16 homolog	Nucleus	other	Down-regulated
ENSMUSG00000028088	4.72832e-22	2.75211e-21	Fmo5	flavin containing monooxygenase 5	Cytoplasm	enzyme	Up-regulated
ENSMUSG00000060743	4.80278e-22	2.79349e-21	H3f3a	H3 histone family member 3A	Nucleus	other	Down-regulated
ENSMUSG00000018239	4.81231e-22	2.79707e-21	Zcchc10	zinc finger CCHC-type containing 10	Other	other	Down-regulated
ENSMUSG00000030876	5.1065e-22	2.96599e-21	Mettl9	methyltransferase like 9	Other	other	Down-regulated
ENSMUSG00000025264	5.14915e-22	2.98867e-21	Tsr2	TSR2, ribosome maturation factor	Other	other	Down-regulated
ENSMUSG00000029715	5.2608e-22	3.05134e-21	Pop7	POP7 homolog, ribonuclease P/MRP subunit	Nucleus	enzyme	Down-regulated
ENSMUSG00000024188	5.31284e-22	3.07937e-21	Luc7l	LUC7 like	Nucleus	other	Down-regulated
ENSMUSG00000021477	5.43601e-22	3.14856e-21	Ctsl	cathepsin V	Cytoplasm	peptidase	Up-regulated
ENSMUSG00000041231	5.51786e-22	3.19374e-21	Ublcp1	ubiquitin like domain containing CTD phosphatase 1	Nucleus	phosphatase	Down-regulated
ENSMUSG00000019297	5.60529e-22	3.24208e-21	Nop9	NOP9 nucleolar protein	Nucleus	other	Down-regulated
ENSMUSG00000013089	5.68274e-22	3.28459e-21	Etv5	ETS variant 5	Nucleus	transcription regulator	Down-regulated
ENSMUSG00000008682	5.87481e-22	3.39324e-21	Rpl10	ribosomal protein L10	Cytoplasm	translation regulator	Down-regulated
ENSMUSG00000026960	6.01559e-22	3.47214e-21	Arl6ip6	ADP ribosylation factor like GTPase 6 interacting protein 6	Other	other	Down-regulated
ENSMUSG00000048170	6.02991e-22	3.47799e-21	Mcmbp	minichromosome maintenance complex binding protein	Nucleus	other	Down-regulated
ENSMUSG00000096546	6.63767e-22	3.82588e-21	Smlr1	small leucine-rich protein 1	Other	other	Up-regulated
ENSMUSG00000060475	6.64436e-22	3.82708e-21	Wtap	WT1 associated protein	Nucleus	other	Down-regulated
ENSMUSG00000022949	6.77461e-22	3.89939e-21	Clic6	chloride intracellular channel 6	Plasma Membrane	ion channel	Down-regulated
ENSMUSG00000045948	7.02881e-22	4.0429e-21	Mrps12	mitochondrial ribosomal protein S12	Cytoplasm	other	Down-regulated
ENSMUSG00000030682	7.22123e-22	4.15071e-21	Cdipt	CDP-diacylglycerol--inositol 3-phosphatidyltransferase	Cytoplasm	enzyme	Down-regulated
ENSMUSG00000023932	7.4455e-22	4.27666e-21	Cdc5l	cell division cycle 5 like	Nucleus	transcription regulator	Down-regulated
ENSMUSG00000024474	7.75219e-22	4.44974e-21	Ik	IK cytokine	Extracellular Space	cytokine	Down-regulated
ENSMUSG00000025911	7.80148e-22	4.47494e-21	Adhfe1	alcohol dehydrogenase, iron containing 1	Cytoplasm	enzyme	Up-regulated
ENSMUSG00000025001	8.02884e-22	4.60217e-21	Hells	helicase, lymphoid specific	Nucleus	enzyme	Down-regulated
ENSMUSG00000048039	8.04302e-22	4.60711e-21	Isg20l2	interferon stimulated exonuclease gene 20 like 2	Nucleus	enzyme	Down-regulated
ENSMUSG00000035443	8.20947e-22	4.69921e-21	Thyn1	thymocyte nuclear protein 1	Nucleus	other	Down-regulated
ENSMUSG00000030800	8.65519e-22	4.95094e-21	Prss8	serine protease 8	Extracellular Space	peptidase	Up-regulated
ENSMUSG00000001445	8.77264e-22	5.01466e-21	Mrpl10	mitochondrial ribosomal protein L10	Cytoplasm	other	Down-regulated
ENSMUSG00000041028	9.04522e-22	5.16692e-21	Ghitm	growth hormone inducible transmembrane protein	Cytoplasm	other	Down-regulated
ENSMUSG00000032112	9.08032e-22	5.1834e-21	Trappc4	trafficking protein particle complex 4	Cytoplasm	other	Down-regulated
ENSMUSG00000001158	9.3925e-22	5.35792e-21	Snrnp27	small nuclear ribonucleoprotein U4/U6.U5 subunit 27	Nucleus	other	Down-regulated
ENSMUSG00000017428	9.71414e-22	5.53759e-21	Psmd11	proteasome 26S subunit, non-ATPase 11	Cytoplasm	other	Down-regulated
ENSMUSG00000016942	1.07255e-21	6.10995e-21	Tmprss6	transmembrane serine protease 6	Plasma Membrane	peptidase	Up-regulated
ENSMUSG00000026072	1.18868e-21	6.76684e-21	Il1r1	interleukin 1 receptor type 1	Plasma Membrane	transmembrane receptor	Down-regulated
ENSMUSG00000039865	1.23645e-21	7.03393e-21	Slc44a3	solute carrier family 44 member 3	Plasma Membrane	transporter	Up-regulated
ENSMUSG00000056076	1.27609e-21	7.25451e-21	Eif3b	eukaryotic translation initiation factor 3 subunit B	Cytoplasm	translation regulator	Down-regulated
ENSMUSG00000037572	1.31285e-21	7.45836e-21	Wdhd1	WD repeat and HMG-box DNA binding protein 1	Nucleus	transcription regulator	Down-regulated
ENSMUSG00000030750	1.42203e-21	8.07308e-21	Nsmce1	NSE1 homolog, SMC5-SMC6 complex component	Nucleus	transporter	Down-regulated
ENSMUSG00000029169	1.43075e-21	8.11705e-21	Dhx15	DEAH-box helicase 15	Nucleus	enzyme	Down-regulated
ENSMUSG00000031821	1.53872e-21	8.71767e-21	Gins2	GINS complex subunit 2	Nucleus	other	Down-regulated
ENSMUSG00000001039	1.55211e-21	8.78752e-21	B9d1	B9 domain containing 1	Plasma Membrane	other	Down-regulated
ENSMUSG00000017453	1.6114e-21	9.11699e-21	Pipox	pipecolic acid and sarcosine oxidase	Cytoplasm	enzyme	Up-regulated
ENSMUSG00000021701	1.71338e-21	9.68544e-21	Plk2	polo like kinase 2	Nucleus	kinase	Down-regulated
ENSMUSG00000000346	1.78788e-21	1.00948e-20	Dazap2	DAZ associated protein 2	Nucleus	other	Down-regulated
ENSMUSG00000039183	1.79261e-21	1.01146e-20	Nubp2	nucleotide binding protein 2	Nucleus	other	Down-regulated
ENSMUSG00000070526	1.83447e-21	1.03438e-20	Peg12	paternally expressed 12	Other	other	Down-regulated
ENSMUSG00000039221	1.95153e-21	1.09964e-20	Rpl22l1	ribosomal protein L22 like 1	Other	other	Down-regulated
ENSMUSG00000025534	1.98561e-21	1.11808e-20	Gusb	glucuronidase beta	Cytoplasm	enzyme	Down-regulated
ENSMUSG00000059791	1.99335e-21	1.12168e-20	Nrm	nurim	Nucleus	other	Down-regulated
ENSMUSG00000020609	2.00277e-21	1.12622e-20	Apob	apolipoprotein B	Extracellular Space	transporter	Up-regulated
ENSMUSG00000060126	2.0955e-21	1.17756e-20	Tpt1	tumor protein, translationally-controlled 1	Cytoplasm	other	Down-regulated
ENSMUSG00000019659	2.15132e-21	1.20811e-20	Ccdc12	coiled-coil domain containing 12	Other	other	Down-regulated
ENSMUSG00000030316	2.26144e-21	1.2691e-20	Tamm41	TAM41 mitochondrial translocator assembly and maintenance homolog	Cytoplasm	enzyme	Down-regulated
ENSMUSG00000031226	2.32884e-21	1.30604e-20	Pbdc1	polysaccharide biosynthesis domain containing 1	Other	other	Down-regulated
ENSMUSG00000038641	2.35551e-21	1.3201e-20	Akr1d1	aldo-keto reductase family 1 member D1	Cytoplasm	enzyme	Up-regulated
ENSMUSG00000037742	2.40945e-21	1.34942e-20	Eef1a1	eukaryotic translation elongation factor 1 alpha 1	Cytoplasm	translation regulator	Down-regulated
ENSMUSG00000022043	2.4308e-21	1.36046e-20	Trim35	tripartite motif containing 35	Cytoplasm	other	Down-regulated
ENSMUSG00000037568	2.55339e-21	1.42811e-20	Vash2	vasohibin 2	Cytoplasm	other	Down-regulated
ENSMUSG00000048355	2.68856e-21	1.50269e-20	Arxes1	adipocyte-related X-chromosome expressed sequence 2	Cytoplasm	other	Down-regulated
ENSMUSG00000039041	3.01853e-21	1.68486e-20	Adrm1	adhesion regulating molecule 1	Plasma Membrane	other	Down-regulated
ENSMUSG00000022490	3.17726e-21	1.77226e-20	Ppp1r1a	protein phosphatase 1 regulatory inhibitor subunit 1A	Cytoplasm	phosphatase	Down-regulated
ENSMUSG00000019966	3.32073e-21	1.85104e-20	Kitl	KIT ligand	Extracellular Space	growth factor	Down-regulated
ENSMUSG00000023723	3.40917e-21	1.89907e-20	Mrps23	mitochondrial ribosomal protein S23	Cytoplasm	other	Down-regulated
ENSMUSG00000031402	3.41224e-21	1.8995e-20	Mpp1	membrane palmitoylated protein 1	Plasma Membrane	kinase	Up-regulated
ENSMUSG00000021939	3.49378e-21	1.94359e-20	Ctsb	cathepsin B	Cytoplasm	peptidase	Up-regulated
ENSMUSG00000041782	3.54008e-21	1.96803e-20	Lad1	ladinin 1	Extracellular Space	other	Down-regulated
ENSMUSG00000005204	3.69751e-21	2.0528e-20	Senp3	SUMO specific peptidase 3	Nucleus	peptidase	Down-regulated
ENSMUSG00000021028	3.77512e-21	2.09309e-20	Mbip	MAP3K12 binding inhibitory protein 1	Nucleus	other	Down-regulated
ENSMUSG00000021134	3.78946e-21	2.09964e-20	Srsf5	serine/arginine-rich splicing factor 5	Nucleus	other	Down-regulated
ENSMUSG00000028221	3.87168e-21	2.14376e-20	Tmem55a	phosphatidylinositol-4,5-bisphosphate 4-phosphatase 2	Cytoplasm	phosphatase	Down-regulated
ENSMUSG00000051855	3.883e-21	2.14859e-20	Mest	mesoderm specific transcript	Cytoplasm	peptidase	Down-regulated
ENSMUSG00000008136	4.00518e-21	2.21472e-20	Fhl2	four and a half LIM domains 2	Nucleus	transcription regulator	Down-regulated
ENSMUSG00000024645	4.06059e-21	2.24387e-20	Timm21	translocase of inner mitochondrial membrane 21	Cytoplasm	other	Down-regulated
ENSMUSG00000014980	4.14787e-21	2.28905e-20	Tsen15	tRNA splicing endonuclease subunit 15	Nucleus	enzyme	Down-regulated
ENSMUSG00000028790	4.31051e-21	2.37722e-20	Khdrbs1	KH RNA binding domain containing, signal transduction associated 1	Nucleus	transcription regulator	Down-regulated
ENSMUSG00000024151	4.4342e-21	2.44381e-20	Msh2	mutS homolog 2	Nucleus	enzyme	Down-regulated
ENSMUSG00000027379	4.54224e-21	2.5017e-20	Bub1	BUB1 mitotic checkpoint serine/threonine kinase	Nucleus	kinase	Down-regulated
ENSMUSG00000023905	4.83984e-21	2.66384e-20	Tnfrsf12a	TNF receptor superfamily member 12A	Plasma Membrane	transmembrane receptor	Down-regulated
ENSMUSG00000029617	4.88065e-21	2.68452e-20	Ccz1	CCZ1 homolog B, vacuolar protein trafficking and biogenesis associated	Cytoplasm	other	Down-regulated
ENSMUSG00000024387	5.17593e-21	2.84505e-20	Csnk2b	casein kinase 2 beta	Cytoplasm	kinase	Down-regulated
ENSMUSG00000017778	5.33467e-21	2.93036e-20	Cox7c	cytochrome c oxidase subunit 7C	Cytoplasm	other	Down-regulated
ENSMUSG00000027999	5.47807e-21	3.00714e-20	Pla2g12a	phospholipase A2 group XIIA	Other	enzyme	Down-regulated
ENSMUSG00000075232	5.5297e-21	3.03348e-20	Amd1	adenosylmethionine decarboxylase 1	Cytoplasm	enzyme	Down-regulated
ENSMUSG00000047977	5.6304e-21	3.08668e-20	Synb	endogenous retrovirus group FRD member 1, envelope	Other	other	Down-regulated
ENSMUSG00000020537	5.67128e-21	3.10704e-20	Drg2	developmentally regulated GTP binding protein 2	Cytoplasm	other	Down-regulated
ENSMUSG00000033813	6.05575e-21	3.3133e-20	Tcea1	transcription elongation factor A1	Nucleus	transcription regulator	Down-regulated
ENSMUSG00000015932	6.08346e-21	3.32626e-20	Dstn	destrin, actin depolymerizing factor	Cytoplasm	other	Down-regulated
ENSMUSG00000033712	6.12229e-21	3.3453e-20	Ccar2	cell cycle and apoptosis regulator 2	Cytoplasm	peptidase	Down-regulated
ENSMUSG00000046598	6.50844e-21	3.55395e-20	Bdh1	3-hydroxybutyrate dehydrogenase 1	Cytoplasm	enzyme	Up-regulated
ENSMUSG00000053841	7.17451e-21	3.91508e-20	Txlna	taxilin alpha	Extracellular Space	cytokine	Down-regulated
ENSMUSG00000048040	7.51492e-21	4.09815e-20	Arxes2	adipocyte-related X-chromosome expressed sequence 2	Cytoplasm	other	Down-regulated
ENSMUSG00000040667	7.52985e-21	4.1036e-20	Nup88	nucleoporin 88	Nucleus	transporter	Down-regulated
ENSMUSG00000037236	8.02896e-21	4.37273e-20	Matr3	matrin 3	Nucleus	other	Down-regulated
ENSMUSG00000020250	8.43899e-21	4.59302e-20	Txnrd1	thioredoxin reductase 1	Cytoplasm	enzyme	Down-regulated
ENSMUSG00000026020	8.46977e-21	4.60675e-20	Nop58	NOP58 ribonucleoprotein	Nucleus	enzyme	Down-regulated
ENSMUSG00000008958	8.71538e-21	4.73724e-20	Vps72	vacuolar protein sorting 72 homolog	Nucleus	transcription regulator	Down-regulated
ENSMUSG00000030042	8.93111e-21	4.85132e-20	Pole4	DNA polymerase epsilon 4, accessory subunit	Nucleus	enzyme	Down-regulated
ENSMUSG00000030647	8.98036e-21	4.87489e-20	Ndufc2	NADH:ubiquinone oxidoreductase subunit C2	Cytoplasm	enzyme	Down-regulated
ENSMUSG00000023393	1.04167e-20	5.65089e-20	Slc17a9	solute carrier family 17 member 9	Cytoplasm	other	Up-regulated
ENSMUSG00000004865	1.07432e-20	5.82418e-20	Srpk1	SRSF protein kinase 1	Nucleus	kinase	Down-regulated
ENSMUSG00000058057	1.08965e-20	5.90346e-20	Mettl7a3	methyltransferase like 7A3	Other	other	Down-regulated
ENSMUSG00000051329	1.11844e-20	6.05547e-20	Nup160	nucleoporin 160	Nucleus	other	Down-regulated
ENSMUSG00000030346	1.14148e-20	6.17617e-20	Rad51ap1	RAD51 associated protein 1	Nucleus	other	Down-regulated
ENSMUSG00000022554	1.15353e-20	6.23733e-20	Hgh1	HGH1 homolog	Other	other	Down-regulated
ENSMUSG00000030980	1.16436e-20	6.29181e-20	Knop1	lysine rich nucleolar protein 1	Other	other	Down-regulated
ENSMUSG00000040945	1.1731e-20	6.33491e-20	Rcc2	regulator of chromosome condensation 2	Nucleus	other	Down-regulated
ENSMUSG00000052488	1.24495e-20	6.71852e-20	Cherp	calcium homeostasis endoplasmic reticulum protein	Cytoplasm	other	Down-regulated
ENSMUSG00000021929	1.29114e-20	6.96326e-20	Kpna3	karyopherin subunit alpha 3	Nucleus	transporter	Down-regulated
ENSMUSG00000095567	1.37616e-20	7.41695e-20	Noc2l	NOC2 like nucleolar associated transcriptional repressor	Nucleus	transcription regulator	Down-regulated
ENSMUSG00000043445	1.4712e-20	7.92403e-20	Pgp	phosphoglycolate phosphatase	Cytoplasm	enzyme	Down-regulated
ENSMUSG00000074682	1.48324e-20	7.98374e-20	Zcchc3	zinc finger CCHC-type containing 3	Other	other	Down-regulated
ENSMUSG00000022634	1.50773e-20	8.11027e-20	Yaf2	YY1 associated factor 2	Nucleus	transcription regulator	Down-regulated
ENSMUSG00000033427	1.56909e-20	8.43485e-20	Upb1	beta-ureidopropionase 1	Cytoplasm	enzyme	Up-regulated
ENSMUSG00000028788	1.57894e-20	8.48232e-20	Ptp4a2	protein tyrosine phosphatase type IVA, member 2	Cytoplasm	phosphatase	Down-regulated
ENSMUSG00000063694	1.6229e-20	8.71284e-20	Cycs	cytochrome c, somatic	Cytoplasm	transporter	Down-regulated
ENSMUSG00000033917	1.80198e-20	9.66801e-20	Gde1	glycerophosphodiester phosphodiesterase 1	Plasma Membrane	enzyme	Down-regulated
ENSMUSG00000026773	1.86237e-20	9.98556e-20	Pfkfb3	6-phosphofructo-2-kinase/fructose-2,6-biphosphatase 3	Cytoplasm	kinase	Down-regulated
ENSMUSG00000001436	1.98414e-20	1.06316e-19	Slc19a1	solute carrier family 19 member 1	Plasma Membrane	transporter	Down-regulated
ENSMUSG00000022425	1.99584e-20	1.06874e-19	Enpp2	ectonucleotide pyrophosphatase/phosphodiesterase 2	Plasma Membrane	enzyme	Up-regulated
ENSMUSG00000058704	2.23369e-20	1.19533e-19	Memo1	mediator of cell motility 1	Cytoplasm	other	Down-regulated
ENSMUSG00000015092	2.25639e-20	1.2067e-19	Edf1	endothelial differentiation related factor 1	Nucleus	transcription regulator	Down-regulated
ENSMUSG00000021975	2.32616e-20	1.24321e-19	Ints9	integrator complex subunit 9	Nucleus	other	Down-regulated
ENSMUSG00000062270	2.47907e-20	1.32409e-19	Morf4l1	mortality factor 4 like 1	Nucleus	other	Down-regulated
ENSMUSG00000021494	2.57319e-20	1.37347e-19	Ddx41	DEAD-box helicase 41	Nucleus	enzyme	Down-regulated
ENSMUSG00000042814	2.62513e-20	1.40029e-19	Mcts2	malignant T cell amplified sequence 2	Other	other	Down-regulated
ENSMUSG00000032078	2.65785e-20	1.41684e-19	Zpr1	ZPR1 zinc finger	Nucleus	other	Down-regulated
ENSMUSG00000024371	2.70304e-20	1.44e-19	C2	complement C2	Extracellular Space	peptidase	Up-regulated
ENSMUSG00000018899	2.77061e-20	1.47505e-19	Irf1	interferon regulatory factor 1	Nucleus	transcription regulator	Up-regulated
ENSMUSG00000022235	2.87833e-20	1.53142e-19	Cmbl	carboxymethylenebutenolidase homolog	Cytoplasm	enzyme	Up-regulated
ENSMUSG00000023988	2.95355e-20	1.57043e-19	Bysl	bystin like	Nucleus	other	Down-regulated
ENSMUSG00000005656	2.99681e-20	1.59241e-19	Snx6	sorting nexin 6	Cytoplasm	transporter	Down-regulated
ENSMUSG00000045752	3.03042e-20	1.60924e-19	Tssc4	tumor suppressing subtransferable candidate 4	Other	other	Down-regulated
ENSMUSG00000017677	3.08004e-20	1.63455e-19	Wsb1	WD repeat and SOCS box containing 1	Cytoplasm	enzyme	Down-regulated
ENSMUSG00000024667	3.23388e-20	1.71509e-19	Tmem216	transmembrane protein 216	Extracellular Space	other	Down-regulated
ENSMUSG00000007656	3.28523e-20	1.74122e-19	Arpp19	cAMP regulated phosphoprotein 19	Cytoplasm	transporter	Down-regulated
ENSMUSG00000028948	3.3236e-20	1.76043e-19	Nol9	nucleolar protein 9	Nucleus	kinase	Down-regulated
ENSMUSG00000001891	3.42334e-20	1.8121e-19	Ugp2	UDP-glucose pyrophosphorylase 2	Cytoplasm	enzyme	Up-regulated
ENSMUSG00000042487	3.50676e-20	1.85508e-19	Leo1	LEO1 homolog, Paf1/RNA polymerase II complex component	Nucleus	other	Down-regulated
ENSMUSG00000023827	3.5363e-20	1.86951e-19	Agpat4	1-acylglycerol-3-phosphate O-acyltransferase 4	Cytoplasm	enzyme	Down-regulated
ENSMUSG00000054309	3.60098e-20	1.90249e-19	Cpsf3	cleavage and polyadenylation specific factor 3	Nucleus	enzyme	Down-regulated
ENSMUSG00000030934	3.70405e-20	1.9557e-19	Oat	ornithine aminotransferase	Cytoplasm	enzyme	Down-regulated
ENSMUSG00000023147	3.77178e-20	1.99019e-19	Wrb	tryptophan rich basic protein	Extracellular Space	other	Down-regulated
ENSMUSG00000000088	3.87232e-20	2.04195e-19	Cox5a	cytochrome c oxidase subunit 5A	Cytoplasm	enzyme	Down-regulated
ENSMUSG00000000339	4.21104e-20	2.21915e-19	Rtca	RNA 3'-terminal phosphate cyclase	Nucleus	enzyme	Down-regulated
ENSMUSG00000003309	4.23484e-20	2.23028e-19	Ap1m2	adaptor related protein complex 1 subunit mu 2	Cytoplasm	transporter	Down-regulated
ENSMUSG00000024732	4.3266e-20	2.27716e-19	Ccdc86	coiled-coil domain containing 86	Nucleus	other	Down-regulated
ENSMUSG00000041278	4.41299e-20	2.32116e-19	Ttc1	tetratricopeptide repeat domain 1	Cytoplasm	other	Down-regulated
ENSMUSG00000094870	4.63641e-20	2.43712e-19	Zfp131	zinc finger protein 131	Nucleus	transcription regulator	Down-regulated
ENSMUSG00000040220	4.75324e-20	2.49538e-19	Gas8	growth arrest specific 8	Cytoplasm	other	Down-regulated
ENSMUSG00000021288	4.77632e-20	2.50591e-19	Klc1	kinesin light chain 1	Cytoplasm	other	Down-regulated
ENSMUSG00000030204	4.86209e-20	2.5493e-19	Ddx47	DEAD-box helicase 47	Nucleus	enzyme	Down-regulated
ENSMUSG00000010097	4.90701e-20	2.57122e-19	Nxf1	nuclear RNA export factor 1	Nucleus	other	Down-regulated
ENSMUSG00000039220	4.97472e-20	2.60506e-19	Ppp1r10	protein phosphatase 1 regulatory subunit 10	Nucleus	other	Down-regulated
ENSMUSG00000028140	5.02818e-20	2.63139e-19	Mrpl9	mitochondrial ribosomal protein L9	Cytoplasm	translation regulator	Down-regulated
ENSMUSG00000021840	5.08389e-20	2.65887e-19	Mapk1ip1l	mitogen-activated protein kinase 1 interacting protein 1 like	Nucleus	other	Down-regulated
ENSMUSG00000001918	5.14885e-20	2.69115e-19	Slc1a5	solute carrier family 1 member 5	Plasma Membrane	transporter	Down-regulated
ENSMUSG00000033965	5.83455e-20	3.04763e-19	Slc16a2	solute carrier family 16 member 2	Plasma Membrane	transporter	Up-regulated
ENSMUSG00000063800	5.88186e-20	3.0704e-19	Prpf38a	pre-mRNA processing factor 38A	Nucleus	other	Down-regulated
ENSMUSG00000037169	6.12131e-20	3.19339e-19	Mycn	MYCN proto-oncogene, bHLH transcription factor	Nucleus	transcription regulator	Down-regulated
ENSMUSG00000030103	6.22793e-20	3.24698e-19	Bhlhe40	basic helix-loop-helix family member e40	Nucleus	transcription regulator	Up-regulated
ENSMUSG00000021639	6.29195e-20	3.27829e-19	Gtf2h2	general transcription factor IIH subunit 2	Nucleus	transcription regulator	Down-regulated
ENSMUSG00000037254	6.45446e-20	3.36085e-19	Itih2	inter-alpha-trypsin inhibitor heavy chain 2	Extracellular Space	other	Up-regulated
ENSMUSG00000017221	6.58779e-20	3.42813e-19	Psmd3	proteasome 26S subunit, non-ATPase 3	Cytoplasm	other	Down-regulated
ENSMUSG00000032330	6.861e-20	3.56806e-19	Cox7a2	cytochrome c oxidase subunit 7A2	Cytoplasm	enzyme	Down-regulated
ENSMUSG00000042709	7.00635e-20	3.64137e-19	Atpaf2	ATP synthase mitochondrial F1 complex assembly factor 2	Cytoplasm	other	Down-regulated
ENSMUSG00000027944	7.21932e-20	3.74971e-19	Hax1	HCLS1 associated protein X-1	Cytoplasm	other	Down-regulated
ENSMUSG00000057236	8.13112e-20	4.22065e-19	Rbbp4	RB binding protein 4, chromatin remodeling factor	Nucleus	enzyme	Down-regulated
ENSMUSG00000025035	8.25212e-20	4.28078e-19	Arl3	ADP ribosylation factor like GTPase 3	Cytoplasm	enzyme	Down-regulated
ENSMUSG00000062300	9.25685e-20	4.79899e-19	Pvrl2	nectin cell adhesion molecule 2	Plasma Membrane	transmembrane receptor	Down-regulated
ENSMUSG00000022674	9.39408e-20	4.86709e-19	Ube2v2	ubiquitin conjugating enzyme E2 V2	Cytoplasm	enzyme	Down-regulated
ENSMUSG00000031985	1.00724e-19	5.2153e-19	Gnpat	glyceronephosphate O-acyltransferase	Cytoplasm	enzyme	Down-regulated
ENSMUSG00000024736	1.01644e-19	5.25964e-19	Tmem132a	transmembrane protein 132A	Cytoplasm	other	Down-regulated
ENSMUSG00000029551	1.04951e-19	5.42739e-19	Psmg3	proteasome assembly chaperone 3	Other	other	Down-regulated
ENSMUSG00000052298	1.05529e-19	5.45387e-19	Cdc42se2	CDC42 small effector 2	Plasma Membrane	other	Down-regulated
ENSMUSG00000048782	1.08665e-19	5.61244e-19	Insc	INSC, spindle orientation adaptor protein	Plasma Membrane	other	Up-regulated
ENSMUSG00000026917	1.10429e-19	5.69999e-19	Wdr5	WD repeat domain 5	Nucleus	enzyme	Down-regulated
ENSMUSG00000019312	1.17919e-19	6.08285e-19	Grb7	growth factor receptor bound protein 7	Plasma Membrane	other	Down-regulated
ENSMUSG00000022385	1.18248e-19	6.09602e-19	Gtse1	G2 and S-phase expressed 1	Cytoplasm	other	Down-regulated
ENSMUSG00000022816	1.20036e-19	6.18436e-19	Fstl1	follistatin like 1	Extracellular Space	other	Down-regulated
ENSMUSG00000031146	1.3173e-19	6.78262e-19	Plp2	proteolipid protein 2	Cytoplasm	transporter	Down-regulated
ENSMUSG00000039450	1.39499e-19	7.17816e-19	Dcxr	dicarbonyl and L-xylulose reductase	Cytoplasm	enzyme	Up-regulated
ENSMUSG00000021951	1.44564e-19	7.43419e-19	N6amt2	EEF1A lysine methyltransferase 1	Cytoplasm	enzyme	Down-regulated
ENSMUSG00000038704	1.4871e-19	7.64266e-19	Aspdh	aspartate dehydrogenase domain containing	Other	other	Up-regulated
ENSMUSG00000078941	1.53224e-19	7.86981e-19	Ak6	adenylate kinase 6	Nucleus	kinase	Down-regulated
ENSMUSG00000038335	1.63297e-19	8.38199e-19	Tsr1	TSR1, ribosome maturation factor	Nucleus	other	Down-regulated
ENSMUSG00000042426	1.63586e-19	8.39163e-19	Dhx29	DExH-box helicase 29	Cytoplasm	enzyme	Down-regulated
ENSMUSG00000067194	1.65176e-19	8.46795e-19	Eif1ax	eukaryotic translation initiation factor 1A Y-linked	Other	translation regulator	Down-regulated
ENSMUSG00000025395	1.708e-19	8.75086e-19	Prim1	DNA primase subunit 1	Nucleus	enzyme	Down-regulated
ENSMUSG00000040147	1.71085e-19	8.76008e-19	Maob	monoamine oxidase B	Cytoplasm	enzyme	Up-regulated
ENSMUSG00000003808	1.75001e-19	8.95507e-19	Farsa	phenylalanyl-tRNA synthetase subunit alpha	Cytoplasm	enzyme	Down-regulated
ENSMUSG00000029273	1.76145e-19	9.00804e-19	Sult1d1	sulfotransferase family 1D, member 1	Cytoplasm	enzyme	Up-regulated
ENSMUSG00000068922	1.77317e-19	9.06237e-19	Msto1	misato 1, mitochondrial distribution and morphology regulator	Cytoplasm	other	Down-regulated
ENSMUSG00000027108	1.92245e-19	9.8193e-19	Ola1	Obg like ATPase 1	Cytoplasm	enzyme	Down-regulated
ENSMUSG00000026248	1.98504e-19	1.01328e-18	Mrpl44	mitochondrial ribosomal protein L44	Cytoplasm	enzyme	Down-regulated
ENSMUSG00000024454	2.00563e-19	1.02316e-18	Hdac3	histone deacetylase 3	Nucleus	transcription regulator	Down-regulated
ENSMUSG00000058454	2.10676e-19	1.07408e-18	Dhcr7	7-dehydrocholesterol reductase	Cytoplasm	enzyme	Up-regulated
ENSMUSG00000054200	2.20346e-19	1.1227e-18	Ffar4	free fatty acid receptor 4	Plasma Membrane	G-protein coupled receptor	Down-regulated
ENSMUSG00000028869	2.22635e-19	1.13366e-18	Gnl2	G protein nucleolar 2	Nucleus	enzyme	Down-regulated
ENSMUSG00000071547	2.68477e-19	1.36625e-18	Nt5dc2	5'-nucleotidase domain containing 2	Cytoplasm	other	Down-regulated
ENSMUSG00000001847	2.74833e-19	1.39774e-18	Rac1	Rac family small GTPase 1	Plasma Membrane	enzyme	Down-regulated
ENSMUSG00000054693	2.76113e-19	1.40339e-18	Adam10	ADAM metallopeptidase domain 10	Plasma Membrane	peptidase	Down-regulated
ENSMUSG00000058443	2.77927e-19	1.41175e-18	Rpl10-ps3	ribosomal protein L10, pseudogene 3	Other	other	Down-regulated
ENSMUSG00000051232	2.8019e-19	1.42237e-18	Tmem199	transmembrane protein 199	Cytoplasm	other	Down-regulated
ENSMUSG00000046573	2.86898e-19	1.45464e-18	Lyrm4	LYR motif containing 4	Cytoplasm	other	Down-regulated
ENSMUSG00000024317	2.86889e-19	1.45464e-18	Rnf138	ring finger protein 138	Nucleus	enzyme	Down-regulated
ENSMUSG00000004038	3.10148e-19	1.57157e-18	Gstm3	glutathione S-transferase, mu 3	Cytoplasm	enzyme	Up-regulated
ENSMUSG00000063232	3.1405e-19	1.59037e-18	Serpina11	serpin family A member 11	Extracellular Space	other	Up-regulated
ENSMUSG00000038527	3.15841e-19	1.59846e-18	C1rl	complement C1r subcomponent like	Extracellular Space	peptidase	Up-regulated
ENSMUSG00000035775	3.20758e-19	1.62236e-18	Krt20	keratin 20	Cytoplasm	other	Up-regulated
ENSMUSG00000067212	3.23507e-19	1.63527e-18	H2-T23	major histocompatibility complex, class I, E	Plasma Membrane	transmembrane receptor	Up-regulated
ENSMUSG00000032018	3.32871e-19	1.68158e-18	Sc5d	sterol-C5-desaturase	Cytoplasm	enzyme	Up-regulated
ENSMUSG00000054648	3.64367e-19	1.83957e-18	Zfp869	zinc finger protein 91	Nucleus	transcription regulator	Down-regulated
ENSMUSG00000025270	3.79474e-19	1.91467e-18	Alas2	5'-aminolevulinate synthase 2	Cytoplasm	enzyme	Up-regulated
ENSMUSG00000027905	3.89876e-19	1.96596e-18	Ddx20	DEAD-box helicase 20	Nucleus	transcription regulator	Down-regulated
ENSMUSG00000019362	4.05711e-19	2.04457e-18	D8Ertd738e	chromosome 19 open reading frame 53	Nucleus	other	Down-regulated
ENSMUSG00000068085	4.31478e-19	2.1731e-18	Cyp2d11	cytochrome P450, family 2, subfamily d, polypeptide 9	Cytoplasm	other	Up-regulated
ENSMUSG00000032381	4.33538e-19	2.18215e-18	Fam96a	cytosolic iron-sulfur assembly component 2A	Extracellular Space	other	Down-regulated
ENSMUSG00000023067	4.41176e-19	2.21925e-18	Cdkn1a	cyclin dependent kinase inhibitor 1A	Nucleus	kinase	Down-regulated
ENSMUSG00000091896	4.42111e-19	2.22261e-18	Ube2d2a	ubiquitin conjugating enzyme E2 D2	Cytoplasm	enzyme	Down-regulated
ENSMUSG00000021901	4.45389e-19	2.23773e-18	Bap1	BRCA1 associated protein 1	Nucleus	peptidase	Down-regulated
ENSMUSG00000024683	4.56694e-19	2.29314e-18	Mrpl16	mitochondrial ribosomal protein L16	Cytoplasm	other	Down-regulated
ENSMUSG00000030108	4.68048e-19	2.34873e-18	Slc6a13	solute carrier family 6 member 13	Plasma Membrane	transporter	Up-regulated
ENSMUSG00000022671	4.74366e-19	2.37899e-18	Mzt2	mitotic spindle organizing protein 2A	Cytoplasm	other	Down-regulated
ENSMUSG00000010651	4.80076e-19	2.40618e-18	Acaa1b	acetyl-Coenzyme A acyltransferase 1B	Cytoplasm	enzyme	Up-regulated
ENSMUSG00000040263	4.81007e-19	2.40939e-18	Klhdc4	kelch domain containing 4	Other	other	Down-regulated
ENSMUSG00000038379	5.21944e-19	2.61287e-18	Ttk	TTK protein kinase	Nucleus	kinase	Down-regulated
ENSMUSG00000030421	5.22826e-19	2.61571e-18	Uri1	URI1, prefoldin like chaperone	Nucleus	transcription regulator	Down-regulated
ENSMUSG00000051934	5.66799e-19	2.834e-18	Spats2	spermatogenesis associated serine rich 2	Cytoplasm	other	Down-regulated
ENSMUSG00000031078	5.67678e-19	2.83668e-18	Cttn	cortactin	Plasma Membrane	other	Down-regulated
ENSMUSG00000026180	5.89192e-19	2.94241e-18	Cxcr2	C-X-C motif chemokine receptor 2	Plasma Membrane	G-protein coupled receptor	Down-regulated
ENSMUSG00000063273	5.95681e-19	2.97303e-18	Naa15	N(alpha)-acetyltransferase 15, NatA auxiliary subunit	Nucleus	transcription regulator	Down-regulated
ENSMUSG00000014195	6.20287e-19	3.09398e-18	Dnajc7	DnaJ heat shock protein family (Hsp40) member C7	Cytoplasm	other	Down-regulated
ENSMUSG00000008036	6.42061e-19	3.20067e-18	Ap2s1	adaptor related protein complex 2 subunit sigma 1	Cytoplasm	transporter	Down-regulated
ENSMUSG00000061374	6.46384e-19	3.22028e-18	Fiz1	FLT3 interacting zinc finger 1	Nucleus	transcription regulator	Down-regulated
ENSMUSG00000030605	6.622e-19	3.2971e-18	Mfge8	milk fat globule-EGF factor 8 protein	Extracellular Space	other	Up-regulated
ENSMUSG00000027215	6.693e-19	3.33045e-18	Cd82	CD82 molecule	Plasma Membrane	other	Up-regulated
ENSMUSG00000022978	6.69714e-19	3.33051e-18	Mis18a	MIS18 kinetochore protein A	Nucleus	other	Down-regulated
ENSMUSG00000015759	6.73122e-19	3.34345e-18	Cnih1	cornichon family AMPA receptor auxiliary protein 1	Plasma Membrane	other	Down-regulated
ENSMUSG00000020476	6.72788e-19	3.34345e-18	Dbnl	drebrin like	Cytoplasm	other	Down-regulated
ENSMUSG00000022889	7.05648e-19	3.50292e-18	Mrpl39	mitochondrial ribosomal protein L39	Cytoplasm	other	Down-regulated
ENSMUSG00000029669	7.38977e-19	3.66618e-18	Tspan12	tetraspanin 12	Plasma Membrane	other	Down-regulated
ENSMUSG00000022744	7.40897e-19	3.6735e-18	Cldnd1	claudin domain containing 1	Plasma Membrane	other	Down-regulated
ENSMUSG00000003200	7.4156e-19	3.6746e-18	Sh3gl1	SH3 domain containing GRB2 like 1, endophilin A2	Cytoplasm	other	Down-regulated
ENSMUSG00000032715	7.98422e-19	3.954e-18	Trib3	tribbles pseudokinase 3	Nucleus	kinase	Down-regulated
ENSMUSG00000020140	8.09904e-19	4.00847e-18	Lgr5	leucine rich repeat containing G protein-coupled receptor 5	Plasma Membrane	transmembrane receptor	Down-regulated
ENSMUSG00000022031	8.16302e-19	4.03773e-18	Elp3	elongator acetyltransferase complex subunit 3	Nucleus	enzyme	Down-regulated
ENSMUSG00000066629	8.18449e-19	4.04593e-18	Rpl36-ps3	ribosomal protein L36, pseudogene 3	Other	other	Down-regulated
ENSMUSG00000042102	8.25704e-19	4.07937e-18	Dmgdh	dimethylglycine dehydrogenase	Cytoplasm	enzyme	Up-regulated
ENSMUSG00000020911	8.37387e-19	4.13463e-18	Krt19	keratin 19	Cytoplasm	other	Down-regulated
ENSMUSG00000015804	8.40727e-19	4.14865e-18	Med28	mediator complex subunit 28	Nucleus	other	Down-regulated
ENSMUSG00000068823	8.43728e-19	4.16099e-18	Csde1	cold shock domain containing E1	Cytoplasm	enzyme	Down-regulated
ENSMUSG00000041747	8.4535e-19	4.16651e-18	Utp15	UTP15, small subunit processome component	Nucleus	other	Down-regulated
ENSMUSG00000024360	8.54168e-19	4.20747e-18	Etf1	eukaryotic translation termination factor 1	Cytoplasm	translation regulator	Down-regulated
ENSMUSG00000071078	8.65749e-19	4.26199e-18	Nr2c2ap	nuclear receptor 2C2 associated protein	Nucleus	other	Down-regulated
ENSMUSG00000026249	8.91132e-19	4.38435e-18	Serpine2	serpin family E member 2	Extracellular Space	other	Down-regulated
ENSMUSG00000023940	9.16173e-19	4.50488e-18	Sgol1	shugoshin 1	Nucleus	other	Down-regulated
ENSMUSG00000030120	9.17397e-19	4.50822e-18	Mlf2	myeloid leukemia factor 2	Nucleus	other	Down-regulated
ENSMUSG00000016427	9.5806e-19	4.70526e-18	Ndufa1	NADH:ubiquinone oxidoreductase subunit A1	Cytoplasm	enzyme	Down-regulated
ENSMUSG00000030138	9.68733e-19	4.75487e-18	Bms1	BMS1, ribosome biogenesis factor	Nucleus	other	Down-regulated
ENSMUSG00000044201	9.75938e-19	4.7874e-18	Cdc25c	cell division cycle 25C	Nucleus	phosphatase	Down-regulated
ENSMUSG00000028669	9.85542e-19	4.83166e-18	Pithd1	PITH domain containing 1	Nucleus	other	Down-regulated
ENSMUSG00000039509	1.0875e-18	5.32835e-18	Nup133	nucleoporin 133	Nucleus	other	Down-regulated
ENSMUSG00000022722	1.09768e-18	5.37188e-18	Arl6	ADP ribosylation factor like GTPase 6	Cytoplasm	transporter	Down-regulated
ENSMUSG00000020124	1.09726e-18	5.37188e-18	Usp15	ubiquitin specific peptidase 15	Cytoplasm	peptidase	Down-regulated
ENSMUSG00000032002	1.10697e-18	5.41416e-18	Dcun1d5	defective in cullin neddylation 1 domain containing 5	Other	other	Down-regulated
ENSMUSG00000023277	1.10998e-18	5.4257e-18	Twf2	twinfilin actin binding protein 2	Cytoplasm	kinase	Down-regulated
ENSMUSG00000027353	1.11372e-18	5.44079e-18	Mcm8	minichromosome maintenance 8 homologous recombination repair factor	Nucleus	enzyme	Down-regulated
ENSMUSG00000048583	1.11674e-18	5.4523e-18	Igf2	insulin like growth factor 2	Extracellular Space	growth factor	Up-regulated
ENSMUSG00000063785	1.13916e-18	5.5585e-18	Utp14a	UTP14A, small subunit processome component	Nucleus	other	Down-regulated
ENSMUSG00000034263	1.19651e-18	5.8349e-18	Vwa9	integrator complex subunit 14	Cytoplasm	other	Down-regulated
ENSMUSG00000022051	1.23106e-18	5.9999e-18	Bnip3l	BCL2 interacting protein 3 like	Cytoplasm	other	Down-regulated
ENSMUSG00000003500	1.2327e-18	6.00437e-18	Impdh1	inosine monophosphate dehydrogenase 1	Cytoplasm	enzyme	Down-regulated
ENSMUSG00000002728	1.24694e-18	6.07016e-18	Naa20	N(alpha)-acetyltransferase 20, NatB catalytic subunit	Cytoplasm	enzyme	Down-regulated
ENSMUSG00000002658	1.27472e-18	6.20173e-18	Gtf2f1	general transcription factor IIF subunit 1	Nucleus	transcription regulator	Down-regulated
ENSMUSG00000066232	1.28843e-18	6.26476e-18	Ipo7	importin 7	Nucleus	transporter	Down-regulated
ENSMUSG00000031796	1.29e-18	6.26872e-18	Cfap20	cilia and flagella associated protein 20	Cytoplasm	other	Down-regulated
ENSMUSG00000039063	1.35634e-18	6.58459e-18	Echdc3	enoyl-CoA hydratase domain containing 3	Cytoplasm	enzyme	Up-regulated
ENSMUSG00000079478	1.35658e-18	6.58459e-18	Sssca1	Sjogren syndrome/scleroderma autoantigen 1	Other	other	Down-regulated
ENSMUSG00000037608	1.37494e-18	6.6698e-18	Bclaf1	BCL2 associated transcription factor 1	Nucleus	transcription regulator	Down-regulated
ENSMUSG00000019845	1.39066e-18	6.74212e-18	Tube1	tubulin epsilon 1	Cytoplasm	other	Down-regulated
ENSMUSG00000062797	1.39583e-18	6.7632e-18	l7Rn6	Hikeshi, heat shock protein nuclear import factor	Cytoplasm	transporter	Down-regulated
ENSMUSG00000042111	1.40602e-18	6.80862e-18	Ccdc115	coiled-coil domain containing 115	Cytoplasm	other	Down-regulated
ENSMUSG00000004897	1.41695e-18	6.85755e-18	Hdgf	heparin binding growth factor	Extracellular Space	growth factor	Down-regulated
ENSMUSG00000003437	1.57563e-18	7.62108e-18	Paf1	PAF1 homolog, Paf1/RNA polymerase II complex component	Nucleus	other	Down-regulated
ENSMUSG00000025982	1.58062e-18	7.64073e-18	Sf3b1	splicing factor 3b subunit 1	Nucleus	other	Down-regulated
ENSMUSG00000037013	1.61783e-18	7.81604e-18	Ss18	SS18, nBAF chromatin remodeling complex subunit	Nucleus	transcription regulator	Down-regulated
ENSMUSG00000024037	1.71182e-18	8.26532e-18	Wdr4	WD repeat domain 4	Nucleus	other	Down-regulated
ENSMUSG00000022812	1.84537e-18	8.90499e-18	Gsk3b	glycogen synthase kinase 3 beta	Nucleus	kinase	Down-regulated
ENSMUSG00000042712	1.89263e-18	9.12772e-18	Wbp5	transcription elongation factor A like 9	Other	other	Down-regulated
ENSMUSG00000047879	1.89947e-18	9.15539e-18	Usp14	ubiquitin specific peptidase 14	Cytoplasm	peptidase	Down-regulated
ENSMUSG00000036030	1.9035e-18	9.16949e-18	Prtg	protogenin	Extracellular Space	other	Down-regulated
ENSMUSG00000029759	1.9193e-18	9.24026e-18	Pon3	paraoxonase 3	Extracellular Space	enzyme	Up-regulated
ENSMUSG00000028980	1.92269e-18	9.25118e-18	H6pd	hexose-6-phosphate dehydrogenase/glucose 1-dehydrogenase	Cytoplasm	enzyme	Up-regulated
ENSMUSG00000005397	1.92552e-18	9.25944e-18	Nid1	nidogen 1	Extracellular Space	other	Up-regulated
ENSMUSG00000044155	1.93853e-18	9.31659e-18	Lsm8	LSM8 homolog, U6 small nuclear RNA associated	Nucleus	other	Down-regulated
ENSMUSG00000029499	1.9857e-18	9.53778e-18	Pxmp2	peroxisomal membrane protein 2	Cytoplasm	transporter	Up-regulated
ENSMUSG00000022536	2.08138e-18	9.99047e-18	Glyr1	glyoxylate reductase 1 homolog	Nucleus	other	Down-regulated
ENSMUSG00000050043	2.08235e-18	9.99047e-18	Tmx2	thioredoxin related transmembrane protein 2	Other	enzyme	Down-regulated
ENSMUSG00000025208	2.11334e-18	1.01333e-17	Mrpl43	mitochondrial ribosomal protein L43	Cytoplasm	translation regulator	Down-regulated
ENSMUSG00000026981	2.15661e-18	1.03348e-17	Il1rn	interleukin 1 receptor antagonist	Extracellular Space	cytokine	Up-regulated
ENSMUSG00000056851	2.26644e-18	1.08548e-17	Pcbp2	poly(rC) binding protein 2	Nucleus	other	Down-regulated
ENSMUSG00000026622	2.39615e-18	1.14695e-17	Nek2	NIMA related kinase 2	Cytoplasm	kinase	Down-regulated
ENSMUSG00000066026	2.39862e-18	1.14746e-17	Dhrs3	dehydrogenase/reductase 3	Cytoplasm	enzyme	Up-regulated
ENSMUSG00000024764	2.45472e-18	1.17363e-17	Naa40	N(alpha)-acetyltransferase 40, NatD catalytic subunit	Other	other	Down-regulated
ENSMUSG00000022160	2.49658e-18	1.19295e-17	Mettl3	methyltransferase like 3	Nucleus	enzyme	Down-regulated
ENSMUSG00000025024	2.5149e-18	1.20102e-17	Smndc1	survival motor neuron domain containing 1	Nucleus	other	Down-regulated
ENSMUSG00000011254	2.57747e-18	1.23019e-17	Thg1l	tRNA-histidine guanylyltransferase 1 like	Cytoplasm	enzyme	Down-regulated
ENSMUSG00000044573	2.61721e-18	1.24844e-17	Acp1	acid phosphatase 1	Cytoplasm	phosphatase	Down-regulated
ENSMUSG00000059878	2.63012e-18	1.25387e-17	Zfp422	zinc finger protein 22	Nucleus	transcription regulator	Down-regulated
ENSMUSG00000041889	2.65645e-18	1.2657e-17	Shisa4	shisa family member 4	Other	other	Down-regulated
ENSMUSG00000089678	2.69581e-18	1.28372e-17	Agxt2	alanine--glyoxylate aminotransferase 2	Cytoplasm	enzyme	Up-regulated
ENSMUSG00000034928	2.71016e-18	1.28981e-17	Rnf44	ring finger protein 44	Other	other	Down-regulated
ENSMUSG00000022142	2.76026e-18	1.31215e-17	Nup155	nucleoporin 155	Nucleus	transporter	Down-regulated
ENSMUSG00000078652	2.86344e-18	1.36042e-17	Psme3	proteasome activator subunit 3	Cytoplasm	peptidase	Down-regulated
ENSMUSG00000024232	2.99054e-18	1.41999e-17	Bambi	BMP and activin membrane bound inhibitor	Plasma Membrane	other	Down-regulated
ENSMUSG00000026520	3.08435e-18	1.4637e-17	Pycr2	pyrroline-5-carboxylate reductase 2	Cytoplasm	enzyme	Down-regulated
ENSMUSG00000028410	3.15531e-18	1.49652e-17	Dnaja1	DnaJ heat shock protein family (Hsp40) member A1	Nucleus	other	Down-regulated
ENSMUSG00000090000	3.34649e-18	1.58628e-17	Ier3ip1	immediate early response 3 interacting protein 1	Cytoplasm	other	Down-regulated
ENSMUSG00000080268	3.40359e-18	1.61243e-17	Brms1	BRMS1, transcriptional repressor and anoikis regulator	Nucleus	enzyme	Down-regulated
ENSMUSG00000071014	3.41145e-18	1.61523e-17	Ndufb6	NADH:ubiquinone oxidoreductase subunit B6	Cytoplasm	enzyme	Down-regulated
ENSMUSG00000051518	3.42194e-18	1.61927e-17	Rps19bp1	ribosomal protein S19 binding protein 1	Nucleus	other	Down-regulated
ENSMUSG00000038759	3.56629e-18	1.68662e-17	Nup205	nucleoporin 205	Nucleus	other	Down-regulated
ENSMUSG00000022191	3.57864e-18	1.6915e-17	Drosha	drosha ribonuclease III	Nucleus	enzyme	Down-regulated
ENSMUSG00000027185	3.97329e-18	1.87697e-17	Nat10	N-acetyltransferase 10	Nucleus	enzyme	Down-regulated
ENSMUSG00000048922	4.15826e-18	1.96323e-17	Cdca2	cell division cycle associated 2	Nucleus	other	Down-regulated
ENSMUSG00000024790	4.16915e-18	1.96725e-17	Sac3d1	SAC3 domain containing 1	Cytoplasm	other	Down-regulated
ENSMUSG00000022575	4.2958e-18	2.02586e-17	Gsdmd	gasdermin D	Extracellular Space	other	Up-regulated
ENSMUSG00000021238	4.37213e-18	2.06069e-17	Aldh6a1	aldehyde dehydrogenase 6 family member A1	Cytoplasm	enzyme	Up-regulated
ENSMUSG00000061028	4.79848e-18	2.25907e-17	Clasrp	CLK4-associating serine/arginine rich protein	Nucleus	other	Down-regulated
ENSMUSG00000031669	4.91521e-18	2.31271e-17	Gins3	GINS complex subunit 3	Nucleus	other	Down-regulated
ENSMUSG00000032586	4.92164e-18	2.31442e-17	Traip	TRAF interacting protein	Cytoplasm	enzyme	Down-regulated
ENSMUSG00000024414	5.06476e-18	2.38038e-17	Mrpl27	mitochondrial ribosomal protein L27	Cytoplasm	other	Down-regulated
ENSMUSG00000025986	5.23095e-18	2.4571e-17	Slc39a10	solute carrier family 39 member 10	Extracellular Space	transporter	Down-regulated
ENSMUSG00000071359	5.56087e-18	2.61059e-17	Tbpl1	TATA-box binding protein like 1	Nucleus	transcription regulator	Down-regulated
ENSMUSG00000037474	5.56641e-18	2.61171e-17	Dtl	denticleless E3 ubiquitin protein ligase homolog	Nucleus	other	Down-regulated
ENSMUSG00000068220	5.5696e-18	2.61173e-17	Lgals1	galectin 1	Extracellular Space	other	Down-regulated
ENSMUSG00000021891	5.58235e-18	2.61623e-17	Mettl6	methyltransferase like 6	Other	enzyme	Down-regulated
ENSMUSG00000027620	5.62817e-18	2.63622e-17	Rbm39	RNA binding motif protein 39	Nucleus	transcription regulator	Down-regulated
ENSMUSG00000018340	5.72816e-18	2.68154e-17	Anxa6	annexin A6	Plasma Membrane	ion channel	Up-regulated
ENSMUSG00000066037	5.78964e-18	2.7088e-17	Hnrnpr	heterogeneous nuclear ribonucleoprotein R	Nucleus	other	Down-regulated
ENSMUSG00000018379	5.80916e-18	2.71639e-17	Srsf1	serine and arginine rich splicing factor 1	Nucleus	other	Down-regulated
ENSMUSG00000021500	5.82744e-18	2.72341e-17	Ddx46	DEAD-box helicase 46	Nucleus	enzyme	Down-regulated
ENSMUSG00000009575	6.17425e-18	2.88387e-17	Cbx5	chromobox 5	Nucleus	transcription regulator	Down-regulated
ENSMUSG00000042396	6.23794e-18	2.91197e-17	Rbm7	RNA binding motif protein 7	Nucleus	other	Down-regulated
ENSMUSG00000026683	6.24363e-18	2.91299e-17	Nuf2	NUF2, NDC80 kinetochore complex component	Nucleus	other	Down-regulated
ENSMUSG00000078768	6.28005e-18	2.92726e-17	Zfp566	zinc finger protein 566	Nucleus	transcription regulator	Down-regulated
ENSMUSG00000058126	6.62002e-18	3.0834e-17	Tpm3-rs7	tropomyosin 3, related sequence 7	Other	other	Down-regulated
ENSMUSG00000024863	6.67526e-18	3.10739e-17	Mbl2	mannose binding lectin 2	Extracellular Space	peptidase	Up-regulated
ENSMUSG00000033953	6.68099e-18	3.10831e-17	Ppp3r1	protein phosphatase 3 regulatory subunit B, alpha	Cytoplasm	phosphatase	Down-regulated
ENSMUSG00000051396	6.82965e-18	3.17569e-17	Hspa14	heat shock protein family A (Hsp70) member 14	Cytoplasm	peptidase	Down-regulated
ENSMUSG00000028318	6.98702e-18	3.24705e-17	Polr1e	RNA polymerase I subunit E	Nucleus	enzyme	Down-regulated
ENSMUSG00000022403	7.11411e-18	3.30426e-17	St13	ST13, Hsp70 interacting protein	Cytoplasm	other	Down-regulated
ENSMUSG00000020925	7.2018e-18	3.34312e-17	Ccdc43	coiled-coil domain containing 43	Cytoplasm	other	Down-regulated
ENSMUSG00000030060	7.35303e-18	3.41141e-17	Hmces	5-hydroxymethylcytosine binding, ES cell specific	Other	other	Down-regulated
ENSMUSG00000019762	7.37417e-18	3.41931e-17	Iyd	iodotyrosine deiodinase	Plasma Membrane	enzyme	Up-regulated
ENSMUSG00000026851	7.48866e-18	3.47046e-17	BC005624	chromosome 9 open reading frame 78	Other	other	Down-regulated
ENSMUSG00000035232	7.67636e-18	3.55546e-17	Pdk3	pyruvate dehydrogenase kinase 3	Cytoplasm	kinase	Down-regulated
ENSMUSG00000032349	7.9371e-18	3.67418e-17	Elovl5	ELOVL fatty acid elongase 5	Cytoplasm	enzyme	Down-regulated
ENSMUSG00000033533	8.44164e-18	3.90555e-17	Acsm1	acyl-CoA synthetase medium chain family member 1	Cytoplasm	enzyme	Up-regulated
ENSMUSG00000031776	8.59938e-18	3.97632e-17	Arl2bp	ADP ribosylation factor like GTPase 2 binding protein	Cytoplasm	transcription regulator	Down-regulated
ENSMUSG00000004880	8.88881e-18	4.10786e-17	Lbr	lamin B receptor	Nucleus	enzyme	Down-regulated
ENSMUSG00000070493	8.94403e-18	4.13108e-17	Chchd2	coiled-coil-helix-coiled-coil-helix domain containing 2	Cytoplasm	other	Down-regulated
ENSMUSG00000021957	9.05108e-18	4.1782e-17	Tkt	transketolase	Cytoplasm	enzyme	Down-regulated
ENSMUSG00000040688	9.15343e-18	4.22309e-17	Tbl3	transducin beta like 3	Cytoplasm	peptidase	Down-regulated
ENSMUSG00000039640	9.30246e-18	4.28947e-17	Mrpl12	mitochondrial ribosomal protein L12	Cytoplasm	other	Down-regulated
ENSMUSG00000038646	9.41758e-18	4.34014e-17	Fam103a1	RNA guanine-7 methyltransferase activating subunit	Nucleus	other	Down-regulated
ENSMUSG00000027787	9.72947e-18	4.48139e-17	Nmd3	NMD3 ribosome export adaptor	Nucleus	other	Down-regulated
ENSMUSG00000026669	1.05728e-17	4.86711e-17	Mcm10	minichromosome maintenance 10 replication initiation factor	Nucleus	other	Down-regulated
ENSMUSG00000030061	1.06832e-17	4.91522e-17	Uba3	ubiquitin like modifier activating enzyme 3	Cytoplasm	enzyme	Down-regulated
ENSMUSG00000040808	1.08569e-17	4.99239e-17	S100g	S100 calcium binding protein G	Cytoplasm	other	Up-regulated
ENSMUSG00000052533	1.12993e-17	5.1929e-17	Nup188	nucleoporin 188	Nucleus	other	Down-regulated
ENSMUSG00000026036	1.14532e-17	5.26073e-17	Nif3l1	NGG1 interacting factor 3 like 1	Cytoplasm	other	Down-regulated
ENSMUSG00000019189	1.16219e-17	5.33529e-17	Rnf145	ring finger protein 145	Other	other	Down-regulated
ENSMUSG00000045007	1.18908e-17	5.45569e-17	Tubg2	tubulin gamma 2	Cytoplasm	other	Down-regulated
ENSMUSG00000024217	1.21605e-17	5.57636e-17	Snrpc	U1 small nuclear ribonucleoprotein C	Nucleus	other	Down-regulated
ENSMUSG00000027160	1.2324e-17	5.64824e-17	Ccdc34	coiled-coil domain containing 34	Other	other	Down-regulated
ENSMUSG00000063576	1.23941e-17	5.67722e-17	Klhdc3	kelch domain containing 3	Cytoplasm	other	Down-regulated
ENSMUSG00000021040	1.24151e-17	5.68368e-17	Slirp	SRA stem-loop interacting RNA binding protein	Cytoplasm	other	Down-regulated
ENSMUSG00000024231	1.32155e-17	6.04677e-17	Cul2	cullin 2	Nucleus	enzyme	Down-regulated
ENSMUSG00000061666	1.32825e-17	6.07409e-17	Gdpd1	glycerophosphodiester phosphodiesterase domain containing 1	Other	enzyme	Down-regulated
ENSMUSG00000022013	1.38262e-17	6.31923e-17	Dnajc15	DnaJ heat shock protein family (Hsp40) member C15	Cytoplasm	other	Down-regulated
ENSMUSG00000049091	1.39229e-17	6.35992e-17	Sephs2	selenophosphate synthetase 2	Cytoplasm	enzyme	Up-regulated
ENSMUSG00000059897	1.41394e-17	6.45527e-17	Zfp930	expressed sequence AI987944	Other	other	Down-regulated
ENSMUSG00000051220	1.45043e-17	6.61822e-17	Ercc6l	ERCC excision repair 6 like, spindle assembly checkpoint helicase	Nucleus	enzyme	Down-regulated
ENSMUSG00000031633	1.4782e-17	6.74126e-17	Slc25a4	solute carrier family 25 member 4	Cytoplasm	transporter	Down-regulated
ENSMUSG00000020451	1.48485e-17	6.76787e-17	Limk2	LIM domain kinase 2	Cytoplasm	kinase	Down-regulated
ENSMUSG00000023911	1.53066e-17	6.97281e-17	Flywch2	FLYWCH family member 2	Other	other	Down-regulated
ENSMUSG00000020692	1.55972e-17	7.10132e-17	Nle1	notchless homolog 1	Nucleus	enzyme	Down-regulated
ENSMUSG00000003992	1.56713e-17	7.13113e-17	Ssbp2	single stranded DNA binding protein 2	Nucleus	transcription regulator	Down-regulated
ENSMUSG00000034120	1.62985e-17	7.40842e-17	Srsf2	serine and arginine rich splicing factor 2	Nucleus	transcription regulator	Down-regulated
ENSMUSG00000020232	1.6333e-17	7.42003e-17	Hmg20b	high mobility group 20B	Nucleus	transcription regulator	Down-regulated
ENSMUSG00000008373	1.65748e-17	7.52577e-17	Prpf31	pre-mRNA processing factor 31	Nucleus	other	Down-regulated
ENSMUSG00000020840	1.67896e-17	7.61912e-17	Blmh	bleomycin hydrolase	Cytoplasm	peptidase	Down-regulated
ENSMUSG00000021431	1.73573e-17	7.87244e-17	Snrnp48	small nuclear ribonucleoprotein U11/U12 subunit 48	Nucleus	other	Down-regulated
ENSMUSG00000024429	1.8014e-17	8.16584e-17	Gnl1	G protein nucleolar 1 (putative)	Nucleus	other	Down-regulated
ENSMUSG00000042502	1.82922e-17	8.2829e-17	Cd2bp2	CD2 cytoplasmic tail binding protein 2	Cytoplasm	other	Down-regulated
ENSMUSG00000021022	1.861e-17	8.42218e-17	Ppp2r3c	protein phosphatase 2 regulatory subunit B''gamma	Cytoplasm	other	Down-regulated
ENSMUSG00000028745	1.86853e-17	8.45168e-17	Capzb	capping actin protein of muscle Z-line subunit beta	Cytoplasm	other	Down-regulated
ENSMUSG00000025236	1.8881e-17	8.53553e-17	Adpgk	ADP dependent glucokinase	Plasma Membrane	kinase	Down-regulated
ENSMUSG00000028617	1.9089e-17	8.62484e-17	Lrrc42	leucine rich repeat containing 42	Other	other	Down-regulated
ENSMUSG00000029394	1.94471e-17	8.77232e-17	Cdk2ap1	cyclin dependent kinase 2 associated protein 1	Nucleus	other	Down-regulated
ENSMUSG00000026374	1.94397e-17	8.77232e-17	Tsn	translin	Nucleus	other	Down-regulated
ENSMUSG00000057541	2.00058e-17	9.01944e-17	Pus7	pseudouridylate synthase 7	Nucleus	enzyme	Down-regulated
ENSMUSG00000031864	2.00313e-17	9.02603e-17	Ints10	integrator complex subunit 10	Nucleus	other	Down-regulated
ENSMUSG00000036977	2.03679e-17	9.17276e-17	Anapc10	anaphase promoting complex subunit 10	Nucleus	other	Down-regulated
ENSMUSG00000024604	2.07938e-17	9.35945e-17	Rbm22	RNA binding motif protein 22	Nucleus	other	Down-regulated
ENSMUSG00000024048	2.08722e-17	9.38967e-17	Myl12a	myosin light chain 12B	Cytoplasm	other	Down-regulated
ENSMUSG00000022538	2.12181e-17	9.54011e-17	Lsg1	large 60S subunit nuclear export GTPase 1	Cytoplasm	enzyme	Down-regulated
ENSMUSG00000024270	2.21068e-17	9.92893e-17	Slc39a6	solute carrier family 39 member 6	Plasma Membrane	transporter	Down-regulated
ENSMUSG00000037993	2.2308e-17	1.00139e-16	Dhx38	DEAH-box helicase 38	Nucleus	enzyme	Down-regulated
ENSMUSG00000063953	2.23897e-17	1.00451e-16	Amd2	adenosylmethionine decarboxylase 1	Cytoplasm	enzyme	Down-regulated
ENSMUSG00000027533	2.2729e-17	1.01918e-16	Fabp5	fatty acid binding protein 5	Cytoplasm	transporter	Up-regulated
ENSMUSG00000071660	2.34442e-17	1.05069e-16	Ttc9c	tetratricopeptide repeat domain 9C	Other	other	Down-regulated
ENSMUSG00000033998	2.35375e-17	1.0543e-16	Kcnk1	potassium two pore domain channel subfamily K member 1	Plasma Membrane	ion channel	Down-regulated
ENSMUSG00000032423	2.39896e-17	1.07397e-16	Syncrip	synaptotagmin binding cytoplasmic RNA interacting protein	Nucleus	other	Down-regulated
ENSMUSG00000037740	2.40534e-17	1.07624e-16	Mrps26	mitochondrial ribosomal protein S26	Cytoplasm	other	Down-regulated
ENSMUSG00000015165	2.54168e-17	1.13664e-16	Hnrnpl	heterogeneous nuclear ribonucleoprotein L	Nucleus	other	Down-regulated
ENSMUSG00000037379	2.72914e-17	1.21981e-16	Spon2	spondin 2	Extracellular Space	other	Up-regulated
ENSMUSG00000048076	2.76792e-17	1.23648e-16	Arf1	ADP ribosylation factor 1	Cytoplasm	enzyme	Down-regulated
ENSMUSG00000025232	2.80328e-17	1.2516e-16	Hexa	hexosaminidase subunit alpha	Cytoplasm	enzyme	Down-regulated
ENSMUSG00000020900	2.84784e-17	1.27081e-16	Myh10	myosin heavy chain 10	Cytoplasm	enzyme	Down-regulated
ENSMUSG00000066319	3.06402e-17	1.36654e-16	Rtp3	receptor transporter protein 3	Cytoplasm	other	Up-regulated
ENSMUSG00000000567	3.08013e-17	1.37299e-16	Sox9	SRY-box 9	Nucleus	transcription regulator	Down-regulated
ENSMUSG00000003444	3.10634e-17	1.38393e-16	Med29	mediator complex subunit 29	Nucleus	other	Down-regulated
ENSMUSG00000021794	3.14724e-17	1.4014e-16	Glud1	glutamate dehydrogenase 1	Cytoplasm	enzyme	Up-regulated
ENSMUSG00000020079	3.15281e-17	1.40313e-16	Supv3l1	Suv3 like RNA helicase	Cytoplasm	enzyme	Down-regulated
ENSMUSG00000010609	3.18468e-17	1.41655e-16	Psen2	presenilin 2	Cytoplasm	peptidase	Up-regulated
ENSMUSG00000066148	3.19562e-17	1.42066e-16	Prpf4	pre-mRNA processing factor 4	Nucleus	other	Down-regulated
ENSMUSG00000055436	3.39084e-17	1.50664e-16	Srsf11	serine and arginine rich splicing factor 11	Nucleus	other	Down-regulated
ENSMUSG00000007950	3.39367e-17	1.50709e-16	Abhd8	abhydrolase domain containing 8	Cytoplasm	enzyme	Down-regulated
ENSMUSG00000019777	3.44084e-17	1.52722e-16	Hdac2	histone deacetylase 2	Nucleus	transcription regulator	Down-regulated
ENSMUSG00000037257	3.54502e-17	1.57262e-16	Aagab	alpha and gamma adaptin binding protein	Cytoplasm	other	Down-regulated
ENSMUSG00000096210	3.6e-17	1.59615e-16	H1f0	H1 histone family member 0	Nucleus	other	Down-regulated
ENSMUSG00000020088	3.64401e-17	1.6148e-16	Sar1a	secretion associated Ras related GTPase 1A	Cytoplasm	enzyme	Down-regulated
ENSMUSG00000021111	3.65571e-17	1.61912e-16	Papola	poly(A) polymerase alpha	Nucleus	enzyme	Down-regulated
ENSMUSG00000050213	3.6984e-17	1.63716e-16	Snip1	Smad nuclear interacting protein 1	Nucleus	other	Down-regulated
ENSMUSG00000030528	3.783e-17	1.67371e-16	Blm	Bloom syndrome RecQ like helicase	Nucleus	enzyme	Down-regulated
ENSMUSG00000006740	3.86251e-17	1.70798e-16	Kif5b	kinesin family member 5B	Cytoplasm	other	Down-regulated
ENSMUSG00000022849	3.87376e-17	1.71204e-16	Hspbap1	HSPB1 associated protein 1	Other	other	Down-regulated
ENSMUSG00000031584	3.92799e-17	1.73509e-16	Gsr	glutathione-disulfide reductase	Cytoplasm	enzyme	Down-regulated
ENSMUSG00000032898	3.94852e-17	1.74323e-16	Fbxo21	F-box protein 21	Extracellular Space	enzyme	Down-regulated
ENSMUSG00000039601	3.98631e-17	1.75898e-16	Rcan2	regulator of calcineurin 2	Other	other	Down-regulated
ENSMUSG00000034164	4.00647e-17	1.76694e-16	Emid1	EMI domain containing 1	Extracellular Space	other	Down-regulated
ENSMUSG00000025577	4.0455e-17	1.7832e-16	Cbx2	chromobox 2	Nucleus	transcription regulator	Down-regulated
ENSMUSG00000028857	4.12472e-17	1.81715e-16	Tmem222	transmembrane protein 222	Other	other	Down-regulated
ENSMUSG00000029623	4.31328e-17	1.89922e-16	Pdap1	PDGFA associated protein 1	Cytoplasm	other	Down-regulated
ENSMUSG00000040097	4.39982e-17	1.93629e-16	Flywch1	FLYWCH-type zinc finger 1	Nucleus	other	Down-regulated
ENSMUSG00000045969	4.40467e-17	1.9374e-16	Ing1	inhibitor of growth family member 1	Nucleus	transcription regulator	Down-regulated
ENSMUSG00000024579	4.41314e-17	1.9401e-16	Pcyox1l	prenylcysteine oxidase 1 like	Other	other	Down-regulated
ENSMUSG00000008859	4.45961e-17	1.95949e-16	Rala	RAS like proto-oncogene A	Cytoplasm	enzyme	Down-regulated
ENSMUSG00000042472	4.5296e-17	1.98919e-16	Zfp410	zinc finger protein 410	Nucleus	transcription regulator	Down-regulated
ENSMUSG00000038542	4.63329e-17	2.03365e-16	Pcid2	PCI domain containing 2	Nucleus	transcription regulator	Down-regulated
ENSMUSG00000041261	4.80895e-17	2.10963e-16	Car8	carbonic anhydrase 8	Cytoplasm	enzyme	Up-regulated
ENSMUSG00000020156	4.98952e-17	2.18769e-16	Mum1	melanoma associated antigen (mutated) 1	Nucleus	other	Down-regulated
ENSMUSG00000033596	5.48505e-17	2.40369e-16	Rfwd3	ring finger and WD repeat domain 3	Nucleus	enzyme	Down-regulated
ENSMUSG00000021963	5.55484e-17	2.43299e-16	Sap18	Sin3A associated protein 18	Nucleus	transcription regulator	Down-regulated
ENSMUSG00000004610	5.60375e-17	2.45312e-16	Etfb	electron transfer flavoprotein subunit beta	Cytoplasm	transporter	Up-regulated
ENSMUSG00000002804	5.77549e-17	2.52697e-16	Nudt14	nudix hydrolase 14	Cytoplasm	phosphatase	Down-regulated
ENSMUSG00000032254	5.79609e-17	2.53464e-16	Kif23	kinesin family member 23	Cytoplasm	other	Down-regulated
ENSMUSG00000024287	5.84938e-17	2.5566e-16	Thoc1	THO complex 1	Nucleus	transcription regulator	Down-regulated
ENSMUSG00000079343	5.91154e-17	2.58241e-16	C1s2	complement C1s	Extracellular Space	peptidase	Up-regulated
ENSMUSG00000026755	5.94654e-17	2.59633e-16	Arpc5l	actin related protein 2/3 complex subunit 5 like	Cytoplasm	other	Down-regulated
ENSMUSG00000001248	6.02238e-17	2.62806e-16	Gramd1a	GRAM domain containing 1A	Extracellular Space	other	Down-regulated
ENSMUSG00000005469	6.07693e-17	2.65047e-16	Prkaca	protein kinase cAMP-activated catalytic subunit alpha	Cytoplasm	kinase	Down-regulated
ENSMUSG00000000787	6.21014e-17	2.70715e-16	Ddx3x	DEAD-box helicase 3 X-linked	Cytoplasm	enzyme	Down-regulated
ENSMUSG00000026032	6.22707e-17	2.71311e-16	Ndufb3	NADH:ubiquinone oxidoreductase subunit B3	Cytoplasm	enzyme	Down-regulated
ENSMUSG00000038298	6.35247e-17	2.76629e-16	Pdzk1	PDZ domain containing 1	Plasma Membrane	transporter	Up-regulated
ENSMUSG00000063358	6.46888e-17	2.81551e-16	Mapk1	mitogen-activated protein kinase 1	Cytoplasm	kinase	Down-regulated
ENSMUSG00000018459	6.55749e-17	2.85258e-16	Slc13a3	solute carrier family 13 member 3	Plasma Membrane	transporter	Up-regulated
ENSMUSG00000026019	6.75644e-17	2.93758e-16	Wdr12	WD repeat domain 12	Cytoplasm	other	Down-regulated
ENSMUSG00000031837	6.78019e-17	2.94637e-16	Necab2	N-terminal EF-hand calcium binding protein 2	Cytoplasm	other	Down-regulated
ENSMUSG00000006418	6.89256e-17	2.99363e-16	Rnf114	ring finger protein 114	Extracellular Space	enzyme	Down-regulated
ENSMUSG00000027433	6.99251e-17	3.03545e-16	Xrn2	5'-3' exoribonuclease 2	Nucleus	enzyme	Down-regulated
ENSMUSG00000022761	7.16292e-17	3.1078e-16	Lztr1	leucine zipper like transcription regulator 1	Cytoplasm	transcription regulator	Down-regulated
ENSMUSG00000035337	7.1853e-17	3.11588e-16	Uchl4	ubiquitin carboxyl-terminal esterase L4	Cytoplasm	peptidase	Down-regulated
ENSMUSG00000016534	7.24572e-17	3.14044e-16	Lamp2	lysosomal associated membrane protein 2	Plasma Membrane	enzyme	Up-regulated
ENSMUSG00000027466	7.4773e-17	3.23912e-16	Rbck1	RANBP2-type and C3HC4-type zinc finger containing 1	Cytoplasm	transcription regulator	Down-regulated
ENSMUSG00000002846	7.50032e-17	3.2474e-16	Timmdc1	translocase of inner mitochondrial membrane domain containing 1	Cytoplasm	other	Down-regulated
ENSMUSG00000000902	7.84362e-17	3.39427e-16	Smarcb1	SWI/SNF related, matrix associated, actin dependent regulator of chromatin, subfamily b, member 1	Nucleus	transcription regulator	Down-regulated
ENSMUSG00000023505	7.92116e-17	3.42604e-16	Cdca3	cell division cycle associated 3	Cytoplasm	other	Down-regulated
ENSMUSG00000003235	8.03507e-17	3.47349e-16	Eif2b5	eukaryotic translation initiation factor 2B subunit epsilon	Cytoplasm	other	Down-regulated
ENSMUSG00000042369	8.34015e-17	3.60163e-16	Rbm45	RNA binding motif protein 45	Cytoplasm	other	Down-regulated
ENSMUSG00000004393	8.55077e-17	3.69066e-16	Ddx56	DEAD-box helicase 56	Nucleus	enzyme	Down-regulated
ENSMUSG00000029119	9.0045e-17	3.88246e-16	Man2b2	mannosidase alpha class 2B member 2	Cytoplasm	enzyme	Up-regulated
ENSMUSG00000006299	9.00964e-17	3.88266e-16	Aamp	angio associated migratory cell protein	Plasma Membrane	other	Down-regulated
ENSMUSG00000022428	9.12213e-17	3.9291e-16	Cby1	chibby family member 1, beta catenin antagonist	Cytoplasm	other	Down-regulated
ENSMUSG00000026579	9.32111e-17	4.01272e-16	F5	coagulation factor V	Extracellular Space	other	Up-regulated
ENSMUSG00000038697	9.52572e-17	4.09868e-16	Taf5l	TATA-box binding protein associated factor 5 like	Nucleus	transcription regulator	Down-regulated
ENSMUSG00000028843	9.82698e-17	4.22611e-16	Sh3bgrl3	SH3 domain binding glutamate rich protein like 3	Nucleus	other	Down-regulated
ENSMUSG00000015748	9.95333e-17	4.27823e-16	Prpf3	pre-mRNA processing factor 3	Nucleus	other	Down-regulated
ENSMUSG00000005198	1.01509e-16	4.36089e-16	Polr2a	RNA polymerase II subunit A	Nucleus	enzyme	Down-regulated
ENSMUSG00000102252	1.02399e-16	4.39685e-16	Snrpn	small nuclear ribonucleoprotein polypeptide N	Nucleus	other	Down-regulated
ENSMUSG00000042380	1.0257e-16	4.40191e-16	Smim12	small integral membrane protein 12	Other	other	Down-regulated
ENSMUSG00000027091	1.03656e-16	4.44625e-16	Zc3h15	zinc finger CCCH-type containing 15	Nucleus	other	Down-regulated
ENSMUSG00000038552	1.04538e-16	4.48175e-16	Fndc4	fibronectin type III domain containing 4	Extracellular Space	other	Down-regulated
ENSMUSG00000022960	1.09596e-16	4.69618e-16	Donson	downstream neighbor of SON	Extracellular Space	other	Down-regulated
ENSMUSG00000058013	1.10367e-16	4.72674e-16	Sept11	septin 11	Nucleus	other	Down-regulated
ENSMUSG00000037725	1.11349e-16	4.76636e-16	Ckap2	cytoskeleton associated protein 2	Cytoplasm	other	Down-regulated
ENSMUSG00000028576	1.12003e-16	4.79189e-16	Ift74	intraflagellar transport 74	Cytoplasm	other	Down-regulated
ENSMUSG00000036427	1.12235e-16	4.79934e-16	Gpi1	glucose-6-phosphate isomerase	Extracellular Space	enzyme	Down-regulated
ENSMUSG00000025403	1.22513e-16	5.23612e-16	Shmt2	serine hydroxymethyltransferase 2	Cytoplasm	enzyme	Down-regulated
ENSMUSG00000098274	1.22581e-16	5.23634e-16	Rpl24	ribosomal protein L24	Cytoplasm	other	Down-regulated
ENSMUSG00000024370	1.22824e-16	5.24403e-16	Cdc23	cell division cycle 23	Nucleus	enzyme	Down-regulated
ENSMUSG00000041560	1.25505e-16	5.35574e-16	Gltscr2	NOP53 ribosome biogenesis factor	Cytoplasm	other	Down-regulated
ENSMUSG00000069662	1.25891e-16	5.36946e-16	Marcks	myristoylated alanine rich protein kinase C substrate	Plasma Membrane	other	Down-regulated
ENSMUSG00000020974	1.26777e-16	5.40447e-16	Pole2	DNA polymerase epsilon 2, accessory subunit	Nucleus	enzyme	Down-regulated
ENSMUSG00000020114	1.35063e-16	5.75476e-16	Cand1	cullin associated and neddylation dissociated 1	Cytoplasm	transcription regulator	Down-regulated
ENSMUSG00000029521	1.36618e-16	5.81802e-16	Chek2	checkpoint kinase 2	Nucleus	kinase	Down-regulated
ENSMUSG00000006304	1.41075e-16	6.00475e-16	Arpc2	actin related protein 2/3 complex subunit 2	Cytoplasm	other	Down-regulated
ENSMUSG00000029036	1.42466e-16	6.06081e-16	Atad3a	ATPase family, AAA domain containing 3A	Cytoplasm	other	Down-regulated
ENSMUSG00000029366	1.46498e-16	6.22915e-16	Dck	deoxycytidine kinase	Nucleus	kinase	Down-regulated
ENSMUSG00000041881	1.53533e-16	6.5216e-16	Ndufa7	NADH:ubiquinone oxidoreductase subunit A7	Cytoplasm	enzyme	Down-regulated
ENSMUSG00000030609	1.59091e-16	6.75427e-16	Aen	apoptosis enhancing nuclease	Nucleus	enzyme	Down-regulated
ENSMUSG00000030689	1.59979e-16	6.78848e-16	Ino80e	INO80 complex subunit E	Nucleus	other	Down-regulated
ENSMUSG00000020922	1.61346e-16	6.843e-16	Lsm12	LSM12 homolog	Other	other	Down-regulated
ENSMUSG00000029063	1.61932e-16	6.86083e-16	Nadk	NAD kinase	Cytoplasm	kinase	Down-regulated
ENSMUSG00000035863	1.61888e-16	6.86083e-16	Palm	paralemmin	Plasma Membrane	other	Down-regulated
ENSMUSG00000031590	1.6387e-16	6.9394e-16	Frg1	FSHD region gene 1	Nucleus	transporter	Down-regulated
ENSMUSG00000027378	1.67279e-16	7.08014e-16	Nphp1	nephrocystin 1	Nucleus	other	Down-regulated
ENSMUSG00000010175	1.72295e-16	7.28501e-16	Prox1	prospero homeobox 1	Nucleus	transcription regulator	Down-regulated
ENSMUSG00000046811	1.74316e-16	7.36673e-16	Gltpd2	glycolipid transfer protein domain containing 2	Other	other	Up-regulated
ENSMUSG00000024538	1.74405e-16	7.36673e-16	Ppic	peptidylprolyl isomerase C	Cytoplasm	enzyme	Down-regulated
ENSMUSG00000020936	1.77796e-16	7.50613e-16	Nmt1	N-myristoyltransferase 1	Cytoplasm	enzyme	Down-regulated
ENSMUSG00000026341	1.8109e-16	7.64134e-16	Actr3	ARP3 actin related protein 3 homolog	Plasma Membrane	other	Down-regulated
ENSMUSG00000024781	1.86361e-16	7.85975e-16	Lipa	lipase A, lysosomal acid type	Cytoplasm	enzyme	Up-regulated
ENSMUSG00000038644	1.91146e-16	8.05337e-16	Pold1	DNA polymerase delta 1, catalytic subunit	Nucleus	enzyme	Down-regulated
ENSMUSG00000046959	1.9111e-16	8.05337e-16	Slc26a1	solute carrier family 26 member 1	Plasma Membrane	transporter	Up-regulated
ENSMUSG00000027954	1.93735e-16	8.15828e-16	Efna1	ephrin A1	Plasma Membrane	other	Up-regulated
ENSMUSG00000019054	1.97815e-16	8.3259e-16	Fis1	fission, mitochondrial 1	Cytoplasm	other	Down-regulated
ENSMUSG00000036167	1.9916e-16	8.37823e-16	Pphln1	periphilin 1	Nucleus	other	Down-regulated
ENSMUSG00000020069	2.20122e-16	9.25538e-16	Hnrnph3	heterogeneous nuclear ribonucleoprotein H3	Nucleus	other	Down-regulated
ENSMUSG00000025491	2.23294e-16	9.38399e-16	Ifitm1	interferon induced transmembrane protein 1	Other	other	Down-regulated
ENSMUSG00000040550	2.24112e-16	9.41363e-16	Otud6b	OTU domain containing 6B	Other	other	Down-regulated
ENSMUSG00000027430	2.24359e-16	9.41921e-16	Dtd1	D-tyrosyl-tRNA deacylase 1	Cytoplasm	enzyme	Down-regulated
ENSMUSG00000021368	2.26843e-16	9.51387e-16	Tbc1d7	TBC1 domain family member 7	Cytoplasm	other	Down-regulated
ENSMUSG00000014633	2.27916e-16	9.55404e-16	Cmc2	C-X9-C motif containing 2	Cytoplasm	other	Down-regulated
ENSMUSG00000079104	2.31486e-16	9.69881e-16	Prps1l3	phosphoribosyl pyrophosphate synthetase 1-like 3	Other	kinase	Down-regulated
ENSMUSG00000027395	2.38445e-16	9.98533e-16	Polr1b	RNA polymerase I subunit B	Nucleus	enzyme	Down-regulated
ENSMUSG00000020873	2.38785e-16	9.99452e-16	Slc35b1	solute carrier family 35 member B1	Cytoplasm	transporter	Down-regulated
ENSMUSG00000033285	2.40015e-16	1.00409e-15	Wdr3	WD repeat domain 3	Cytoplasm	other	Down-regulated
ENSMUSG00000030435	2.40692e-16	1.00642e-15	U2af2	U2 small nuclear RNA auxiliary factor 2	Nucleus	other	Down-regulated
ENSMUSG00000030189	2.47684e-16	1.03513e-15	Ybx3	Y-box binding protein 3	Nucleus	transcription regulator	Down-regulated
ENSMUSG00000033105	2.57131e-16	1.07407e-15	Lss	lanosterol synthase	Cytoplasm	enzyme	Up-regulated
ENSMUSG00000026578	2.68205e-16	1.11977e-15	Ccdc181	coiled-coil domain containing 181	Nucleus	other	Down-regulated
ENSMUSG00000037376	2.69735e-16	1.12559e-15	Trmt6	tRNA methyltransferase 6	Nucleus	other	Down-regulated
ENSMUSG00000034918	2.78087e-16	1.15986e-15	Cdhr2	cadherin related family member 2	Plasma Membrane	other	Up-regulated
ENSMUSG00000030254	2.83709e-16	1.18271e-15	Rad18	RAD18, E3 ubiquitin protein ligase	Nucleus	other	Down-regulated
ENSMUSG00000031775	3.01195e-16	1.25498e-15	Pllp	plasmolipin	Plasma Membrane	transporter	Down-regulated
ENSMUSG00000063439	3.11709e-16	1.29805e-15	B9d2	B9 domain containing 2	Cytoplasm	other	Down-regulated
ENSMUSG00000037461	3.11845e-16	1.29805e-15	Ints7	integrator complex subunit 7	Nucleus	other	Down-regulated
ENSMUSG00000022721	3.15231e-16	1.31149e-15	Trmt2a	tRNA methyltransferase 2 homolog A	Other	kinase	Down-regulated
ENSMUSG00000015890	3.28874e-16	1.36756e-15	Amdhd1	amidohydrolase domain containing 1	Cytoplasm	enzyme	Up-regulated
ENSMUSG00000037493	3.38115e-16	1.40528e-15	Cib2	calcium and integrin binding family member 2	Cytoplasm	kinase	Down-regulated
ENSMUSG00000020048	3.48003e-16	1.44566e-15	Hsp90b1	heat shock protein 90 beta family member 1	Cytoplasm	other	Down-regulated
ENSMUSG00000020661	3.54511e-16	1.47196e-15	Dnmt3a	DNA methyltransferase 3 alpha	Nucleus	enzyme	Down-regulated
ENSMUSG00000024856	3.62114e-16	1.50277e-15	Cdk2ap2	cyclin dependent kinase 2 associated protein 2	Nucleus	other	Down-regulated
ENSMUSG00000021774	3.64582e-16	1.51226e-15	Ube2e1	ubiquitin conjugating enzyme E2 E1	Cytoplasm	enzyme	Down-regulated
ENSMUSG00000030045	3.65147e-16	1.51384e-15	Mrpl19	mitochondrial ribosomal protein L19	Cytoplasm	other	Down-regulated
ENSMUSG00000002767	3.70909e-16	1.53697e-15	Mrpl2	mitochondrial ribosomal protein L2	Extracellular Space	other	Down-regulated
ENSMUSG00000044763	3.74814e-16	1.55237e-15	Trmt10c	tRNA methyltransferase 10C, mitochondrial RNase P subunit	Cytoplasm	enzyme	Down-regulated
ENSMUSG00000027699	3.76274e-16	1.55764e-15	Ect2	epithelial cell transforming 2	Cytoplasm	other	Down-regulated
ENSMUSG00000063200	3.789e-16	1.56773e-15	Nol7	nucleolar protein 7	Nucleus	other	Down-regulated
ENSMUSG00000021302	3.99492e-16	1.65211e-15	Ggps1	geranylgeranyl diphosphate synthase 1	Cytoplasm	enzyme	Down-regulated
ENSMUSG00000051413	4.06074e-16	1.67849e-15	Plagl2	PLAG1 like zinc finger 2	Nucleus	transcription regulator	Down-regulated
ENSMUSG00000047649	4.19962e-16	1.73504e-15	Cd3eap	CD3e molecule associated protein	Nucleus	other	Down-regulated
ENSMUSG00000006456	4.24692e-16	1.75371e-15	Rbm14	RNA binding motif protein 14	Nucleus	transcription regulator	Down-regulated
ENSMUSG00000061079	4.41052e-16	1.82035e-15	Zfp143	zinc finger protein 143	Nucleus	transcription regulator	Down-regulated
ENSMUSG00000007836	4.52275e-16	1.86575e-15	Hnrnpa0	heterogeneous nuclear ribonucleoprotein A0	Nucleus	other	Down-regulated
ENSMUSG00000018697	4.55898e-16	1.87976e-15	Aatf	apoptosis antagonizing transcription factor	Nucleus	transcription regulator	Down-regulated
ENSMUSG00000010554	4.70051e-16	1.93715e-15	Mettl16	methyltransferase like 16	Nucleus	enzyme	Down-regulated
ENSMUSG00000058392	4.73232e-16	1.94929e-15	Rrp1b	ribosomal RNA processing 1B	Nucleus	transcription regulator	Down-regulated
ENSMUSG00000028447	4.88899e-16	2.01283e-15	Dctn3	dynactin subunit 3	Nucleus	other	Down-regulated
ENSMUSG00000029535	4.96254e-16	2.0421e-15	Triap1	TP53 regulated inhibitor of apoptosis 1	Cytoplasm	other	Down-regulated
ENSMUSG00000008690	5.04014e-16	2.073e-15	Ncaph2	non-SMC condensin II complex subunit H2	Nucleus	other	Down-regulated
ENSMUSG00000031198	5.17347e-16	2.12678e-15	Fundc2	FUN14 domain containing 2	Cytoplasm	other	Down-regulated
ENSMUSG00000020467	5.18214e-16	2.1293e-15	Efemp1	EGF containing fibulin extracellular matrix protein 1	Extracellular Space	enzyme	Down-regulated
ENSMUSG00000030505	5.18574e-16	2.12972e-15	Prmt3	protein arginine methyltransferase 3	Nucleus	enzyme	Down-regulated
ENSMUSG00000030315	5.22768e-16	2.14588e-15	Vgll4	vestigial like family member 4	Nucleus	other	Down-regulated
ENSMUSG00000002015	5.23861e-16	2.14931e-15	Bcap31	B cell receptor associated protein 31	Cytoplasm	transporter	Down-regulated
ENSMUSG00000039693	5.62382e-16	2.30621e-15	Msantd3	Myb/SANT DNA binding domain containing 3	Other	other	Down-regulated
ENSMUSG00000022010	5.87642e-16	2.4086e-15	Tsc22d1	TSC22 domain family member 1	Nucleus	transcription regulator	Down-regulated
ENSMUSG00000023919	5.94181e-16	2.43421e-15	Cenpq	centromere protein Q	Nucleus	other	Down-regulated
ENSMUSG00000048109	5.95814e-16	2.43969e-15	Rbm15	RNA binding motif protein 15	Nucleus	other	Down-regulated
ENSMUSG00000044783	6.05776e-16	2.47926e-15	Hjurp	Holliday junction recognition protein	Nucleus	other	Down-regulated
ENSMUSG00000024234	6.31054e-16	2.58144e-15	Mtpap	mitochondrial poly(A) polymerase	Cytoplasm	enzyme	Down-regulated
ENSMUSG00000027452	6.31674e-16	2.58271e-15	Acss1	acyl-CoA synthetase short chain family member 1	Cytoplasm	enzyme	Up-regulated
ENSMUSG00000030888	6.45179e-16	2.63662e-15	Rrp8	ribosomal RNA processing 8	Nucleus	enzyme	Down-regulated
ENSMUSG00000039347	6.49544e-16	2.65316e-15	Atp6v0e2	ATPase H+ transporting V0 subunit e2	Cytoplasm	enzyme	Down-regulated
ENSMUSG00000045751	6.64446e-16	2.71269e-15	Mms22l	MMS22 like, DNA repair protein	Nucleus	other	Down-regulated
ENSMUSG00000030216	6.69684e-16	2.73273e-15	Wbp11	WW domain binding protein 11	Nucleus	phosphatase	Down-regulated
ENSMUSG00000005312	6.72116e-16	2.74131e-15	Ubqln1	ubiquilin 1	Cytoplasm	other	Down-regulated
ENSMUSG00000031657	6.86734e-16	2.79956e-15	Heatr3	HEAT repeat containing 3	Other	other	Down-regulated
ENSMUSG00000028059	6.97036e-16	2.84016e-15	Arhgef2	Rho/Rac guanine nucleotide exchange factor 2	Cytoplasm	other	Down-regulated
ENSMUSG00000041429	7.05702e-16	2.87265e-15	Nthl1	nth like DNA glycosylase 1	Nucleus	enzyme	Down-regulated
ENSMUSG00000018882	7.16251e-16	2.91416e-15	Mrpl45	mitochondrial ribosomal protein L45	Cytoplasm	other	Down-regulated
ENSMUSG00000041632	7.36622e-16	2.99557e-15	Mrps27	mitochondrial ribosomal protein S27	Cytoplasm	other	Down-regulated
ENSMUSG00000033918	7.54621e-16	3.06726e-15	Parl	presenilin associated rhomboid like	Cytoplasm	peptidase	Down-regulated
ENSMUSG00000071054	7.65204e-16	3.10876e-15	Safb	scaffold attachment factor B	Nucleus	other	Down-regulated
ENSMUSG00000022677	7.71431e-16	3.13252e-15	Fopnl	FGFR1OP N-terminal like	Cytoplasm	other	Down-regulated
ENSMUSG00000022023	7.91592e-16	3.21282e-15	Wbp4	WW domain binding protein 4	Cytoplasm	other	Down-regulated
ENSMUSG00000038619	7.95534e-16	3.22724e-15	Ensa	endosulfine alpha	Cytoplasm	transporter	Down-regulated
ENSMUSG00000079562	8.01792e-16	3.25104e-15	Maea	macrophage erythroblast attacher	Plasma Membrane	other	Down-regulated
ENSMUSG00000016477	8.04572e-16	3.26072e-15	E2f3	E2F transcription factor 3	Nucleus	transcription regulator	Down-regulated
ENSMUSG00000048668	8.27932e-16	3.35375e-15	Rhno1	RAD9-HUS1-RAD1 interacting nuclear orphan 1	Nucleus	other	Down-regulated
ENSMUSG00000038526	8.40913e-16	3.40467e-15	Car14	carbonic anhydrase 14	Plasma Membrane	enzyme	Down-regulated
ENSMUSG00000029467	8.43325e-16	3.41277e-15	Atp2a2	ATPase sarcoplasmic/endoplasmic reticulum Ca2+ transporting 2	Cytoplasm	transporter	Down-regulated
ENSMUSG00000038845	8.66315e-16	3.5041e-15	Phb	prohibitin	Nucleus	transcription regulator	Down-regulated
ENSMUSG00000073775	8.72086e-16	3.52572e-15	Kti12	KTI12 chromatin associated homolog	Other	other	Down-regulated
ENSMUSG00000018572	8.7315e-16	3.52831e-15	Phf23	PHD finger protein 23	Nucleus	other	Down-regulated
ENSMUSG00000023106	8.77471e-16	3.54405e-15	Denr	density regulated re-initiation and release factor	Other	other	Down-regulated
ENSMUSG00000031536	8.85729e-16	3.57566e-15	Polb	DNA polymerase beta	Nucleus	enzyme	Down-regulated
ENSMUSG00000026568	9.06202e-16	3.65653e-15	Mpc2	mitochondrial pyruvate carrier 2	Plasma Membrane	other	Up-regulated
ENSMUSG00000035575	9.29893e-16	3.7503e-15	Utp6	UTP6, small subunit processome component	Nucleus	other	Down-regulated
ENSMUSG00000007867	9.3465e-16	3.76765e-15	Ift43	intraflagellar transport 43	Cytoplasm	other	Down-regulated
ENSMUSG00000003778	9.53428e-16	3.84148e-15	Brd8	bromodomain containing 8	Nucleus	transcription regulator	Down-regulated
ENSMUSG00000061518	9.74029e-16	3.92258e-15	Cox5b	cytochrome c oxidase subunit 5B	Cytoplasm	other	Down-regulated
ENSMUSG00000091867	1.02439e-15	4.12341e-15	Cyp2a22	cytochrome P450, family 2, subfamily a, polypeptide 12	Cytoplasm	enzyme	Up-regulated
ENSMUSG00000013662	1.03454e-15	4.16222e-15	Atad1	ATPase family, AAA domain containing 1	Plasma Membrane	enzyme	Down-regulated
ENSMUSG00000020705	1.0498e-15	4.22159e-15	Ddx42	DEAD-box helicase 42	Cytoplasm	enzyme	Down-regulated
ENSMUSG00000068101	1.06938e-15	4.29825e-15	Cenpm	centromere protein M	Cytoplasm	other	Down-regulated
ENSMUSG00000034371	1.07284e-15	4.31004e-15	Dak	triokinase and FMN cyclase	Cytoplasm	kinase	Up-regulated
ENSMUSG00000039828	1.12493e-15	4.51713e-15	Wdr70	WD repeat domain 70	Other	other	Down-regulated
ENSMUSG00000062624	1.12637e-15	4.52074e-15	Cyp2c67	cytochrome P450, family 2, subfamily c, polypeptide 40	Cytoplasm	enzyme	Up-regulated
ENSMUSG00000024668	1.13046e-15	4.53494e-15	Sdhaf2	succinate dehydrogenase complex assembly factor 2	Extracellular Space	other	Down-regulated
ENSMUSG00000029177	1.14845e-15	4.60269e-15	Cenpa	centromere protein A	Nucleus	other	Down-regulated
ENSMUSG00000027649	1.14838e-15	4.60269e-15	Ctnnbl1	catenin beta like 1	Nucleus	other	Down-regulated
ENSMUSG00000008348	1.16385e-15	4.66215e-15	Ubc	ubiquitin C	Cytoplasm	enzyme	Down-regulated
ENSMUSG00000024560	1.21046e-15	4.84419e-15	Cxxc1	CXXC finger protein 1	Nucleus	transcription regulator	Down-regulated
ENSMUSG00000063253	1.21011e-15	4.84419e-15	Scoc	short coiled-coil protein	Cytoplasm	other	Down-regulated
ENSMUSG00000032251	1.22194e-15	4.88755e-15	Irak1bp1	interleukin 1 receptor associated kinase 1 binding protein 1	Other	other	Down-regulated
ENSMUSG00000024539	1.22248e-15	4.88755e-15	Ptpn2	protein tyrosine phosphatase, non-receptor type 2	Cytoplasm	phosphatase	Down-regulated
ENSMUSG00000037262	1.23202e-15	4.92333e-15	Kin	Kin17 DNA and RNA binding protein	Nucleus	other	Down-regulated
ENSMUSG00000028494	1.23309e-15	4.92523e-15	Plin2	perilipin 2	Plasma Membrane	other	Up-regulated
ENSMUSG00000046814	1.24945e-15	4.9882e-15	Gchfr	GTP cyclohydrolase I feedback regulator	Cytoplasm	other	Up-regulated
ENSMUSG00000005378	1.25452e-15	5.006e-15	Wbscr22	BUD23, rRNA methyltransferase and ribosome maturation factor	Nucleus	enzyme	Down-regulated
ENSMUSG00000025745	1.28181e-15	5.11245e-15	Hadha	hydroxyacyl-CoA dehydrogenase trifunctional multienzyme complex subunit alpha	Cytoplasm	enzyme	Up-regulated
ENSMUSG00000042133	1.28276e-15	5.11379e-15	Ppig	peptidylprolyl isomerase G	Nucleus	enzyme	Down-regulated
ENSMUSG00000045598	1.30163e-15	5.18652e-15	Zfp553	zinc finger protein 48	Nucleus	transcription regulator	Down-regulated
ENSMUSG00000016619	1.30305e-15	5.18971e-15	Nup50	nucleoporin 50	Nucleus	transporter	Down-regulated
ENSMUSG00000050856	1.30515e-15	5.19557e-15	Atp5k	ATP synthase, H+ transporting, mitochondrial F1F0 complex, subunit E	Cytoplasm	enzyme	Down-regulated
ENSMUSG00000058258	1.33272e-15	5.30276e-15	Idi1	isopentenyl-diphosphate delta isomerase 1	Cytoplasm	enzyme	Up-regulated
ENSMUSG00000029038	1.33807e-15	5.32149e-15	Ssu72	SSU72 homolog, RNA polymerase II CTD phosphatase	Other	phosphatase	Down-regulated
ENSMUSG00000022621	1.34582e-15	5.34976e-15	Rabl2	RAB, member of RAS oncogene family like 2A	Cytoplasm	enzyme	Down-regulated
ENSMUSG00000029110	1.367e-15	5.43136e-15	Rnf4	ring finger protein 4	Nucleus	transcription regulator	Down-regulated
ENSMUSG00000031826	1.37557e-15	5.46279e-15	Usp10	ubiquitin specific peptidase 10	Cytoplasm	peptidase	Down-regulated
ENSMUSG00000032366	1.37922e-15	5.47468e-15	Tpm1	tropomyosin 1, alpha	Plasma Membrane	other	Down-regulated
ENSMUSG00000059434	1.38182e-15	5.48236e-15	Gckr	glucokinase regulator	Nucleus	other	Up-regulated
ENSMUSG00000038671	1.3884e-15	5.50586e-15	Arfrp1	ADP ribosylation factor related protein 1	Cytoplasm	enzyme	Down-regulated
ENSMUSG00000035637	1.44744e-15	5.73721e-15	Grhpr	glyoxylate and hydroxypyruvate reductase	Cytoplasm	enzyme	Up-regulated
ENSMUSG00000025532	1.47187e-15	5.83128e-15	Crcp	CGRP receptor component	Plasma Membrane	transmembrane receptor	Down-regulated
ENSMUSG00000024949	1.48949e-15	5.89663e-15	Sf1	splicing factor 1	Nucleus	other	Down-regulated
[truncated: 3,874 more rows]
